# Supplementary material for: Crystal structure of bis­(N,N,N′,N′-tetra­methyl­guanidinium) tetra­chlorido­cuprate(II)
Source: Acta Crystallogr E Crystallogr Commun. 2016 Jun 24;72(Pt 7):1047–9. doi: 10.1107/S2056989016010161 (PMC4992935; doi:10.1107/S2056989016010161)
Supplement: Supplementary file 1 [file e-72-01047-sup1.cif]

##############################################################################
#                                                                            #
# This CIF contains the data in a paper accepted for publication in          #
# Acta Crystallographica Section E. It conforms to the requirements of       #
# Notes for Authors for Acta Crystallographica Section E, and has been       #
# peer reviewed under the auspices of the IUCr Commission on Journals.       #
#                                                                            #
# Full details of the Crystallographic Information File format               #
# are given in the paper "The Crystallographic Information File (CIF):       #
# a New Standard Archive File for Crystallography" by S. R. Hall, F. H.      #
# Allen and I. D. Brown [Acta Cryst. (1991), A47, 655-685].                  #
#                                                                            #
# The current version of the core CIF dictionary is obtainable from          #
# ftp://ftp.iucr.org/pub/cif_core.dic.                                       #
#                                                                            #
# Software is freely available for graphical display of the structure(s)     #
# in this CIF. For information consult the CIF software page                 #
# http://www.iucr.org/resources/cif/software.                                #
#                                                                            #
# This file may be used for bona fide research purposes within the           #
# scientific community so long as proper attribution is given to the journal # 
# article from which it was obtained.                                        #
#                                                                            #
##############################################################################
data_I
_database_code_depnum_ccdc_archive 'CCDC 1486986'
_audit_creation_method
;
Olex2 1.2
(compiled 2015.01.26 svn.r3150 for OlexSys, GUI svn.r4998)
;
_journal_date_recd_electronic     2016-06-13
_journal_date_accepted     2016-06-21
_journal_name_full     'Acta Crystallographica, Section E'
_journal_year     2016
_journal_volume     72
_journal_issue      7
_journal_page_first     1047
_journal_page_last     1049
_journal_paper_category     GM
_journal_paper_doi     10.1107/S2056989016010161
_journal_coeditor_code     WM5303
_publ_contact_author_name     'Libasse Diop'
_publ_contact_author_address
;
Laboratoire de Chimie Min\'erale et Analytique
D\'epartement de Chimie, Facult\'e des Sciences et Techniques,
Universit\'e Cheikh Anta Diop,
Dakar, S\'en\'egal
;
_publ_contact_author_email     dlibasse@gmail.com
_publ_contact_author_fax     '00221338246318'
_publ_contact_author_phone     '00221338250202'
_publ_section_title
;
Crystal structure of
bis(<i>N</i>,<i>N</i>,<i>N</i>',<i>N</i>'-tetramethylguanidinium)
tetrachloridocuprate(II)
;
loop_
    _publ_author_name
    _publ_author_footnote
    _publ_author_address
    'Ndiaye, Mamadou' .
;
Laboratoire des Produits Naturels,
D\'epartement de Chimie, Facult\'e des Sciences et Techniques,
Universit\'e Cheikh Anta Diop,
Dakar, Senegal
;
    'Samb, Abdoulaye' .
;
Laboratoire des Produits Naturels,
D\'epartement de Chimie, Facult\'e des Sciences et Techniques,
Universit\'e Cheikh Anta Diop,
Dakar, Senegal
;
    'Diop, Libasse' .
;
Laboratoire de Chimie Min\'erale et Analytique
D\'epartement de Chimie, Facult\'e des Sciences et Techniques,
Universit\'e Cheikh Anta Diop,
Dakar, Senegal
;
    'Maris, Thierry' .
;
D\'epartement de Chimie
Universit\'e de Montr\'eal
2900 Boulevard \'Edouard-Montpetit
Montr\'eal, Qu\'ebec
Canada H3C 3J7
;
_publ_section_synopsis
;
The crystal structure of bis(tetramethylguanidinium) tetrachloridocuprate(II)
contains distorted tetrahedral [CuCl~4~]^2-^ anions and tetramethylguanidinium
cations held together through N---H...Cl and C---H...Cl hydrogen bonds.
;
_chemical_name_systematic
;
Bis(<i>N</i>,<i>N</i>,<i>N</i>',<i>N</i>'-tetramethylguanidinium)
tetrachloridocuprate(II)
;
_chemical_name_common     ?
_chemical_formula_moiety     '2(C5 H14 N3 +), Cl4 Cu 2-'
_chemical_formula_sum     'C10 H28 Cl4 Cu N6'
_chemical_formula_iupac     '(C5 H14 N3)2 [Cu Cl4]'
_chemical_formula_weight     437.72
_chemical_melting_point     ?
_shelx_space_group_comment
;
The symmetry employed for this shelxl refinement is uniquely defined
by the following loop, which should always be used as a source of
symmetry information in preference to the above space-group names.
They are only intended as comments.
;
_space_group_crystal_system     monoclinic
_space_group_name_H-M_alt     'C 2/c'
_space_group_name_Hall     '-C 2yc'
loop_
    _space_group_symop_operation_xyz
    'x, y, z'
    '-x, y, -z+1/2'
    'x+1/2, y+1/2, z'
    '-x+1/2, y+1/2, -z+1/2'
    '-x, -y, -z'
    'x, -y, z-1/2'
    '-x+1/2, -y+1/2, -z'
    'x+1/2, -y+1/2, z-1/2'
_cell_length_a     18.9274(5)
_cell_length_b     8.2441(2)
_cell_length_c     14.8654(4)
_cell_angle_alpha     90
_cell_angle_beta     124.1650(10)
_cell_angle_gamma     90
_cell_volume     1919.28(9)
_cell_formula_units_Z     4
_cell_measurement_reflns_used     9968
_cell_measurement_theta_min     4.915
_cell_measurement_theta_max     60.705
_cell_measurement_temperature     100
_exptl_crystal_description     block
_exptl_crystal_colour     'clear yellowish green'
_exptl_crystal_size_max     0.16
_exptl_crystal_size_mid     0.10
_exptl_crystal_size_min     0.06
_exptl_crystal_density_diffrn     1.515
_exptl_crystal_density_meas     ?
_exptl_crystal_density_method     ?
_exptl_crystal_F_000     908
_exptl_absorpt_coefficient_mu     9.507
_exptl_absorpt_correction_type     multi-scan
_exptl_absorpt_process_details
;
(<i>SADABS</i>; Krause <i>et al.</i>, 2015)
;
_shelx_estimated_absorpt_T_min     0.312
_shelx_estimated_absorpt_T_max     0.599
_exptl_absorpt_correction_T_min     0.4488
_exptl_absorpt_correction_T_max     0.7519
_exptl_special_details
;
X-ray crystallographic data for I were collected from a single crystal
sample, which was mounted on a loop fiber. Data were collected using
a Bruker Venture diffractometer equipped with a Photon 100 CMOS Detector,
a Helios MX optics and a Kappa goniometer. The crystal-to-detector distance
was 4.0 cm, and the data collection was carried out in 1024 x 1024 pixel mode.
;
_diffrn_ambient_temperature     100
_diffrn_radiation_type     GaK\a
_diffrn_radiation_wavelength     1.34139
_diffrn_radiation_monochromator     'Helios MX Mirror Optics'
_diffrn_measurement_device_type     'Bruker Venture Metaljet'
_diffrn_measurement_device     'k-geometry diffractometer'
_diffrn_measurement_method     '\w and \f scans'
_diffrn_detector_area_resol_mean     10.24
_diffrn_reflns_number     14222
_diffrn_reflns_av_R_equivalents     0.0358
_diffrn_reflns_theta_min     4.914
_diffrn_reflns_theta_max     60.673
_diffrn_reflns_theta_full     53.594
_diffrn_measured_fraction_theta_max     0.998
_diffrn_measured_fraction_theta_full     0.998
_diffrn_reflns_limit_h_min     -24
_diffrn_reflns_limit_h_max     24
_diffrn_reflns_limit_k_min     -10
_diffrn_reflns_limit_k_max     10
_diffrn_reflns_limit_l_min     -16
_diffrn_reflns_limit_l_max     19
_refine_special_details     ?
_reflns_number_total     2208
_reflns_number_gt     2178
_reflns_threshold_expression     'I > 2\s(I)'
_refine_ls_structure_factor_coef     Fsqd
_refine_ls_matrix_type     full
_refine_ls_R_factor_all     0.0288
_refine_ls_R_factor_gt     0.0284
_refine_ls_wR_factor_gt     0.0709
_refine_ls_wR_factor_ref     0.0711
_refine_ls_goodness_of_fit_ref     1.107
_refine_ls_restrained_S_all     1.107
_refine_ls_number_reflns     2208
_refine_ls_number_parameters     152
_refine_ls_number_restraints     0
_refine_ls_hydrogen_treatment     refall
_refine_ls_weighting_scheme     calc
_refine_ls_weighting_details
              'w=1/[\s^2^(Fo^2^)+(0.0315P)^2^+2.7253P] where P=(Fo^2^+2Fc^2^)/3'
_atom_sites_solution_hydrogens     difmap
_atom_sites_solution_primary     direct
_atom_sites_solution_secondary     ?
_refine_ls_shift/su_max     0.001
_refine_ls_shift/su_mean     0.000
_refine_diff_density_max     0.836
_refine_diff_density_min     -0.348
_refine_ls_extinction_method     none
_refine_ls_extinction_coef     .
loop_
    _atom_type_symbol
    _atom_type_description
    _atom_type_scat_dispersion_real
    _atom_type_scat_dispersion_imag
    _atom_type_scat_source
    'C' 'C' 0.0140 0.0070
                         'International Tables Vol C Tables 4.2.6.8 and 6.1.1.4'
    'H' 'H' 0.0000 0.0000
                         'International Tables Vol C Tables 4.2.6.8 and 6.1.1.4'
    'Cl' 'Cl' 0.3290 0.5400
                         'International Tables Vol C Tables 4.2.6.8 and 6.1.1.4'
    'Cu' 'Cu' -2.7970 3.6880
                         'International Tables Vol C Tables 4.2.6.8 and 6.1.1.4'
    'N' 'N' 0.0250 0.0140
                         'International Tables Vol C Tables 4.2.6.8 and 6.1.1.4'
_computing_data_collection
;
APEX2 (Bruker, 2014)
;
_computing_cell_refinement
;
SAINT (Bruker, 2014)
;
_computing_data_reduction
;
SAINT (Bruker, 2014)
;
_computing_structure_solution
;
SHELXT (Sheldrick, 2015<i>a</i>)
;
_computing_structure_refinement
;
SHELXL2014 (Sheldrick, 2015<i>b</i>)
;
_computing_molecular_graphics
;
<i>OLEX2</i> (Dolomanov <i>et al.</i>, 2009) and Mercury (Macrae <i>et
al.</i>,
2008)
;
_computing_publication_material
;
<i>OLEX2</i> (Dolomanov <i>et al.</i>, 2009) and <i>publCIF</i>
(Westrip,
2010)
;
loop_
    _atom_site_type_symbol
    _atom_site_label
    _atom_site_fract_x
    _atom_site_fract_y
    _atom_site_fract_z
    _atom_site_U_iso_or_equiv
    _atom_site_adp_type
    _atom_site_calc_flag
    _atom_site_occupancy
    _atom_site_disorder_assembly
    _atom_site_disorder_group
    N N1 0.18244(9) 0.33219(19) 0.30111(11) 0.0202(3) Uani d 1 . .
    N N2 0.24981(11) 0.5129(2) 0.44495(13) 0.0277(4) Uani d 1 . .
    N N3 0.32977(9) 0.32615(17) 0.42260(11) 0.0164(3) Uani d 1 . .
    C C1 0.25428(10) 0.3903(2) 0.38962(13) 0.0173(3) Uani d 1 . .
    C C2 0.17917(12) 0.2676(2) 0.20725(14) 0.0215(3) Uani d 1 . .
    C C3 0.09950(12) 0.3500(3) 0.28512(17) 0.0314(4) Uani d 1 . .
    C C4 0.40978(11) 0.4132(2) 0.49381(15) 0.0235(4) Uani d 1 . .
    C C5 0.33922(12) 0.1564(2) 0.40153(15) 0.0208(3) Uani d 1 . .
    Cu Cu1 0.5000 0.71829(4) 0.7500 0.01698(11) Uani d 1 . .
    Cl Cl1 0.37443(3) 0.61496(7) 0.70754(4) 0.03106(13) Uani d 1 . .
    Cl Cl2 0.54835(3) 0.82595(5) 0.91317(3) 0.02989(13) Uani d 1 . .
    H H4A 0.4363(15) 0.380(3) 0.569(2) 0.030(6) Uiso d 1 . .
    H H5A 0.2894(16) 0.099(3) 0.3780(19) 0.029(6) Uiso d 1 . .
    H H4B 0.4000(14) 0.526(3) 0.4851(18) 0.024(5) Uiso d 1 . .
    H H2C 0.1702(16) 0.150(3) 0.2047(19) 0.030(6) Uiso d 1 . .
    H H2D 0.2285(15) 0.291(3) 0.2132(18) 0.022(5) Uiso d 1 . .
    H H3A 0.0693(18) 0.248(4) 0.260(2) 0.040(7) Uiso d 1 . .
    H H2A 0.2102(18) 0.568(4) 0.418(2) 0.037(7) Uiso d 1 . .
    H H3B 0.0655(19) 0.432(4) 0.228(2) 0.050(8) Uiso d 1 . .
    H H5B 0.3539(15) 0.147(3) 0.349(2) 0.028(6) Uiso d 1 . .
    H H5C 0.3857(16) 0.111(3) 0.465(2) 0.028(6) Uiso d 1 . .
    H H2E 0.1316(16) 0.319(3) 0.143(2) 0.028(6) Uiso d 1 . .
    H H4C 0.4454(16) 0.389(3) 0.468(2) 0.033(6) Uiso d 1 . .
    H H2B 0.2934(17) 0.536(3) 0.509(2) 0.035(6) Uiso d 1 . .
    H H3C 0.1050(17) 0.373(3) 0.352(2) 0.040(7) Uiso d 1 . .
loop_
    _atom_site_aniso_label
    _atom_site_aniso_U_11
    _atom_site_aniso_U_22
    _atom_site_aniso_U_33
    _atom_site_aniso_U_12
    _atom_site_aniso_U_13
    _atom_site_aniso_U_23
    N1 0.0176(6) 0.0242(7) 0.0155(6) 0.0023(6) 0.0072(5) -0.0054(6)
    N2 0.0225(7) 0.0289(8) 0.0186(7) 0.0092(7) 0.0036(6) -0.0097(6)
    N3 0.0174(6) 0.0135(6) 0.0163(6) -0.0003(5) 0.0083(5) -0.0008(5)
    C1 0.0196(7) 0.0167(7) 0.0130(7) 0.0028(6) 0.0075(6) -0.0001(6)
    C2 0.0273(9) 0.0215(9) 0.0134(8) -0.0026(7) 0.0102(7) -0.0044(6)
    C3 0.0182(8) 0.0432(12) 0.0264(9) 0.0061(8) 0.0086(7) -0.0100(9)
    C4 0.0194(8) 0.0228(9) 0.0223(8) -0.0040(7) 0.0079(7) -0.0029(7)
    C5 0.0234(8) 0.0132(7) 0.0253(9) 0.0028(7) 0.0135(7) 0.0000(7)
    Cu1 0.01872(18) 0.01483(18) 0.01209(17) 0.000 0.00542(14) 0.000
    Cl1 0.0201(2) 0.0510(3) 0.0243(2) -0.00970(18) 0.01383(17) -0.01532(19)
    Cl2 0.0501(3) 0.0180(2) 0.01273(19) -0.00519(18) 0.01222(18) -0.00224(14)
_geom_special_details
;
 All esds (except the esd in the dihedral angle between two l.s. planes)
 are estimated using the full covariance matrix.  The cell esds are taken
 into account individually in the estimation of esds in distances, angles
 and torsion angles; correlations between esds in cell parameters are only
 used when they are defined by crystal symmetry.  An approximate (isotropic)
 treatment of cell esds is used for estimating esds involving l.s. planes.
;
loop_
    _geom_bond_atom_site_label_1
    _geom_bond_atom_site_label_2
    _geom_bond_site_symmetry_2
    _geom_bond_distance
    _geom_bond_publ_flag
    N1 C1 . 1.342(2) ?
    N1 C2 . 1.462(2) ?
    N1 C3 . 1.457(2) ?
    N2 C1 . 1.335(2) ?
    N2 H2A . 0.77(3) ?
    N2 H2B . 0.86(3) ?
    N3 C1 . 1.332(2) ?
    N3 C4 . 1.459(2) ?
    N3 C5 . 1.467(2) ?
    C2 H2C . 0.98(3) ?
    C2 H2D . 0.91(2) ?
    C2 H2E . 0.96(3) ?
    C3 H3A . 0.96(3) ?
    C3 H3B . 0.99(3) ?
    C3 H3C . 0.96(3) ?
    C4 H4A . 0.97(3) ?
    C4 H4B . 0.95(2) ?
    C4 H4C . 0.97(3) ?
    C5 H5A . 0.93(3) ?
    C5 H5B . 0.96(2) ?
    C5 H5C . 0.93(3) ?
    Cu1 Cl1 2_656 2.2557(4) ?
    Cu1 Cl1 . 2.2557(4) ?
    Cu1 Cl2 2_656 2.2396(4) ?
    Cu1 Cl2 . 2.2396(4) ?
loop_
    _geom_angle_atom_site_label_1
    _geom_angle_atom_site_label_2
    _geom_angle_atom_site_label_3
    _geom_angle_site_symmetry_1
    _geom_angle_site_symmetry_3
    _geom_angle
    _geom_angle_publ_flag
    C1 N1 C2 . . 122.85(14) ?
    C1 N1 C3 . . 121.97(14) ?
    C3 N1 C2 . . 114.63(14) ?
    C1 N2 H2A . . 120(2) ?
    C1 N2 H2B . . 119.9(17) ?
    H2A N2 H2B . . 120(3) ?
    C1 N3 C4 . . 122.24(14) ?
    C1 N3 C5 . . 122.31(14) ?
    C4 N3 C5 . . 115.01(14) ?
    N2 C1 N1 . . 119.64(15) ?
    N3 C1 N1 . . 120.38(15) ?
    N3 C1 N2 . . 119.98(15) ?
    N1 C2 H2C . . 108.1(14) ?
    N1 C2 H2D . . 109.8(14) ?
    N1 C2 H2E . . 107.2(15) ?
    H2C C2 H2D . . 111(2) ?
    H2C C2 H2E . . 110(2) ?
    H2D C2 H2E . . 110(2) ?
    N1 C3 H3A . . 109.1(16) ?
    N1 C3 H3B . . 109.1(17) ?
    N1 C3 H3C . . 111.8(16) ?
    H3A C3 H3B . . 108(2) ?
    H3A C3 H3C . . 105(2) ?
    H3B C3 H3C . . 113(2) ?
    N3 C4 H4A . . 110.4(14) ?
    N3 C4 H4B . . 110.0(14) ?
    N3 C4 H4C . . 106.3(15) ?
    H4A C4 H4B . . 112(2) ?
    H4A C4 H4C . . 112(2) ?
    H4B C4 H4C . . 106(2) ?
    N3 C5 H5A . . 110.2(15) ?
    N3 C5 H5B . . 111.8(15) ?
    N3 C5 H5C . . 109.2(15) ?
    H5A C5 H5B . . 110(2) ?
    H5A C5 H5C . . 111(2) ?
    H5B C5 H5C . . 104(2) ?
    Cl1 Cu1 Cl1 . 2_656 135.62(3) ?
    Cl2 Cu1 Cl1 . . 100.265(17) ?
    Cl2 Cu1 Cl1 2_656 . 96.958(19) ?
    Cl2 Cu1 Cl1 . 2_656 96.959(19) ?
    Cl2 Cu1 Cl1 2_656 2_656 100.264(17) ?
    Cl2 Cu1 Cl2 . 2_656 133.31(3) ?
loop_
    _geom_torsion_atom_site_label_1
    _geom_torsion_atom_site_label_2
    _geom_torsion_atom_site_label_3
    _geom_torsion_atom_site_label_4
    _geom_torsion_site_symmetry_1
    _geom_torsion_site_symmetry_2
    _geom_torsion_site_symmetry_3
    _geom_torsion_site_symmetry_4
    _geom_torsion
    _geom_torsion_publ_flag
    C2 N1 C1 N2 . . . . 146.94(18) ?
    C2 N1 C1 N3 . . . . -33.3(3) ?
    C3 N1 C1 N2 . . . . -24.1(3) ?
    C3 N1 C1 N3 . . . . 155.67(18) ?
    C4 N3 C1 N1 . . . . 159.80(16) ?
    C4 N3 C1 N2 . . . . -20.4(2) ?
    C5 N3 C1 N1 . . . . -28.2(2) ?
    C5 N3 C1 N2 . . . . 151.61(17) ?
loop_
    _geom_hbond_atom_site_label_D
    _geom_hbond_atom_site_label_H
    _geom_hbond_atom_site_label_A
    _geom_hbond_site_symmetry_A
    _geom_hbond_distance_DH
    _geom_hbond_distance_HA
    _geom_hbond_distance_DA
    _geom_hbond_angle_DHA
    C4 H4B Cl2 2_656 0.95(2) 2.77(2) 3.5902(19) 145.3(18)
    C2 H2C Cl1 7_556 0.98(3) 2.90(3) 3.745(2) 144.5(18)
    C2 H2D Cl1 6_565 0.91(2) 2.91(2) 3.818(2) 173.3(19)
    C3 H3B Cl2 7_566 0.99(3) 2.82(3) 3.793(2) 168(2)
    C5 H5C Cl2 2_646 0.93(3) 2.80(3) 3.5992(18) 144.9(19)
    C2 H2E Cl2 3_444 0.96(3) 2.85(3) 3.6491(18) 140.5(19)
    N2 H2B Cl1 . 0.86(3) 2.53(3) 3.3417(16) 157(2)
_shelx_hkl_file
;
   2   0   0  145.39    6.80
  -2   0   0  153.78    6.60
  -2   0   0  144.89    6.80
   2   0   0  148.69    7.80
  -2   0   0  127.29    7.70
   4   0   0  124.29    8.70
  -4   0   0  138.09    6.20
  -4   0   0  117.29    8.80
   4   0   0  145.69    6.50
  -6   0   0  336.07   18.80
   6   0   0  274.27   14.30
  -6   0   0  299.77   14.10
   6   0   0  279.57   14.60
   6   0   0  347.47   18.60
   8   0   0  659.43   29.00
  -8   0   0  566.04   28.90
  -8   0   0  599.14   35.10
   8   0   0  637.04   34.80
  -8   0   0  645.74   28.70
 -10   0   0   19.30    1.90
  10   0   0   14.10    2.20
 -10   0   0   18.80    1.40
  10   0   0   16.00    1.70
 -10   0   0   15.80    1.60
 -10   0   0   17.50    2.00
  12   0   0  198.78    9.40
 -12   0   0  172.38    9.60
 -12   0   0  201.58    9.20
  14   0   0  174.48    8.60
 -14   0   0  173.98    8.50
 -14   0   0  173.28    9.20
  16   0   0  805.42   37.30
 -16   0   0  785.52   36.90
  16   0   0  769.72   36.30
 -16   0   0  775.92   36.30
 -18   0   0  108.09    6.50
 -18   0   0  106.49    5.80
  18   0   0  102.39    7.20
  20   0   0   12.40    3.20
 -20   0   0   13.60    2.40
  -1  -1   0   78.39    5.80
   1  -1   0  104.49    4.50
   1  -1   0   89.09    4.40
   1  -1   0   88.79    5.60
   1   1   0   86.59    5.60
  -1   1   0   89.99    4.40
  -1   1   0  100.39    4.50
  -1   1   0   91.59    5.90
   3  -1   0  233.38   11.10
   3  -1   0  215.58   13.10
   3  -1   0  240.68   12.90
  -3  -1   0  222.88   13.00
   3  -1   0  228.38   10.80
  -3   1   0  223.38   11.10
  -3   1   0  235.58   10.80
   3   1   0  236.78   12.90
   5  -1   0  451.65   20.90
   5  -1   0  408.16   20.70
   5  -1   0  444.96   20.50
  -5  -1   0  432.36   24.00
   5  -1   0  462.65   24.40
   5   1   0  428.16   20.70
   5   1   0  441.06   23.90
   5   1   0  443.86   20.90
  -5   1   0  475.85   20.90
  -5   1   0  461.55   20.50
   7  -1   0  477.25   27.00
  -7  -1   0  416.36   26.60
   7  -1   0  470.55   21.70
   7  -1   0  466.75   21.40
  -7  -1   0  451.85   21.00
  -7   1   0  492.35   21.70
  -7   1   0  406.06   21.30
   7   1   0  482.75   26.40
   7   1   0  425.76   21.70
  -7   1   0  476.85   21.00
   7   1   0  459.45   21.30
   9  -1   0  724.53   33.80
  -9  -1   0  711.53   33.30
   9  -1   0  726.93   33.40
  -9  -1   0  734.13   33.40
  -9  -1   0  726.43   33.30
   9   1   0  760.62   33.80
  -9   1   0  671.43   33.60
  -9   1   0  712.33   33.30
   9   1   0  749.33   33.50
  11  -1   0    1.50    1.00
 -11  -1   0    0.50    1.20
  11  -1   0    0.90    1.40
 -11  -1   0    1.70    0.90
 -11  -1   0    2.50    0.90
 -11   1   0    4.20    1.00
  11   1   0    2.20    1.50
 -11   1   0    1.40    1.20
  11   1   0    1.60    1.10
 -13  -1   0    3.10    1.10
 -13  -1   0    2.80    1.70
  13  -1   0    1.10    1.90
  13  -1   0    3.10    1.20
 -13   1   0    3.50    1.90
 -13   1   0    1.10    1.20
  13   1   0    4.90    1.10
  13   1   0    2.90    1.40
  13   1   0    2.90    2.10
 -15  -1   0  104.29    5.50
  15  -1   0  106.49    5.60
 -15  -1   0  111.39    6.40
  15  -1   0  104.19    7.20
  15   1   0   96.99    6.70
 -15   1   0  111.79    6.50
 -15   1   0  109.39    5.70
  15   1   0  106.99    5.50
  15   1   0  100.69    5.80
 -17  -1   0   38.70    4.00
 -17  -1   0   38.30    3.00
  17  -1   0   43.50    5.30
  17  -1   0   40.70    3.20
  17   1   0   36.80    2.90
  17   1   0   39.50    4.80
 -17   1   0   40.30    3.10
 -17   1   0   36.90    4.10
  19  -1   0   57.79    5.80
 -19  -1   0   68.09    4.70
 -19   1   0   57.09    3.80
  19   1   0   57.29    5.40
 -19   1   0   60.19    4.60
   0  -2   0 4426.16  207.98
   0   2   0 4542.55  207.88
  -2  -2   0 2148.78  104.29
   2  -2   0 2160.48  103.59
  -2   2   0 2290.67  104.19
   2   2   0 2225.08  103.59
   4  -2   0  224.08   13.50
  -4  -2   0  227.48   14.10
   4  -2   0  210.78   10.10
   4  -2   0  203.28   10.30
   4  -2   0  226.98   10.00
   4  -2   0  203.68   10.00
   4  -2   0  242.38   15.00
  -4   2   0  205.78   10.00
  -4   2   0  219.28   10.40
   4   2   0  210.08   10.20
   4   2   0  191.78    9.90
  -4   2   0  206.98    9.90
   4   2   0  232.88   13.30
   6  -2   0 3908.91  169.28
   6  -2   0 3623.34  163.58
  -6  -2   0 3005.80  167.68
   6  -2   0 3577.14  167.18
   6   2   0 3698.93  167.78
   8  -2   0  243.08   11.10
  -8  -2   0  229.78   11.00
   8  -2   0  239.68   11.60
   8  -2   0  235.48   11.10
  -8  -2   0  219.88   11.30
   8  -2   0  269.57   11.30
  -8  -2   0  224.98   11.00
  -8   2   0  226.98   11.40
   8   2   0  245.68   11.20
   8   2   0  230.78   11.00
 -10  -2   0  132.99    6.40
  10  -2   0  139.99    6.60
 -10  -2   0  123.99    6.90
 -10  -2   0  130.69    6.40
  10  -2   0  136.39    7.30
  10   2   0  131.39    7.00
  10   2   0  144.49    6.80
  10   2   0  133.49    6.40
 -12  -2   0  131.39    7.30
  12  -2   0  138.19    8.00
  12  -2   0  140.09    7.00
 -12  -2   0  142.39    6.80
 -12   2   0  139.09    7.00
  12   2   0  154.68    7.70
  12   2   0  139.59    6.90
  12   2   0  148.59    7.20
 -12   2   0  136.89    7.60
 -14  -2   0   60.29    3.60
  14  -2   0   70.59    5.50
  14  -2   0   64.49    3.80
 -14  -2   0   54.89    4.40
 -14   2   0   59.09    4.80
 -14   2   0   65.19    4.00
  14   2   0   63.89    3.70
  14   2   0   74.49    5.10
  14   2   0   67.99    4.20
  16  -2   0   60.29    6.10
 -16  -2   0   60.69    4.60
 -16  -2   0   59.79    3.60
 -16   2   0   60.59    3.90
 -16   2   0   60.99    4.80
  16   2   0   61.79    5.30
  16   2   0   59.19    3.70
  18  -2   0  229.08   12.60
 -18  -2   0  227.78   11.40
 -18   2   0  212.08   10.80
  18   2   0  216.68   12.30
 -18   2   0  227.48   11.50
  18   2   0  219.38   10.70
 -20  -2   0   27.40    3.30
 -20   2   0   22.30    3.20
  -1  -3   0  342.57   21.60
   1  -3   0  360.96   16.40
   1  -3   0  398.36   21.10
   1   3   0  356.46   16.70
   1   3   0  347.27   20.40
  -1   3   0  367.86   16.70
   1   3   0  323.27   16.30
  -1   3   0  362.16   21.20
  -1   3   0  333.37   16.30
   3  -3   0    7.00    1.00
  -3  -3   0    2.10    4.50
   3  -3   0    9.20    1.30
   3  -3   0    4.50    4.40
  -3   3   0    8.80    0.80
   3   3   0    8.50    0.70
  -3   3   0    2.10    5.00
   3   3   0   11.10    1.40
   3   3   0    2.70    4.50
   5  -3   0   51.29    2.90
   5  -3   0   33.80    2.30
   5  -3   0   39.20    2.70
   5   3   0   41.80    2.60
  -5   3   0   44.60    3.00
  -5   3   0   41.80    2.40
   7  -3   0 1218.78   55.29
  -7  -3   0 1106.99   55.49
   7  -3   0 1261.37   55.79
  -7  -3   0 1183.48   55.19
   7  -3   0 1201.48   55.39
   7   3   0 1248.68   55.69
  -7   3   0 1140.69   55.59
   7   3   0 1227.18   55.59
   7   3   0 1257.37   55.29
  -9  -3   0  966.90   44.80
  -9  -3   0  952.30   45.10
   9  -3   0  991.10   44.90
   9  -3   0  971.20   45.60
  -9   3   0  941.71   44.90
   9   3   0  974.20   45.30
  -9   3   0  995.60   45.30
  -9   3   0  957.40   45.90
   9   3   0 1036.60   45.10
   9   3   0  971.70   44.80
 -11  -3   0   67.19    3.50
 -11  -3   0   70.79    4.10
  11  -3   0   61.59    5.10
  11  -3   0   62.99    3.70
  11   3   0   70.79    4.10
 -11   3   0   71.39    4.50
  11   3   0   62.89    4.40
  11   3   0   64.69    3.60
 -13  -3   0  192.68    9.50
  13  -3   0  174.28   10.40
  13  -3   0  182.28    9.10
  13   3   0  186.98    9.30
  13   3   0  168.28   11.30
 -13   3   0  198.78    9.90
 -13   3   0  192.68    9.10
 -15  -3   0  271.27   13.20
 -15   3   0  271.27   13.50
  15   3   0  260.47   12.60
 -15   3   0  265.97   12.80
  15   3   0  256.57   13.50
 -17  -3   0   49.50    4.10
  17  -3   0   47.70    6.40
  17   3   0   45.10    3.20
  17   3   0   46.00    4.70
 -17   3   0   48.00    4.40
 -17   3   0   50.69    3.40
  19  -3   0   38.10    5.50
 -19   3   0   33.30    2.80
  19   3   0   33.40    5.00
   0   4   0 1522.15   72.79
   0   4   0 1657.13   73.29
   0   4   0 1582.64   81.69
   2  -4   0   55.69    3.00
  -2  -4   0   60.29    3.00
  -2   4   0   52.99    3.50
  -2   4   0   49.99    2.80
   2   4   0   51.59    2.70
   2   4   0   49.99    3.30
   4  -4   0 2252.57  108.49
  -4   4   0 2437.26  108.59
   4   4   0 2404.56  107.89
  -4   4   0 2328.67  107.99
   6  -4   0  194.68    9.10
  -6   4   0  192.98    9.20
  -6   4   0  177.78    9.70
   6   4   0  189.28    8.80
   6   4   0  187.48    9.30
  -6   4   0  179.18    8.90
   8  -4   0    5.80    1.10
   8  -4   0    4.90    1.90
  -8  -4   0    6.00    1.30
   8   4   0    6.70    1.60
  -8   4   0    7.20    2.30
   8   4   0    5.70    0.80
  -8   4   0    6.30    1.20
  -8   4   0    4.70    2.60
 -10  -4   0  187.18    9.30
  10  -4   0  184.88   10.20
  10   4   0  184.18    9.60
  10   4   0  187.28    8.90
  10   4   0  187.78    9.50
 -10   4   0  190.48    9.60
  12  -4   0  500.65   25.30
 -12  -4   0  518.75   24.30
  12   4   0  518.85   24.30
  12   4   0  517.85   24.00
 -12   4   0  526.35   23.90
  12   4   0  480.35   24.50
 -12   4   0  528.55   24.50
  14  -4   0   89.49    7.30
 -14  -4   0   98.99    6.70
 -14   4   0   92.29    5.20
  14   4   0   89.49    6.10
  14   4   0   92.29    5.00
 -14   4   0   91.69    7.00
  14   4   0   89.99    5.70
  16  -4   0    2.20    3.60
  16   4   0    2.80    2.70
 -16   4   0    4.50    1.60
 -16   4   0    3.50    2.20
  16   4   0    3.80    1.40
  18  -4   0   20.60    4.10
 -18   4   0   32.30    4.90
 -18   4   0   22.40    3.20
 -18   4   0   22.50    2.50
  18   4   0   14.60    2.00
   1  -5   0  258.27   11.70
  -1  -5   0  253.97   11.60
   1   5   0  244.08   12.10
  -1   5   0  236.18   12.20
   1   5   0  238.98   11.40
   1   5   0  224.18   12.10
  -1   5   0  243.08   11.40
  -3  -5   0  503.75   24.10
   3  -5   0  520.15   24.20
  -3   5   0  503.55   23.90
   3   5   0  519.15   23.80
  -3   5   0  526.45   24.70
   3   5   0  519.15   24.50
  -5  -5   0  863.21   37.60
   5  -5   0  796.92   37.70
  -5   5   0  802.82   37.50
   5   5   0  830.62   37.30
  -5   5   0  813.62   38.30
  -5   5   0  750.72   37.60
  -5   5   0  816.82   37.40
   7  -5   0  245.08   13.10
  -7   5   0  268.77   13.00
   7   5   0  281.37   12.60
  -7   5   0  273.77   14.00
   9   5   0  163.38    7.60
   9   5   0  148.89    8.30
  -9   5   0  149.88    7.80
  -9   5   0  158.38    8.20
  11  -5   0  593.64   28.30
 -11   5   0  577.34   27.20
  11   5   0  582.74   26.70
  11   5   0  564.54   27.20
  11   5   0  555.84   28.20
  13  -5   0  395.96   19.70
 -13   5   0  385.16   18.30
 -13   5   0  375.86   17.70
  13   5   0  357.36   18.20
  13   5   0  362.56   17.60
  15  -5   0   16.40    4.40
 -15   5   0   13.80    2.60
  15   5   0   15.10    1.80
 -15   5   0   16.90    1.90
  15   5   0   17.40    2.70
  17  -5   0    6.90    3.70
 -17   5   0    5.90    3.10
  17   5   0    3.20    1.50
 -17   5   0    5.20    1.50
 -17   5   0    5.20    2.00
   0   6   0  513.15   22.50
   0   6   0  429.26   23.10
   0   6   0  508.95   23.40
   2   6   0    1.70    0.90
  -2   6   0    2.50    2.20
  -2   6   0    1.00    1.00
   2   6   0    0.60    1.80
  -2   6   0    2.50    1.80
  -4   6   0    5.30    2.60
  -4   6   0    3.10    1.70
   4   6   0    3.80    2.10
   4   6   0    2.80    1.00
  -6   6   0   12.80    1.70
  -6   6   0   14.10    1.50
   6   6   0   18.60    1.80
  -6   6   0   16.60    2.60
   8  -6   0  497.95   23.30
  -8   6   0  444.66   22.00
  -8   6   0  471.25   22.40
  10  -6   0  517.85   24.30
  10   6   0  478.15   22.60
 -10   6   0  481.05   22.60
  10   6   0  453.55   23.30
 -10   6   0  491.55   23.10
  12  -6   0   10.30    4.00
  12   6   0    7.90    2.60
  12   6   0   10.90    1.60
 -12   6   0   10.60    1.70
 -12   6   0   11.80    2.30
  14  -6   0   99.19    8.10
 -14   6   0  101.79    5.60
 -14   6   0  110.79    6.20
  14   6   0   95.09    6.30
  14   6   0  101.29    5.50
  16  -6   0   21.80    4.10
 -16   6   0   23.80    2.40
 -16   6   0   23.90    3.50
  16   6   0   22.10    2.50
 -16   6   0   23.30    3.00
  -1   7   0  457.55   20.80
  -1   7   0  415.06   21.50
   1   7   0  432.16   21.40
   1   7   0  471.15   20.80
  -3   7   0  318.07   14.60
  -3   7   0  304.27   15.50
   3   7   0  321.07   14.60
  -3   7   0  282.67   14.80
  -5  -7   0  127.89    6.90
   5   7   0  133.59    6.70
  -5   7   0  134.29    6.60
  -5   7   0  131.89    8.20
  -5   7   0  127.99    7.10
   7  -7   0   69.79    5.80
  -7   7   0   60.79    3.90
  -7   7   0   60.59    4.50
   7   7   0   66.19    4.00
   9  -7   0  127.59    8.00
  -9   7   0  109.49    5.70
   9   7   0  106.59    7.20
   9   7   0  111.99    5.90
  -9   7   0  101.29    7.60
  11  -7   0  226.68   12.20
  11   7   0  209.38   11.10
  11   7   0  211.18   10.10
 -11   7   0  198.18   10.50
 -11   7   0  192.68   10.00
  13  -7   0   93.89    7.30
 -13   7   0   84.39    6.70
  13   7   0   85.49    4.70
 -13   7   0   84.09    5.30
  13   7   0   79.19    5.80
 -13   7   0   77.79    4.60
  15  -7   0   15.10    3.60
  15   7   0    6.50    1.60
 -15   7   0    9.90    2.60
 -15   7   0    8.40    2.00
   0   8   0    7.50    1.60
  -2   8   0  173.88    9.90
   2   8   0  185.28    9.10
  -2   8   0  187.28    9.10
  -4  -8   0   22.40    2.40
  -4   8   0   21.40    2.40
  -4   8   0   24.80    4.20
  -4   8   0   16.40    2.10
   4   8   0   23.70    2.80
   6  -8   0   10.70    3.10
  -6   8   0   14.30    3.20
   6   8   0   10.70    1.70
  -6   8   0   12.10    1.80
   8  -8   0  372.06   20.30
  -8   8   0  449.76   20.60
   8   8   0  396.86   19.10
  -8   8   0  387.26   19.10
   8   8   0  425.96   19.90
  10  -8   0    6.20    3.40
  10   8   0    8.10    2.80
  10   8   0    7.40    1.60
 -10   8   0    8.30    3.00
  12  -8   0    1.80    3.20
  12   8   0   -0.70    1.40
 -12   8   0    0.60    2.40
   1   9   0  734.73   34.50
  -1   9   0  727.33   34.50
  -1   9   0  761.82   34.40
   3  -9   0  165.98    9.60
  -3  -9   0  177.48    8.70
  -3   9   0  173.78    8.70
   3   9   0  168.78    8.60
  -3   9   0  163.08    9.40
  -3   9   0  168.18    8.40
   5  -9   0   27.00    4.50
   5   9   0   26.80    2.90
  -5   9   0   27.00    4.10
  -5   9   0   25.40    2.70
   7  -9   0   45.70    5.30
   7   9   0   59.99    4.80
  -7   9   0   55.59    3.60
  -7   9   0   54.99    4.90
   7   9   0   52.99    5.20
   9  -9   0   19.30    3.80
  -9   9   0   32.00    4.00
   9   9   0   27.70    3.20
   9   9   0   22.60    2.80
 -11  -9   0   20.70    3.80
 -11   9   0   27.30    3.60
  11   9   0   24.20    2.90
  11   9   0   25.50    2.60
   0 -10   0   12.40    2.70
   0 -10   0   13.60    2.00
   0  10   0   12.40    1.90
   0  10   0   11.60    1.70
   2 -10   0    4.40    2.90
   2  10   0    8.50    1.60
   2  10   0    4.50    1.70
  -2  10   0    4.60    1.40
  -2  10   0    6.50    1.70
   4  10   0   34.10    3.00
  -4  10   0   29.20    2.90
   6  10   0   41.40    3.80
  -6  10   0   34.30    4.30
   6  10   0   37.50    3.10
  -6  10   0   37.60    2.90
  20   0  -1    1.50    2.90
 -20   0   1    0.10    1.90
 -20   0   1    0.90    1.40
  18   0  -1    0.50    2.60
 -18   0   1   -1.20    1.40
  18   0  -1   -1.10    1.40
 -18   0   1   -1.20    2.10
 -16   0   1   -0.60    1.30
  16   0  -1   -1.00    2.50
 -16   0   1    0.30    1.90
  14   0  -1    0.50    1.40
  14   0  -1   -0.70    2.10
 -14   0   1    2.40    1.60
 -14   0   1    0.40    1.20
 -12   0   1    0.20    0.90
  12   0  -1   -0.30    1.40
 -12   0   1    0.50    0.90
 -12   0   1    0.20    1.20
  12   0  -1   -0.30    1.00
 -10   0   1    2.00    0.70
 -10   0   1    0.20    0.40
  10   0  -1   -1.50    0.90
 -10   0   1   -0.10    0.70
 -10   0   1    0.20    1.00
  10   0  -1   -0.40    1.00
   8   0  -1   -0.20    0.70
   8   0  -1   -0.90    1.10
  -8   0   1   -1.10    0.70
   8   0  -1    0.30    4.90
  -8   0   1   -0.90    0.50
  -8   0   1   -2.30    5.30
  -8   0   1   -1.00    0.30
   6   0  -1   -0.30    0.60
  -6   0   1    0.50    0.20
  -6   0   1    1.80    2.70
   6   0  -1   -0.20    3.00
   6   0  -1   -0.10    0.60
  -4   0   1   -2.80    1.70
   4   0  -1   -2.50    1.70
   4   0  -1   -2.20    0.40
  -4   0   1   -2.50    0.10
   2   0  -1   -2.30    0.70
  -2   0   1   -1.20    0.70
   0   0  -1   -3.50    0.10
   0   0  -1   -3.50    0.10
   0   0   1   -3.50    0.10
   0   0  -1   -2.50    0.60
  -2   0  -1   -6.50    0.20
  -2   0  -1   -6.30    1.70
   2   0   1   -6.90    1.10
   2   0   1   -6.40    0.30
  -2   0  -1   -6.30    0.30
  -4   0  -1   -2.10    0.60
  -4   0  -1    0.30    3.20
   4   0   1   -1.10    0.60
   4   0   1   -1.40    2.80
   4   0   1   -1.70    0.60
  -4   0  -1   -1.70    0.30
  -6   0  -1    0.00    5.10
   6   0   1   -1.00    4.40
  -6   0  -1    0.00    0.30
   6   0   1    0.80    0.70
   6   0   1    0.80    0.90
  -8   0  -1   -0.50    0.80
  -8   0  -1   -0.20    0.50
   8   0   1   -0.30    0.90
   8   0   1   -0.70    0.80
 -10   0  -1   -0.50    1.10
  10   0   1   -1.20    0.90
  10   0   1    0.40    1.30
  12   0   1   -0.50    1.20
  12   0   1   -0.50    1.90
 -12   0  -1    0.50    1.60
 -12   0  -1    0.60    1.10
 -14   0  -1    0.60    1.30
 -14   0  -1   -1.70    1.90
  14   0   1    1.20    2.40
  14   0   1   -1.00    1.20
  14   0   1    1.50    1.40
  16   0   1   -1.10    1.60
 -16   0  -1   -0.80    1.30
 -16   0  -1    0.60    2.10
  16   0   1   -0.60    2.50
 -18   0  -1    0.30    2.10
  18   0   1    0.80    2.90
 -18   0  -1   -1.10    1.40
  19  -1  -1   50.89    7.40
 -19  -1   1   40.30    3.30
  19  -1  -1   43.30    4.40
 -19  -1   1   41.10    4.10
  19   1  -1   42.60    3.20
 -19   1   1   44.30    3.20
  19   1  -1   42.20    5.50
 -19   1   1   41.40    4.10
  17  -1  -1  218.48   11.60
 -17  -1   1  192.68    9.90
 -17  -1   1  198.08   10.70
 -17   1   1  204.78   10.00
  17   1  -1  218.78   11.20
  17   1  -1  207.78   10.00
 -17   1   1  194.68   10.70
  15  -1  -1  140.09    8.20
 -15  -1   1  129.19    7.60
 -15  -1   1  131.99    6.80
 -15   1   1  139.89    7.00
  15   1  -1  140.79    6.90
  15   1  -1  152.98    8.00
 -15   1   1  128.49    7.60
 -13  -1   1   79.49    4.60
 -13  -1   1   79.29    3.90
  13  -1  -1   63.59    5.00
 -13  -1   1   77.09    4.00
 -13   1   1   73.79    4.10
  13   1  -1   69.49    4.90
  13   1  -1   72.69    4.40
 -13   1   1   82.79    4.80
  11  -1  -1   17.60    2.30
 -11  -1   1   19.70    1.50
 -11  -1   1   16.90    1.50
  11  -1  -1   17.00    1.70
  11   1  -1   16.50    2.30
 -11   1   1   17.10    2.30
 -11   1   1   17.70    1.50
 -11   1   1   17.00    1.70
  11   1  -1   17.70    1.90
  -9  -1   1 1312.17   60.99
  -9  -1   1 1407.86   60.69
   9  -1  -1 1321.97   61.09
  -9  -1   1 1288.67   60.69
  -9  -1   1 1322.57   60.69
   9   1  -1 1346.27   60.99
  -9   1   1 1245.38   60.99
  -9   1   1 1343.97   60.59
  -7  -1   1 2842.22  138.39
   7  -1  -1 3082.89  138.79
   7  -1  -1 2870.21  134.29
   7   1  -1 3142.29  138.49
   7   1  -1 2706.73  134.49
   5  -1  -1 2005.80   96.39
   5  -1  -1 2210.68   97.19
   5   1  -1 1943.41   98.09
  -3  -1   1 4607.44  215.68
   3   1  -1 4747.02  215.68
   1  -1  -1 1451.95   64.69
  -1  -1   1 1361.36   64.69
   1   1  -1 1335.57   64.69
   3  -1   1  331.97   15.00
   3  -1   1  299.67   15.40
   3  -1   1  336.87   17.40
   3  -1   1  308.57   17.70
  -3  -1  -1  314.67   17.80
  -3   1  -1  334.17   15.00
   3   1   1  329.47   17.60
  -3   1  -1  351.36   15.30
   3   1   1  321.27   15.30
   5  -1   1  258.77   12.20
   5  -1   1  255.77   17.90
  -5  -1  -1  255.07   16.00
   5  -1   1  249.38   12.00
   5  -1   1  259.47   11.80
  -5   1  -1  254.57   11.70
   5   1   1  232.58   12.20
   5   1   1  245.38   12.00
  -5   1  -1  266.17   12.30
   5   1   1  251.27   15.90
   7  -1   1 1071.29   48.50
   7  -1   1 1033.40   54.89
  -7  -1  -1  974.10   48.70
  -7  -1  -1 1082.69   48.50
   7  -1   1 1118.09   48.80
  -7   1  -1 1145.29   49.20
  -7   1  -1 1026.30   48.50
   7   1   1 1086.69   48.60
   7   1   1  961.00   56.49
   7   1   1 1160.98   48.80
  -7   1  -1  944.21   48.70
  -9  -1  -1  115.59    6.30
   9  -1   1  133.79    6.30
  -9  -1  -1  123.49    6.20
   9  -1   1  145.89    6.80
   9   1   1  145.39    6.80
  -9   1  -1  112.09    6.60
  -9   1  -1  114.59    6.20
   9   1   1  139.69    6.40
 -11  -1  -1  342.67   15.90
 -11  -1  -1  322.47   15.50
  11  -1   1  332.67   15.60
  11  -1   1  328.17   16.30
  11   1   1  319.07   16.20
 -11   1  -1  345.67   16.10
  11   1   1  343.37   15.70
  11   1   1  322.07   15.50
 -13  -1  -1  781.32   35.40
  13  -1   1  772.62   35.50
  13  -1   1  735.53   37.10
 -13  -1  -1  755.62   35.90
  13   1   1  747.83   35.40
  13   1   1  790.42   35.60
 -13   1  -1  775.32   35.50
 -13   1  -1  773.22   36.10
  13   1   1  770.32   36.30
  15  -1   1  622.54   29.80
  15  -1   1  634.34   29.90
 -15  -1  -1  660.13   31.30
 -15  -1  -1  641.34   29.80
  15  -1   1  644.94   31.00
 -15   1  -1  699.23   31.80
  15   1   1  626.54   29.90
  15   1   1  608.44   29.70
 -15   1  -1  657.13   29.90
  15   1   1  632.74   30.70
  17  -1   1  142.49    9.30
 -17  -1  -1  170.58    8.60
 -17   1  -1  168.58    8.70
 -17   1  -1  152.58    7.80
  17   1   1  143.89    9.10
 -19  -1  -1   58.19    5.70
  19  -1   1   49.80    5.40
 -19   1  -1   48.30    3.60
 -19   1  -1   56.19    4.80
  19   1   1   49.40    5.10
  20  -2  -1   21.30    3.80
 -20  -2   1   25.30    3.50
 -20   2   1   18.00    1.90
  20   2  -1   19.10    3.30
 -20   2   1   19.70    3.30
  18  -2  -1   26.70    4.30
 -18  -2   1   28.90    3.60
 -18   2   1   27.10    3.70
  18   2  -1   25.40    4.20
 -18   2   1   24.20    2.80
  18   2  -1   27.80    2.60
 -16  -2   1  688.33   32.80
  16  -2  -1  696.13   34.20
  16   2  -1  699.63   33.70
 -16   2   1  720.13   34.90
 -16   2   1  741.53   33.00
  16   2  -1  717.43   32.90
  14  -2  -1   21.80    3.40
 -14  -2   1   16.00    1.60
  14  -2  -1   19.90    2.20
  14   2  -1   18.20    3.30
  14   2  -1   19.30    2.50
  14   2  -1   20.10    2.00
 -14   2   1   16.10    1.80
  12  -2  -1   13.90    1.40
 -12  -2   1   11.60    1.20
 -12  -2   1   14.50    1.30
  12  -2  -1    9.50    2.10
 -12  -2   1   12.40    1.80
  12   2  -1   14.40    2.10
  12   2  -1   15.20    1.70
 -12   2   1   12.60    1.40
  12   2  -1   12.50    1.50
 -12   2   1   13.40    2.00
 -12   2   1   12.50    1.40
  10  -2  -1 1003.10   43.30
 -10  -2   1  857.31   42.90
  10  -2  -1  937.81   42.70
 -10  -2   1  909.41   42.60
 -10  -2   1  920.21   42.60
  10   2  -1  983.90   42.80
  10   2  -1  977.00   43.10
 -10   2   1  854.41   42.60
 -10   2   1  883.31   43.00
  10   2  -1  952.40   42.70
   8  -2  -1  990.10   47.00
  -8  -2   1 1031.40   46.40
  -8  -2   1  954.70   46.60
  -8  -2   1 1004.80   46.40
  -8  -2   1  899.01   52.79
   8  -2  -1  990.50   47.00
  -8   2   1 1002.70   46.70
  -8   2   1 1119.69   47.10
   8   2  -1  973.60   52.09
   8   2  -1 1095.29   46.70
   8   2  -1 1050.59   46.40
   6  -2  -1  611.04   32.20
  -6  -2   1  579.14   31.90
  -6  -2   1  570.44   26.90
   6  -2  -1  550.84   27.30
   6  -2  -1  595.84   27.00
   6  -2  -1  619.24   30.90
  -6   2   1  576.14   27.40
   6   2  -1  680.33   31.70
   6   2  -1  541.55   26.90
   6   2  -1  550.14   27.20
   4  -2  -1 4728.13  211.88
  -4   2   1 4414.36  209.08
   2  -2  -1  547.85   27.80
   2  -2  -1  562.34   25.40
  -2  -2   1  565.14   28.50
  -2  -2   1  541.15   25.30
  -2   2   1  556.14   25.50
  -2   2   1  543.95   28.00
   2   2  -1  532.25   27.90
   0  -2  -1 4277.07  211.88
   0  -2   1 4811.52  211.88
   0   2   1 4626.24  211.38
   0   2  -1 4568.14  212.08
  -2  -2  -1    4.90    3.10
   2  -2   1   10.80    3.50
   2  -2   1    6.20    0.70
   2  -2   1    4.20    0.90
   2  -2   1    6.50    0.70
   2  -2   1    4.00    0.90
  -2   2  -1    9.30    3.80
  -2   2  -1    5.20    0.60
  -2   2  -1    3.10    1.10
   2   2   1    9.70    3.30
   4  -2   1    5.80    1.20
   4  -2   1    8.40    1.10
   4  -2   1    5.30    0.80
  -4  -2  -1    4.40    3.70
   4  -2   1    6.50    1.10
   4  -2   1    7.80    3.40
  -4   2  -1    7.60    0.70
   4   2   1    7.60    0.70
   4   2   1   10.80    4.30
   4   2   1    6.60    1.10
   6  -2   1 1514.15   64.49
  -6  -2  -1 1336.07   64.09
   6  -2   1 1505.75   71.39
   6  -2   1 1390.26   64.19
   6  -2   1 1352.76   64.19
   6  -2   1 1382.26   64.79
   6  -2   1 1378.76   64.49
   6  -2   1 1392.96   64.19
   6   2   1 1240.28   64.79
   6   2   1 1452.05   64.49
  -6   2  -1 1424.06   64.19
  -6   2  -1 1344.77   64.39
   6   2   1 1395.86   64.29
  -6   2  -1 1465.45   64.89
   6   2   1 1444.46   69.69
   6   2   1 1367.76   64.09
   8  -2   1 1641.54   74.09
  -8  -2  -1 1597.84   73.89
   8  -2   1 1642.24   73.99
   8  -2   1 1711.73   74.29
  -8  -2  -1 1556.74   74.19
   8  -2   1 1586.84   74.49
   8   2   1 1611.84   73.89
   8   2   1 1606.84   74.09
  -8   2  -1 1632.14   74.89
  -8   2  -1 1574.24   74.29
   8   2   1 1613.14   74.39
  -8   2  -1 1579.74   73.99
 -10  -2  -1  131.79    6.40
 -10  -2  -1  136.09    6.90
  10  -2   1  129.29    7.40
  10   2   1  135.29    7.20
 -10   2  -1  138.59    7.20
  10   2   1  131.49    6.50
  10   2   1  138.39    6.90
  12  -2   1   14.40    2.00
  12  -2   1   15.60    2.80
 -12  -2  -1   11.60    1.90
 -12  -2  -1   14.20    1.40
  12   2   1   13.50    2.40
  12   2   1   18.70    2.40
 -12   2  -1   13.30    2.20
  12   2   1   14.00    1.70
  14  -2   1    3.40    1.40
 -14  -2  -1    7.60    1.20
 -14  -2  -1    2.60    1.90
  14  -2   1    4.00    2.60
  14   2   1    5.20    1.80
  14   2   1    2.00    1.20
  14   2   1    3.80    2.40
 -14   2  -1    3.00    2.30
 -14   2  -1    4.80    1.60
 -16  -2  -1  149.49    8.80
  16  -2   1  174.28   10.10
 -16   2  -1  154.28    9.10
  16   2   1  165.98    8.20
  16   2   1  175.38    9.40
  16   2   1  170.28    8.50
 -16   2  -1  172.48    8.40
  18  -2   1   19.20    2.20
  18  -2   1   14.40    3.70
 -18  -2  -1   28.10    3.30
  18   2   1   16.10    3.10
 -18   2  -1   26.20    3.50
 -18   2  -1   24.70    2.60
  19  -3  -1   90.39    7.50
  19   3  -1   87.19    5.00
 -19   3   1   97.79    5.00
 -19   3   1   96.49    5.70
  19   3  -1   83.29    6.50
  17  -3  -1   20.50    4.10
 -17  -3   1   19.80    3.40
  17   3  -1   15.90    1.80
 -17   3   1   16.30    1.90
  17   3  -1   18.60    3.10
 -17   3   1   21.30    3.50
  15  -3  -1   15.10    3.30
 -15  -3   1   20.00    3.20
  15   3  -1   21.30    3.20
  15   3  -1   22.20    3.60
  15   3  -1   19.40    2.30
 -15   3   1   19.10    3.40
 -15   3   1   18.40    1.90
  13  -3  -1  674.93   31.80
  13  -3  -1  714.63   33.00
 -13  -3   1  667.23   31.70
 -13  -3   1  694.43   32.20
 -13   3   1  644.14   32.00
 -13   3   1  690.03   32.30
  13   3  -1  707.33   31.80
  13   3  -1  687.93   32.40
  13   3  -1  699.33   32.00
 -11  -3   1  218.98   10.60
  11  -3  -1  214.08   11.30
 -11  -3   1  209.28   10.10
  11  -3  -1  218.08   10.30
  11   3  -1  216.28   10.20
 -11   3   1  228.58   10.80
  11   3  -1  217.08   10.80
 -11   3   1  209.68   10.30
   9  -3  -1    9.10    1.80
  -9  -3   1    9.90    1.70
   9  -3  -1    9.70    1.10
  -9  -3   1   10.40    1.20
  -9  -3   1    8.20    1.00
   9  -3  -1    8.20    1.10
  -9   3   1    8.90    1.20
   9   3  -1    8.10    0.90
  -9   3   1   11.20    1.90
   9   3  -1   10.40    1.50
   9   3  -1   10.00    1.40
  -9   3   1    7.90    1.90
  -7  -3   1   21.40    1.40
   7  -3  -1   19.40    1.40
  -7  -3   1   19.50    1.70
  -7  -3   1    9.50    7.20
   7  -3  -1   18.20    1.50
  -7  -3   1   18.50    1.20
   7  -3  -1   16.90    2.10
   7   3  -1   17.60    7.60
   7   3  -1   19.40    1.90
  -7   3   1   18.60    2.30
  -7   3   1   19.20    2.00
  -7   3   1   19.10    1.60
   7   3  -1   18.40    1.30
   5  -3  -1 1563.54   73.79
   5  -3  -1 1633.84   73.49
   5   3  -1 1558.74   77.59
  -5   3   1 1628.34   73.49
   5   3  -1 1514.55   73.59
  -5   3   1 1711.03   73.89
   3  -3  -1 3720.23  162.08
  -3  -3   1 2937.81  162.58
  -3   3   1 3575.64  162.58
   3   3  -1 3576.24  161.98
   1  -3  -1  246.68   16.20
  -1  -3   1  250.37   11.40
  -1  -3   1  220.18   16.80
   1   3  -1  257.77   11.80
  -1   3   1  253.77   11.60
  -1   3   1  260.17   15.70
  -1   3   1  223.18   11.30
   1   3  -1  237.38   11.30
   1   3  -1  250.17   17.60
   1  -3   1   39.20    2.20
   1  -3   1   40.20    2.50
  -1  -3  -1   26.20    7.00
   1  -3   1   41.00    7.20
  -1   3  -1   34.70    2.10
   1   3   1   40.60    6.50
  -1   3  -1   35.80    8.00
   1   3   1   38.90    2.00
  -1   3  -1   45.60    2.80
  -3  -3  -1 1878.81   89.89
   3  -3   1 1845.92   87.69
   3  -3   1 1737.63   83.89
   3  -3   1 1885.81   83.59
   3   3   1 1841.42   83.69
  -3   3  -1 1851.51   83.99
  -3   3  -1 1837.42   89.19
   3   3   1 1717.83   83.39
  -3   3  -1 1768.52   83.49
   3   3   1 1844.92   87.59
   5  -3   1  166.28    8.40
   5  -3   1  163.08    8.10
   5  -3   1  191.78   17.90
  -5   3  -1  166.38    8.80
   5   3   1  177.68    8.30
  -5   3  -1  157.28    8.30
   5   3   1  171.58    7.90
  -5   3  -1  168.48    8.00
  -7  -3  -1   51.19    3.20
   7  -3   1   54.99    3.70
   7  -3   1   51.79    3.10
   7  -3   1   55.99    3.00
  -7   3  -1   51.39    2.90
   7   3   1   57.79    3.50
  -7   3  -1   56.19    3.50
   7   3   1   56.09    2.90
   7   3   1   59.29    3.40
  -7   3  -1   59.79    4.30
   9  -3   1  118.09    5.80
   9  -3   1  111.99    6.50
  -9  -3  -1   96.69    6.80
  -9   3  -1  117.99    6.20
  -9   3  -1  110.69    7.20
   9   3   1  116.59    6.20
   9   3   1  113.89    5.50
   9   3   1  120.79    6.00
 -11  -3  -1  599.34   28.50
  11  -3   1  605.84   29.10
  11  -3   1  618.34   28.20
  11   3   1  598.54   28.70
  11   3   1  609.44   28.10
 -11   3  -1  610.74   28.70
  11   3   1  606.24   28.40
  13  -3   1  154.28    7.90
  13  -3   1  151.88    9.30
 -13  -3  -1  155.28    8.30
 -13   3  -1  163.18    8.00
 -13   3  -1  164.98    8.80
  13   3   1  161.48    8.20
  13   3   1  156.78    7.80
  13   3   1  161.78    8.90
  15  -3   1    7.90    3.50
 -15  -3  -1    5.60    2.00
  15   3   1    7.40    2.70
  15   3   1    6.40    2.10
 -15   3  -1    4.80    1.60
 -15   3  -1    5.00    2.40
  15   3   1    6.10    1.40
 -17  -3  -1    7.50    2.10
  17  -3   1    5.00    4.00
 -17   3  -1    6.40    2.30
 -17   3  -1    5.10    1.60
  17   3   1    8.20    2.80
  18  -4  -1    9.60    3.90
 -18   4   1   12.60    2.30
  18   4  -1    5.70    1.50
 -18   4   1    9.90    1.70
 -18   4   1   15.00    3.20
  16  -4  -1  211.18   12.40
 -16   4   1  212.48   10.20
  16   4  -1  196.18   11.10
 -16   4   1  217.58   10.80
  16   4  -1  207.88   10.10
 -14  -4   1  244.18   12.50
  14  -4  -1  263.17   14.10
 -14   4   1  259.87   12.10
  14   4  -1  239.88   12.30
 -14   4   1  255.97   12.70
  14   4  -1  248.88   12.00
  14   4  -1  243.18   12.70
 -12  -4   1  713.83   33.70
  12   4  -1  733.03   33.30
 -12   4   1  724.33   33.80
  12   4  -1  726.73   33.90
 -12   4   1  696.83   33.60
  12   4  -1  721.33   33.60
 -12   4   1  731.03   33.40
 -10  -4   1  465.65   22.30
  10  -4  -1  508.55   23.10
 -10  -4   1  464.35   22.20
 -10   4   1  435.86   23.10
  10   4  -1  466.75   21.90
  10   4  -1  489.35   22.50
 -10   4   1  469.35   22.40
  10   4  -1  482.85   22.30
  -8  -4   1   51.79    3.00
  -8   4   1   52.19    3.30
  -8   4   1   50.69    2.90
   8   4  -1   50.29    3.50
   8   4  -1   48.00    2.70
  -8   4   1   45.90    4.00
  -6  -4   1   67.49    3.60
   6  -4  -1   60.89    3.60
  -6  -4   1   73.79    3.50
  -6   4   1   63.29    3.40
  -6   4   1   68.59    3.60
  -6   4   1   54.69    3.70
   6   4  -1   70.19    3.30
   4  -4  -1   13.60    1.50
  -4  -4   1   16.70    1.50
  -4   4   1   18.10    1.50
   4   4  -1   15.60    6.80
   2  -4  -1  190.98    9.20
  -2  -4   1  207.28   16.80
  -2  -4   1  193.18    9.20
   2   4  -1  186.18    9.00
  -2   4   1  181.38    9.00
   2   4  -1  217.08   16.00
   2   4  -1  191.08    9.60
  -2   4   1  184.08    9.50
   0  -4   1  215.28   10.80
   0  -4   1  249.88   18.40
   0   4  -1  237.88   11.30
   0   4   1  218.38   10.60
   0   4  -1  206.48   16.80
   0   4  -1  228.38   10.60
   0   4   1  240.08   11.10
   2  -4   1   81.79    4.50
  -2   4  -1   86.59    5.10
  -2   4  -1   97.89    4.30
   2   4   1   79.09    4.20
   4  -4   1  678.63   31.20
   4   4   1  681.33   30.90
  -4   4  -1  652.93   31.00
   6  -4   1 1916.61   82.79
   6  -4   1 1645.34   82.49
  -6   4  -1 1836.02   83.29
  -6   4  -1 1683.83   82.59
  -6   4  -1 1628.34   82.19
   6   4   1 1855.71   82.19
   6   4   1 1988.60   82.69
   8  -4   1  444.06   20.40
   8  -4   1  434.26   20.80
   8  -4   1  453.25   21.20
  -8   4  -1  460.65   20.90
   8   4   1  414.46   20.80
   8   4   1  437.26   20.90
   8   4   1  443.06   20.30
  -8   4  -1  420.16   21.80
  10  -4   1  567.04   27.00
  10  -4   1  590.84   28.10
 -10  -4  -1  591.34   27.20
  10   4   1  575.44   26.90
  10   4   1  571.24   27.50
  10   4   1  557.44   27.30
 -10   4  -1  610.54   27.50
 -12  -4  -1  215.38   11.10
  12  -4   1  231.48   12.40
 -12   4  -1  227.08   11.50
  12   4   1  217.68   11.60
  12   4   1  219.68   10.70
  12   4   1  230.98   11.30
 -14  -4  -1   27.60    3.20
  14  -4   1   25.00    4.30
 -14   4  -1   25.40    3.70
  14   4   1   23.00    2.40
 -14   4  -1   23.40    2.80
  14   4   1   22.40    2.70
  14   4   1   20.20    3.20
  16  -4   1   11.70    4.00
  16   4   1   15.10    3.00
 -16   4  -1   12.10    1.80
 -16   4  -1   14.60    2.60
  16   4   1   10.60    1.60
  18  -4   1   12.10    3.90
 -18   4  -1   10.00    1.60
 -18   4  -1    6.70    2.00
 -18   4  -1   11.30    3.20
  17  -5  -1    2.10    3.60
 -17   5   1    4.00    1.50
 -17   5   1    5.10    2.00
  17   5  -1    1.20    1.30
 -17   5   1    5.30    2.90
  15  -5  -1    5.80    3.80
 -15   5   1   14.50    2.40
  15   5  -1    9.60    2.70
  15   5  -1   13.50    1.70
 -15   5   1   13.10    1.70
  13  -5  -1  334.17   18.00
  13   5  -1  330.97   16.00
 -13   5   1  363.96   16.60
 -13   5   1  331.37   16.00
  13   5  -1  330.17   16.40
  11  -5  -1  141.99   11.80
 -11   5   1  161.88    8.70
  11   5  -1  177.38    8.50
  11   5  -1  179.58    9.00
 -11   5   1  163.38    8.50
 -11   5   1  186.68    8.90
   9  -5  -1  179.98    9.60
   9   5  -1  155.38    8.60
   9   5  -1  173.48    8.00
  -9   5   1  148.69    9.70
  -9   5   1  168.78    8.40
  -9   5   1  157.08    8.00
  -7  -5   1    5.50    1.30
   7  -5  -1    3.70    1.40
   7   5  -1    3.80    0.90
  -7   5   1    3.30    2.00
  -7   5   1    3.70    1.40
  -7   5   1    3.20    1.00
  -5  -5   1   88.69    4.70
   5  -5  -1   83.59    4.80
   5   5  -1   86.39    4.20
  -5   5   1   93.69    5.40
  -5   5   1   79.19    4.30
   5   5  -1   87.69    5.20
  -5   5   1   82.29    4.40
  -5   5   1   73.49    4.70
   3  -5  -1   16.90    2.00
  -3  -5   1   15.20    2.00
   3   5  -1   20.20    2.50
   3   5  -1   17.50    1.50
  -3   5   1   18.20    1.70
  -3   5   1   20.20    2.60
   1  -5  -1   79.89    4.30
  -1  -5   1   82.29    4.40
   1   5  -1   79.09    5.10
  -1   5   1   83.09    4.10
  -1   5   1   73.99    4.90
   1   5  -1   80.29    5.00
   1   5  -1   79.49    4.00
  -1   5   1   80.09    4.80
  -1  -5  -1  199.18    9.50
   1  -5   1  184.68    9.60
   1   5   1  191.28    9.20
  -1   5  -1  197.18    9.30
  -1   5  -1  205.58   10.20
   3  -5   1  981.70   46.50
  -3   5  -1  986.80   46.30
   3   5   1 1018.10   46.80
  -3   5  -1  995.90   47.20
   3   5   1 1040.00   46.20
   5  -5   1  546.05   26.10
  -5   5  -1  545.25   25.80
   5   5   1  571.44   25.60
  -5   5  -1  545.05   26.80
  -5   5  -1  530.95   25.60
  -5   5  -1  584.94   26.20
   7  -5   1   17.30    2.80
   7   5   1   23.50    1.90
  -7   5  -1   19.90    3.90
  -7   5  -1   25.20    2.80
   9  -5   1  400.06   19.40
   9   5   1  392.06   18.10
  -9   5  -1  392.36   18.70
   9   5   1  359.06   18.70
  11  -5   1  621.54   28.90
  11   5   1  582.94   27.30
  11   5   1  571.24   27.90
  11   5   1  566.64   28.10
 -11   5  -1  600.44   28.00
  13  -5   1   30.60    5.60
  13   5   1   24.40    2.50
 -13   5  -1   21.70    3.70
 -13   5  -1   25.70    2.80
  13   5   1   28.80    3.90
  15  -5   1    0.50    3.80
  15   5   1   -2.50    2.30
 -15   5  -1    0.90    2.10
  15   5   1    1.10    1.40
 -15   5  -1    2.90    1.60
  17  -5   1    3.80    3.70
 -17   5  -1    2.50    1.80
 -17   5  -1    1.90    1.40
 -17   5  -1    3.20    2.60
  16  -6  -1   11.20    4.00
  16   6  -1    7.90    1.50
 -16   6   1    9.50    1.60
 -16   6   1    7.80    2.00
 -16   6   1    5.30    2.80
  14  -6  -1  184.78   10.80
 -14   6   1  156.48    8.60
 -14   6   1  162.18    8.10
  14   6  -1  157.78    8.90
  14   6  -1  160.78    8.10
  12  -6  -1  510.95   23.80
  12   6  -1  483.95   22.80
  12   6  -1  462.25   21.80
 -12   6   1  418.06   22.50
 -12   6   1  459.85   21.70
  10  -6  -1  286.47   13.80
 -10   6   1  235.88   12.30
 -10   6   1  228.58   11.90
 -10   6   1  246.38   11.80
  10   6  -1  249.18   11.90
  10   6  -1  246.58   12.60
  -8   6   1   79.19    4.20
  -8   6   1   79.59    4.40
   8   6  -1   75.99    4.30
  -8   6   1   81.29    4.90
  -6  -6   1  621.84   28.50
  -6   6   1  626.94   28.40
  -6   6   1  561.74   29.40
  -6   6   1  589.74   28.60
   6   6  -1  636.54   28.40
  -6   6   1  641.34   28.60
  -4   6   1  577.64   28.50
   4   6  -1  620.04   27.60
   4   6  -1  573.14   28.60
  -4   6   1  558.44   27.80
  -4   6   1  621.04   28.60
  -4   6   1  629.44   27.70
  -2   6   1   40.60    2.60
  -2   6   1   41.10    3.90
   2   6  -1   37.60    3.90
   2   6  -1   41.90    2.50
  -2   6   1   33.30    3.60
   0   6  -1   15.70    1.80
   0   6   1   14.70    3.10
   0   6  -1   14.20    2.70
   0   6   1   11.00    2.00
   0   6   1   16.20    1.80
   0   6  -1   12.70    2.20
   2   6   1  548.95   26.70
  -2   6  -1  580.84   26.20
   2   6   1  581.64   26.10
   2   6   1  539.25   26.90
  -2   6  -1  564.94   27.30
  -4   6  -1  542.65   28.20
   4   6   1  607.14   26.80
   4   6   1  550.94   27.60
  -4   6  -1  589.74   27.10
  -4   6  -1  596.24   26.70
  -4   6  -1  575.04   26.90
   6  -6   1  465.55   21.60
   6   6   1  436.16   20.50
  -6   6  -1  442.76   21.00
  -6   6  -1  413.56   20.50
   8  -6   1   17.40    3.30
   8   6   1   17.60    2.90
  -8   6  -1   17.20    2.50
   8   6   1   17.50    2.10
  10  -6   1  226.68   12.00
 -10   6  -1  208.18   10.80
  10   6   1  207.68   10.10
  10   6   1  186.68   11.00
  12  -6   1  347.67   17.70
 -12   6  -1  330.57   15.70
  12   6   1  331.07   15.70
  12   6   1  326.87   16.50
 -12   6  -1  328.17   16.30
  14  -6   1   13.90    4.00
 -14   6  -1   11.70    1.80
  14   6   1   13.90    2.70
  14   6   1   14.10    1.70
 -14   6  -1   15.80    2.50
  16  -6   1   18.60    4.00
 -16   6  -1   23.30    3.30
 -16   6  -1   19.90    2.80
  15  -7  -1  134.99    9.20
  15   7  -1  131.49    7.20
 -15   7   1  164.08    8.70
  13  -7  -1    5.40    3.70
 -13   7   1    9.30    2.10
  13   7  -1    4.90    2.60
 -13   7   1    5.30    2.80
  13   7  -1    5.10    1.50
 -13   7   1    4.70    1.50
  11  -7  -1    9.70    3.60
 -11   7   1   17.30    2.10
  11   7  -1   14.50    1.80
 -11   7   1   17.80    3.10
  11   7  -1   15.40    3.10
 -11   7   1   14.90    1.60
 -11   7   1   11.80    3.40
   9  -7  -1  129.49    8.70
  -9   7   1  137.19    8.80
  -9   7   1  129.79    7.30
  -9   7   1  135.79    6.90
   9   7  -1  131.09    6.90
   9   7  -1  136.69    7.90
  -7  -7   1   97.99    6.90
   7   7  -1  109.59    5.80
  -7   7   1  112.59    5.70
  -7   7   1  112.99    6.60
  -7   7   1  112.59    7.50
  -5  -7   1 1052.69   51.19
  -5   7   1 1109.59   51.09
   5   7  -1 1132.39   51.29
  -5   7   1 1141.69   52.19
   3   7  -1  258.87   12.20
  -3   7   1  260.87   12.20
  -3   7   1  242.38   13.00
   1   7  -1    8.40    1.40
  -1   7   1    9.30    1.40
  -1   7  -1   10.60    1.50
   1   7   1   13.10    1.60
  -3   7  -1   -0.40    2.10
  -3   7  -1    4.80    1.40
  -3   7  -1    0.70    1.70
   5   7   1  446.26   20.20
  -5   7  -1  430.46   20.20
  -5   7  -1  417.36   20.60
   7  -7   1   58.19    5.80
   7   7   1   73.09    4.30
  -7   7  -1   73.99    4.40
   7   7   1   72.49    5.60
  -7   7  -1   80.99    5.00
   9  -7   1  448.56   22.60
   9   7   1  452.35   22.10
  -9   7  -1  467.05   21.70
   9   7   1  456.35   21.20
  -9   7  -1  433.86   21.10
  11  -7   1   14.80    3.70
 -11   7  -1    7.90    2.30
 -11   7  -1   11.90    1.70
  11   7   1   10.50    3.00
  11   7   1   11.10    1.70
  13  -7   1   39.50    5.50
  13   7   1   23.90    2.70
  13   7   1   30.50    4.10
 -13   7  -1   25.50    3.40
 -13   7  -1   26.50    4.00
 -13   7  -1   32.50    2.60
 -14  -8   1   17.70    4.00
  14  -8  -1   14.90    3.50
 -14   8   1   12.50    2.50
  14   8  -1   11.60    1.60
  12  -8  -1   23.10    3.90
  12   8  -1   17.20    1.90
 -12   8   1   14.00    3.00
  12   8  -1   16.40    2.90
  10  -8  -1   34.40    5.20
 -10   8   1   34.50    4.90
  10   8  -1   44.10    4.50
 -10   8   1   36.50    3.10
  10   8  -1   33.30    3.10
   8  -8  -1  393.86   20.20
  -8   8   1  402.56   19.00
  -8   8   1  415.46   20.40
   8   8  -1  405.96   19.10
  -6   8   1  294.57   14.80
   6   8  -1  272.97   13.50
  -6   8   1  276.97   13.40
  -4  -8   1  385.96   18.70
  -4   8   1  395.26   18.60
   4   8  -1  402.86   18.60
  -4   8   1  397.16   18.50
  -4   8   1  382.46   19.40
   2   8  -1  184.48    9.40
  -2   8   1  191.18   10.20
  -2   8   1  193.58    9.50
   0   8   1  532.15   26.30
   0   8  -1  522.05   24.50
   0   8   1  515.55   24.50
  -2   8  -1  201.78    9.70
   2   8   1  204.88    9.70
  -2   8  -1  185.98   10.00
  -2   8  -1  189.28   10.50
   4  -8   1   41.40    4.80
  -4   8  -1   45.20    4.20
   4   8   1   43.20    3.30
  -4   8  -1   41.40    3.50
  -4   8  -1   46.70    4.40
   6  -8   1   16.50    3.40
  -6   8  -1   22.30    3.20
   6   8   1   13.90    1.90
  -6   8  -1   15.50    3.20
  -6   8  -1   17.90    2.00
   8  -8   1   43.70    5.40
   8   8   1   53.09    5.00
  -8   8  -1   43.20    4.00
  -8   8  -1   41.80    5.40
   8   8   1   42.80    3.30
  10  -8   1   15.90    3.50
  10   8   1   14.90    3.00
  10   8   1   15.30    1.80
 -10   8  -1   18.60    3.20
 -10   8  -1   15.00    3.20
  12  -8   1   38.80    5.50
  12   8   1   34.30    4.10
  12   8   1   29.30    2.90
  11  -9  -1   11.00    3.20
 -11  -9   1   11.90    2.70
  11   9  -1   11.40    1.70
 -11   9   1   11.40    2.40
  11   9  -1   11.20    2.60
   9  -9  -1    0.70    3.00
   9   9  -1    3.10    1.50
  -9   9   1    4.60    2.30
   9   9  -1    5.10    2.50
  -7   9   1    9.40    2.50
   7   9  -1    6.60    1.70
  -7   9   1   10.70    1.80
   5  -9  -1   21.00    3.30
  -5  -9   1   21.40    2.60
  -5   9   1   22.30    2.50
   5   9  -1   21.70    2.20
  -5   9   1   18.30    3.00
  -3  -9   1   54.79    4.00
  -3   9   1   47.50    3.40
  -3   9   1   52.49    3.90
  -3   9   1   51.79    4.70
   3   9  -1   48.90    3.70
  -1   9   1    6.90    1.80
  -1   9   1    8.70    1.70
   1   9  -1    6.10    1.80
   1  -9   1   59.29    5.10
   1   9   1   58.49    4.00
  -1   9  -1   56.99    4.00
  -1   9  -1   56.99    3.70
  -3   9  -1   -1.40    2.30
  -3   9  -1    3.50    1.50
   3   9   1    2.20    1.50
  -3   9  -1    1.50    1.70
   5   9   1   -0.20    1.50
  -5   9  -1    1.00    1.50
  -5   9  -1    1.50    2.40
   7   9   1   64.69    4.30
  -7   9  -1   75.49    5.60
   7   9   1   74.09    5.40
  -9   9  -1    1.50    3.20
   9   9   1    1.20    1.30
  -6 -10   1  145.59    8.30
   6  10  -1  135.59    7.30
  -6  10   1  148.09    7.10
  -6  10   1  142.99    8.10
  -4 -10   1  223.48   11.70
  -4  10   1  220.58   10.60
   4  10  -1  218.08   10.80
  -2 -10   1  426.66   21.40
   2 -10  -1  409.06   21.60
  -2 -10   1  445.26   20.70
   2  10  -1  439.16   20.60
   2  10  -1  450.75   20.40
  -2  10   1  448.06   20.40
  -2  10   1  441.96   20.60
   0 -10   1  247.48   13.80
   0 -10  -1  284.17   13.10
   0 -10   1  275.37   13.10
   0  10  -1  271.07   12.90
   0  10   1  273.37   13.00
   0  10  -1  271.17   13.10
   0  10   1  270.17   12.90
   2  10   1   20.10    2.30
   2  10   1   15.70    1.90
  -2  10  -1   17.20    1.80
   4  10   1   15.50    2.50
   4  10   1   12.80    1.70
  -4  10  -1   15.70    1.80
   4  10   1   14.50    1.80
   6  10   1    9.70    2.20
   6  10   1    9.70    1.60
   6  10   1    8.80    1.40
 -20   0   2  145.09    7.70
  20   0  -2  123.59    8.30
  20   0  -2  145.79    7.10
 -20   0   2  130.09    6.90
 -18   0   2  130.09    6.70
  18   0  -2  137.29    6.80
 -18   0   2  114.99    7.40
  18   0  -2  140.99    8.20
 -16   0   2  696.43   33.40
  16   0  -2  731.03   33.80
 -16   0   2  703.93   32.90
  14   0  -2  156.38    8.40
 -14   0   2  154.18    8.10
 -14   0   2  161.18    7.60
 -14   0   2  145.79    7.40
  12   0  -2   13.60    2.30
 -12   0   2   12.10    1.90
 -12   0   2   12.40    1.40
 -12   0   2   14.60    1.60
 -12   0   2   16.00    2.00
 -10   0   2 4350.56  199.08
   8   0  -2 1637.24   79.59
   8   0  -2 1834.72   83.39
   8   0  -2 1673.13   79.29
  -8   0   2 1765.52   79.09
  -8   0   2 1718.23   83.29
  -6   0   2 5237.38  244.98
   6   0  -2 5360.56  244.98
  -4   0   2 1507.95   73.29
   4   0  -2 1640.34   73.39
   0   0   2 2418.56  110.19
   0   0  -2 2352.06  110.19
  -2   0  -2   13.10    1.20
  -2   0  -2   15.70    1.00
   2   0   2   14.90    3.00
   2   0   2   15.60    1.30
  -2   0  -2   15.30    3.10
  -4   0  -2 4245.08  202.48
   4   0   2 4435.66  202.38
  -6   0  -2 1284.27   64.69
   6   0   2 1547.25   64.79
   6   0   2 1344.07   65.19
   6   0   2 1456.65   64.59
  -6   0  -2 1400.26   64.59
  -8   0  -2 1408.96   66.49
   8   0   2 1552.44   66.59
   8   0   2 1525.65   66.89
  -8   0  -2 1306.07   66.69
 -10   0  -2  330.87   17.40
  10   0   2  378.46   17.70
  10   0   2  384.96   17.20
  12   0   2   19.20    1.90
  12   0   2   16.80    2.80
  12   0   2   19.10    2.40
 -12   0  -2   18.50    1.80
 -12   0  -2   19.20    3.10
  14   0   2 1035.10   48.60
 -14   0  -2 1045.00   48.50
  14   0   2 1032.90   49.50
 -14   0  -2 1095.49   49.10
 -16   0  -2  598.64   26.00
 -16   0  -2  531.45   25.30
  16   0   2  524.85   26.40
  16   0   2  516.05   25.30
  18   0   2   46.40    5.20
 -18   0  -2   51.79    4.20
 -18   0  -2   47.90    3.60
 -21  -1   2   90.09    5.90
  21  -1  -2   94.39    6.70
 -21   1   2   84.89    4.90
  21   1  -2   85.39    6.70
 -21   1   2   95.19    5.60
 -19  -1   2   28.50    2.70
 -19  -1   2   32.40    3.80
  19  -1  -2   31.80    5.00
  19  -1  -2   30.10    3.00
 -19   1   2   29.40    3.80
  19   1  -2   28.70    4.50
  19   1  -2   28.50    2.80
 -19   1   2   27.30    2.80
  17  -1  -2  144.29    9.00
 -17  -1   2  144.69    7.20
 -17   1   2  148.29    7.40
  17   1  -2  143.09    7.30
  17   1  -2  141.39    8.40
 -15  -1   2  466.15   22.60
 -15  -1   2  499.85   23.00
 -15  -1   2  454.95   22.40
  15  -1  -2  489.75   23.50
 -15   1   2  492.55   22.50
 -15   1   2  510.55   23.10
 -15   1   2  464.95   22.40
  15   1  -2  483.15   23.20
 -13  -1   2  365.16   17.30
  13  -1  -2  378.96   18.10
 -13  -1   2  376.16   17.80
 -13  -1   2  370.96   17.30
 -13   1   2  357.06   17.30
 -13   1   2  376.86   17.80
 -13   1   2  372.66   17.40
  13   1  -2  378.56   18.00
 -11  -1   2   68.89    3.60
  11  -1  -2   50.89    3.80
 -11  -1   2   62.99    3.10
 -11  -1   2   62.49    3.10
 -11  -1   2   61.49    2.90
  11   1  -2   57.99    3.40
  11   1  -2   53.99    3.70
 -11   1   2   52.99    3.20
 -11   1   2   60.09    3.20
 -11   1   2   58.89    3.10
 -11   1   2   68.19    3.70
   9  -1  -2  117.79    6.30
   9  -1  -2  125.09    6.00
  -9  -1   2  111.39    5.60
   9   1  -2  125.29    5.90
  -9   1   2  100.29    5.80
  -9   1   2  120.99    5.60
   7  -1  -2  657.33   28.00
   7  -1  -2  630.04   31.60
  -7  -1   2  535.65   31.10
  -7  -1   2  583.14   27.50
   7  -1  -2  603.14   27.80
  -7   1   2  613.44   27.60
   7   1  -2  610.84   27.70
   7   1  -2  551.64   31.00
  -5  -1   2 2116.59  102.29
   5  -1  -2 2099.29  102.29
   5  -1  -2 2110.89  101.79
   5   1  -2 2412.36  102.49
   3  -1  -2  537.35   25.90
  -3  -1   2  549.65   24.80
  -3  -1   2  526.75   26.30
  -3   1   2  533.95   25.90
   3   1  -2  548.85   26.30
  -1  -1   2  119.19    5.50
  -1  -1   2  124.89    5.70
  -1  -1   2  108.49    5.60
  -1  -1   2  115.19    5.70
  -1  -1   2  110.89    7.00
   1  -1  -2  119.49    6.70
   1   1  -2  123.29    5.50
  -1   1   2  118.29    6.60
   1   1  -2  116.39    5.70
   1   1  -2  123.49    7.10
   1  -1   2  925.01   41.30
   1  -1   2  938.51   43.00
   1  -1   2  802.82   43.10
  -1  -1  -2  888.11   43.10
   1   1   2  874.91   42.80
   1   1   2  953.90   41.20
  -1   1  -2  881.31   41.10
   3  -1   2  114.49    5.40
   3  -1   2  117.29    5.80
  -3  -1  -2   95.89    8.40
   3  -1   2  114.69    8.80
   3  -1   2  104.49    8.70
   3  -1   2  106.59    5.50
   3   1   2  115.49    5.70
   3   1   2  112.19    5.50
   3   1   2  115.89    8.30
  -3   1  -2  119.69    5.80
  -3   1  -2  113.99    5.40
   5  -1   2 1015.20   47.40
   5  -1   2 1049.20   52.29
  -5  -1  -2 1006.90   52.19
  -5  -1  -2 1037.30   46.90
   5  -1   2 1031.10   47.10
  -5   1  -2 1054.59   47.50
   5   1   2  959.90   46.80
   5   1   2  991.50   47.50
   5   1   2 1027.40   51.49
  -5   1  -2 1031.80   46.90
   7  -1   2  702.83   33.30
   7  -1   2  711.93   33.00
  -7  -1  -2  689.53   33.10
  -7  -1  -2  706.73   33.00
  -7   1  -2  744.33   33.70
   7   1   2  689.23   33.10
  -7   1  -2  723.73   33.00
   7   1   2  759.42   33.10
  -7   1  -2  721.83   33.30
   7   1   2  716.83   33.30
   7   1   2  700.23   32.80
   9  -1   2  120.59    5.90
  -9  -1  -2  108.19    7.00
  -9  -1  -2  114.59    5.70
   9  -1   2  115.09    6.40
  -9   1  -2  107.49    6.20
   9   1   2  125.09    6.40
   9   1   2  115.09    5.60
   9   1   2  122.19    6.00
 -11  -1  -2  737.13   33.90
  11  -1   2  747.43   34.10
 -11  -1  -2  716.93   34.30
  11   1   2  709.33   34.60
  11   1   2  756.62   34.20
  11   1   2  725.63   33.90
 -11   1  -2  749.73   34.50
 -13  -1  -2   12.40    1.50
  13  -1   2   12.90    1.70
 -13  -1  -2   10.10    2.10
  13  -1   2   15.80    3.10
 -13   1  -2   14.20    1.80
  13   1   2   16.30    2.90
 -13   1  -2   10.80    2.40
  13   1   2   15.90    2.00
 -15  -1  -2   29.80    3.80
  15  -1   2   31.80    4.90
 -15  -1  -2   28.10    2.60
  15  -1   2   32.90    2.90
  15   1   2   37.40    4.80
 -15   1  -2   28.50    3.00
 -15   1  -2   30.80    4.00
  15   1   2   29.50    3.10
  17  -1   2   43.70    5.20
 -17  -1  -2   36.80    3.90
  17   1   2   46.90    4.80
 -17   1  -2   37.00    3.10
 -17   1  -2   36.80    4.00
  20  -2  -2   33.80    3.80
 -20  -2   2   31.20    3.70
  20  -2  -2   32.00    5.20
  20   2  -2   28.00    2.70
 -20   2   2   26.80    2.70
  20   2  -2   26.40    4.50
 -20   2   2   25.50    3.50
 -18  -2   2   11.70    1.50
  18  -2  -2    9.40    3.50
 -18  -2   2   11.50    2.40
  18   2  -2    9.70    1.60
  18   2  -2   10.40    2.80
 -18   2   2   10.50    2.30
 -18   2   2    9.70    1.70
 -16  -2   2  112.29    6.00
  16  -2  -2  127.69    7.80
 -16  -2   2  115.69    6.90
 -16   2   2  115.59    6.90
 -16   2   2  120.19    6.20
  16   2  -2  118.69    7.10
  16   2  -2  126.09    6.20
 -14  -2   2   17.70    1.80
 -14  -2   2   13.20    1.30
 -14  -2   2   12.70    2.10
  14  -2  -2   10.60    2.50
 -14   2   2   13.80    1.50
 -14   2   2   13.10    1.60
  14   2  -2   10.70    1.30
  14   2  -2   12.30    2.20
 -12  -2   2  632.84   30.00
 -12  -2   2  640.04   29.60
  12  -2  -2  644.74   30.40
 -12   2   2  604.94   29.60
 -12   2   2  655.63   29.70
  12   2  -2  619.34   30.10
  12   2  -2  666.93   29.70
 -12   2   2  652.93   30.10
  12   2  -2  667.03   29.80
 -10  -2   2  962.40   43.00
  10  -2  -2  907.51   43.50
 -10  -2   2  904.11   43.30
 -10  -2   2  941.81   43.00
  10  -2  -2  911.01   43.00
 -10   2   2  897.01   43.00
 -10   2   2  987.00   43.00
  10   2  -2  979.60   43.10
 -10   2   2  941.21   43.30
 -10   2   2  921.81   43.00
  -8  -2   2  532.25   24.20
  -8  -2   2  510.15   24.50
  -8  -2   2  512.95   24.20
   8  -2  -2  535.05   24.20
   8  -2  -2  524.35   24.80
  -8   2   2  520.75   24.30
   8   2  -2  521.15   24.50
  -8   2   2  554.64   24.80
  -6  -2   2 1063.19   51.19
  -6  -2   2 1146.59   51.29
  -6  -2   2 1081.29   55.39
   6  -2  -2 1047.50   54.29
   6  -2  -2 1123.59   51.49
   6  -2  -2 1116.99   51.19
   6  -2  -2 1152.48   55.59
   6   2  -2 1059.79   51.19
  -6   2   2 1203.98   51.59
   6   2  -2 1182.78   54.99
  -4  -2   2 4553.94  217.58
   4  -2  -2 4800.12  216.88
   4   2  -2 4707.63  217.18
   2  -2  -2   20.50    4.50
  -2  -2   2   19.20    1.40
  -2  -2   2   20.90    5.10
   2   2  -2   20.80    4.90
   2   2  -2   19.60    1.70
   0  -2  -2 2845.52  135.49
   0  -2   2 2740.13  134.99
   0   2  -2 3107.79  135.89
   0   2   2 2882.71  134.69
   2  -2   2   25.80    1.50
   2  -2   2   26.20    1.60
  -2  -2  -2   26.70    6.20
   2  -2   2   28.20    1.80
   2  -2   2   24.60    5.60
   2  -2   2   27.90    1.90
   2   2   2   22.90    1.40
  -2   2  -2   26.50    1.60
  -2   2  -2   25.10    2.10
   2   2   2   26.10    1.80
   2   2   2   27.90    5.10
   4  -2   2   52.39    3.10
   4  -2   2   50.69    2.80
   4  -2   2   44.70    2.60
   4  -2   2   40.40    2.50
   4  -2   2   55.99    2.90
   4  -2   2   47.40    9.30
   4  -2   2   34.40    7.50
  -4  -2  -2   47.10    7.70
   4   2   2   49.20    2.40
   4   2   2   42.80    7.60
   4   2   2   47.50    3.10
  -4   2  -2   45.30    2.50
   4   2   2   51.99    2.80
  -4   2  -2   53.29    3.30
  -6  -2  -2   16.50    1.30
  -6  -2  -2   16.70    1.60
   6  -2   2   17.50    1.50
   6  -2   2   18.80    1.50
   6   2   2   19.40    1.20
  -6   2  -2   21.10    2.60
   6   2   2   17.80    1.80
   6   2   2   22.00    1.90
  -6   2  -2   17.10    2.00
  -6   2  -2   18.90    1.40
  -8  -2  -2  362.46   18.40
   8  -2   2  418.86   18.50
   8  -2   2  406.06   19.00
  -8  -2  -2  378.76   18.60
   8   2   2  406.66   18.30
  -8   2  -2  402.66   19.60
   8   2   2  426.46   18.90
   8   2   2  375.66   18.60
  -8   2  -2  375.46   18.40
   8   2   2  408.16   18.60
  -8   2  -2  396.26   18.90
 -10  -2  -2  287.47   13.80
 -10  -2  -2  291.17   14.20
  10  -2   2  282.67   14.60
  10  -2   2  302.47   14.00
  10   2   2  303.97   14.20
  10   2   2  308.37   14.60
 -10   2  -2  295.57   14.50
  10   2   2  292.07   13.80
  12  -2   2  686.73   33.50
  12  -2   2  702.13   32.70
 -12  -2  -2  694.53   32.50
 -12  -2  -2  686.63   33.00
  12   2   2  682.93   32.50
  12   2   2  729.03   32.90
 -12   2  -2  718.13   33.30
  12   2   2  732.53   33.70
  14  -2   2  131.19    8.50
 -14  -2  -2  141.09    7.50
  14   2   2  124.89    6.70
 -14   2  -2  143.29    8.00
  14   2   2  130.99    8.10
 -14   2  -2  135.79    7.00
  16  -2   2  113.79    8.10
  16  -2   2  117.19    6.20
 -16  -2  -2  125.49    6.80
  16   2   2  113.39    7.50
 -16   2  -2  119.79    6.20
 -16   2  -2  121.89    7.10
  16   2   2  107.99    6.40
  18  -2   2   15.90    3.50
 -18  -2  -2   23.50    3.10
 -18   2  -2   14.80    1.90
  18   2   2   17.10    3.10
  19  -3  -2   33.60    5.50
 -19   3   2   38.20    3.00
 -19   3   2   44.00    3.80
  19   3  -2   33.10    2.90
 -17  -3   2  246.68   11.70
  17  -3  -2  216.58   12.80
 -17   3   2  240.38   11.70
 -17   3   2  223.68   11.00
  17   3  -2  226.08   11.00
  17   3  -2  210.28   11.70
  15  -3  -2  722.93   33.90
 -15  -3   2  715.43   33.00
 -15  -3   2  653.13   32.30
 -15   3   2  709.13   32.50
 -15   3   2  716.43   33.00
  15   3  -2  703.43   32.50
  15   3  -2  687.03   33.10
 -13  -3   2    5.70    1.60
 -13  -3   2    7.40    1.00
 -13  -3   2    8.90    1.20
 -13   3   2    6.10    1.70
 -13   3   2    6.90    1.30
  13   3  -2   11.30    1.70
  13   3  -2    7.10    1.10
 -13   3   2   11.70    1.40
 -11  -3   2  172.18    8.40
 -11  -3   2  179.88    8.30
  11  -3  -2  166.48    9.30
 -11  -3   2  183.88    8.70
 -11  -3   2  166.38    8.10
  11   3  -2  167.38    8.70
 -11   3   2  171.58    8.30
 -11   3   2  176.18    8.30
  11   3  -2  174.08    8.60
 -11   3   2  173.78    8.70
  11   3  -2  169.38    8.20
  -9  -3   2  518.65   25.40
  -9  -3   2  545.25   25.60
  -9  -3   2  528.85   25.50
  -9  -3   2  478.75   25.70
  -9  -3   2  571.54   25.70
   9  -3  -2  540.85   25.50
   9  -3  -2  634.24   26.30
  -9   3   2  534.25   25.50
  -9   3   2  493.55   25.70
   9   3  -2  597.14   25.80
   9   3  -2  567.34   25.50
  -9   3   2  611.64   26.30
   9   3  -2  563.24   25.70
  -7  -3   2  100.59    4.70
   7  -3  -2  101.99    4.80
   7  -3  -2   91.09    5.20
  -7  -3   2  111.39    4.80
  -7  -3   2   98.99    5.10
  -7  -3   2  106.49    4.90
   7   3  -2   92.29    5.10
  -7   3   2   95.79    4.80
  -7   3   2   93.29    5.40
   5  -3  -2  707.73   33.10
  -5  -3   2  715.03   38.90
  -5  -3   2  749.73   33.10
   5  -3  -2  687.73   33.20
  -5  -3   2  688.73   32.90
  -5   3   2  721.63   33.00
   5   3  -2  745.73   37.60
  -5   3   2  725.23   33.30
   3  -3  -2  159.28   12.00
  -3  -3   2  171.28    8.00
  -3  -3   2  151.88   12.50
  -3   3   2  157.38   12.30
  -3   3   2  176.38    7.90
   3   3  -2  165.08    7.80
   3   3  -2  165.18   12.60
  -3   3   2  187.38    8.20
   1  -3  -2  435.76   25.80
  -1  -3   2  423.56   25.50
  -1  -3   2  446.86   21.10
  -1  -3   2  448.56   21.20
   1   3  -2  468.25   26.40
   1   3  -2  505.75   21.70
   1   3  -2  447.46   21.10
  -1   3   2  487.45   21.30
  -1   3   2  454.25   21.10
  -1   3   2  452.65   24.70
   1  -3   2 1054.79   51.59
   1  -3   2 1078.19   47.90
   1  -3   2 1120.59   47.50
  -1  -3  -2  906.41   52.49
  -1   3  -2 1094.69   48.00
  -1   3  -2  996.00   52.49
  -1   3  -2 1010.80   47.40
   1   3   2  950.70   50.79
   1   3   2 1066.19   47.40
  -1   3  -2 1036.00   47.40
   3  -3   2 1863.91   97.09
   3  -3   2 2076.29   92.69
   3  -3   2 2022.80   93.09
   3  -3   2 1993.90   93.39
   3  -3   2 1938.71   92.59
  -3   3  -2 2133.49   93.39
  -3   3  -2 2090.29   92.59
   3   3   2 2087.19   92.89
   3   3   2 2030.80   92.49
  -3   3  -2 1972.60   92.59
   5  -3   2  618.64   27.80
   5  -3   2  521.55   28.70
   5  -3   2  611.84   27.70
   5  -3   2  650.73   28.10
   5   3   2  594.94   27.90
   5   3   2  601.54   27.60
  -5   3  -2  608.94   28.60
  -5   3  -2  584.64   27.70
  -5   3  -2  590.64   28.00
   5   3   2  614.84   28.00
   7  -3   2 1805.92   79.19
   7  -3   2 1706.23   78.99
   7  -3   2 1703.73   78.79
   7  -3   2 1750.22   79.29
   7  -3   2 1726.13   78.89
  -7  -3  -2 1661.53   78.99
   7   3   2 1826.72   79.19
  -7   3  -2 1729.33   79.99
  -7   3  -2 1556.94   78.79
   7   3   2 1681.03   78.99
  -7   3  -2 1715.73   79.19
   7   3   2 1749.72   78.69
   9  -3   2   24.90    2.10
   9  -3   2   20.60    3.20
  -9  -3  -2   25.20    2.30
  -9   3  -2   25.20    3.00
   9   3   2   21.90    2.90
   9   3   2   25.10    2.50
   9   3   2   22.90    1.80
  11  -3   2  203.38    9.90
  11  -3   2  193.78   10.90
 -11  -3  -2  203.48   10.10
 -11   3  -2  208.38   10.60
  11   3   2  205.58   10.20
  11   3   2  200.48   10.60
  11   3   2  201.88    9.70
  13  -3   2   26.60    3.80
  13  -3   2   20.60    2.50
 -13  -3  -2   12.70    2.20
  13   3   2   23.60    2.60
 -13   3  -2   18.80    2.10
  13   3   2   21.00    3.80
  13   3   2   18.50    1.70
 -13   3  -2   11.60    2.60
  15  -3   2   50.79    5.80
 -15  -3  -2   30.60    3.60
 -15   3  -2   34.30    4.40
  15   3   2   41.60    3.60
 -15   3  -2   40.10    3.30
  15   3   2   42.80    4.60
  17  -3   2    6.00    3.40
 -17   3  -2   11.60    1.70
  17   3   2    5.80    2.80
 -17   3  -2    9.60    2.30
  20  -4  -2  121.39    8.60
 -20   4   2  127.19    6.60
 -20   4   2  141.79    7.00
  18  -4  -2   12.00    4.10
 -18   4   2   20.90    3.50
 -18   4   2   14.40    2.10
 -18   4   2   16.10    2.40
  16  -4  -2   34.80    5.80
  16   4  -2   31.60    4.10
  16   4  -2   29.40    2.70
 -16   4   2   30.20    2.80
 -16   4   2   27.70    3.60
  14  -4  -2  491.45   23.70
  14   4  -2  471.45   21.90
  14   4  -2  466.65   22.20
  14   4  -2  429.16   22.50
 -14   4   2  488.95   21.90
 -14   4   2  465.55   22.00
 -14   4   2  474.45   22.40
 -12  -4   2  338.57   15.50
  12   4  -2  326.47   15.40
  12   4  -2  308.67   15.60
  12   4  -2  320.87   15.00
 -12   4   2  303.47   15.10
 -12   4   2  322.47   15.10
 -12   4   2  321.37   15.50
 -10  -4   2    9.10    1.20
  10  -4  -2    4.80    2.20
 -10   4   2    6.80    1.00
 -10   4   2    8.60    2.30
 -10   4   2    6.60    1.20
  10   4  -2    6.20    1.70
  10   4  -2    6.00    1.70
 -10   4   2    5.80    1.60
  10   4  -2    4.30    0.90
   8  -4  -2  187.18    9.40
  -8  -4   2  208.08    9.50
  -8  -4   2  195.78    9.40
  -8  -4   2  193.28    9.10
  -8   4   2  193.18    9.30
   8   4  -2  201.28    9.70
  -8   4   2  187.48    9.60
   8   4  -2  201.28    9.20
  -6  -4   2  577.14   26.80
  -6  -4   2  628.64   27.10
  -6  -4   2  550.24   27.00
   6  -4  -2  560.34   27.40
   6  -4  -2  595.64   27.10
   6   4  -2  592.04   26.90
  -6   4   2  602.64   27.10
  -6   4   2  568.04   27.00
  -6   4   2  581.14   27.50
   4  -4  -2  397.86   18.50
  -4  -4   2  391.16   18.20
  -4  -4   2  419.36   18.50
  -4  -4   2  384.26   27.70
   4   4  -2  392.06   18.90
  -4   4   2  396.76   18.70
   4   4  -2  394.66   24.30
   4   4  -2  387.66   18.30
  -2  -4   2  127.49    6.30
  -2  -4   2  130.59   13.50
  -2  -4   2  137.69    6.50
   2   4  -2  130.19    6.30
  -2   4   2  116.99    7.00
   2   4  -2  145.89    7.10
  -2   4   2  135.59    6.70
  -2   4   2  132.99    6.40
   2   4  -2  140.29   14.50
   0  -4   2   13.20    1.40
   0  -4   2   14.60    6.30
   0   4   2   10.10    1.10
   0   4  -2    8.50    8.00
   0   4  -2   12.10    1.20
   0   4  -2   12.90    2.30
   2  -4   2 1618.94   70.29
  -2   4  -2 1616.14   71.09
  -2   4  -2 1439.76   70.09
   2   4   2 1438.26   70.09
   4  -4   2 1472.65   68.59
   4  -4   2 1533.65   68.49
   4  -4   2 1455.15   68.19
  -4   4  -2 1386.46   68.09
  -4   4  -2 1529.35   69.19
  -4   4  -2 1464.75   68.49
   4   4   2 1544.15   68.59
   4   4   2 1501.95   68.09
  -4   4  -2 1484.05   68.19
   6  -4   2  236.58   11.60
  -6  -4  -2  227.48   11.40
   6  -4   2  258.27   12.00
   6  -4   2  227.98   11.50
   6   4   2  252.67   11.90
   6   4   2  246.98   11.20
   6   4   2  223.28   11.70
  -6   4  -2  232.28   12.60
  -6   4  -2  241.58   12.30
   8  -4   2  107.09    5.50
   8  -4   2  109.69    6.50
  -8  -4  -2  106.99    5.70
   8   4   2  109.19    5.40
   8   4   2  111.79    6.30
   8   4   2  106.69    6.10
  -8   4  -2  103.39    6.20
  10  -4   2  270.17   14.20
 -10  -4  -2  267.27   13.20
  10  -4   2  268.47   13.00
 -10   4  -2  281.27   13.70
  10   4   2  266.17   13.40
  10   4   2  271.27   13.70
  10   4   2  277.17   12.80
  12  -4   2  461.75   22.60
 -12  -4  -2  439.36   21.50
  12   4   2  460.95   21.60
  12   4   2  442.46   21.00
 -12   4  -2  457.85   21.90
  12   4   2  447.26   22.00
  14  -4   2   14.30    3.70
  14   4   2   17.00    2.60
 -14   4  -2   16.00    2.00
  14   4   2   16.70    3.20
 -14   4  -2   16.40    2.80
  14   4   2   17.20    1.70
  16  -4   2   22.70    4.20
 -16   4  -2   26.00    3.60
  16   4   2   24.80    4.30
  16   4   2   18.80    2.80
 -16   4  -2   22.20    2.10
  19  -5  -2   71.79    6.80
 -19   5   2   73.69    4.20
  19   5  -2   69.89    4.40
 -19   5   2   84.99    4.70
 -19   5   2   78.69    5.80
  17  -5  -2    6.30    3.80
  17   5  -2    6.80    2.20
 -17   5   2    5.30    2.90
 -17   5   2    6.90    2.00
 -17   5   2    7.10    1.60
  15  -5  -2  147.79    9.90
 -15   5   2  136.89    7.10
  15   5  -2  143.29    7.10
 -15   5   2  134.59    7.60
  13   5  -2  650.33   29.80
 -13   5   2  583.34   29.90
 -13   5   2  656.53   29.80
 -13   5   2  643.74   30.20
  13   5  -2  680.53   30.20
  11  -5  -2  152.08    8.70
  11   5  -2  132.79    7.20
 -11   5   2  120.99    6.70
  11   5  -2  129.99    6.60
 -11   5   2  125.69    7.00
 -11   5   2  129.59    6.50
  -9  -5   2   15.30    1.80
   9   5  -2    9.80    1.20
  -9   5   2   11.50    1.20
  -9   5   2   10.80    1.80
  -9   5   2   12.80    2.80
  -9   5   2    9.50    1.40
  -7  -5   2  125.19    6.40
  -7  -5   2  117.49    6.10
   7  -5  -2  122.19    6.50
   7   5  -2  119.09    7.10
  -7   5   2  122.99    6.40
  -7   5   2  127.99    6.00
  -7   5   2  123.79    6.30
   7   5  -2  125.29    6.00
  -7   5   2  114.09    6.90
   5  -5  -2  162.98    8.00
  -5  -5   2  160.08    8.00
  -5   5   2  155.68    7.70
   5   5  -2  160.58    7.60
  -5   5   2  158.88    8.40
  -5   5   2  161.38    7.80
   5   5  -2  159.98    8.60
   3  -5  -2  588.64   26.40
  -3  -5   2  555.64   26.40
  -3   5   2  535.15   26.80
  -3   5   2  572.84   26.20
   3   5  -2  581.34   27.00
  -3   5   2  554.44   26.60
   3   5  -2  570.14   26.10
   1  -5  -2   23.20    2.10
  -1  -5   2   25.50    2.30
  -1   5   2   25.40    1.80
  -1   5   2   27.20    2.50
   1   5  -2   33.20    3.30
   1   5  -2   24.60    1.80
   1  -5   2  729.13   33.20
   1   5   2  687.43   33.30
   1   5   2  734.53   32.80
  -1   5  -2  723.43   32.90
  -1   5  -2  781.92   34.00
   1   5   2  616.14   33.40
   3  -5   2 3018.00  136.99
  -3   5  -2 2808.02  136.59
   3   5   2 2798.02  136.99
  -3   5  -2 3177.68  137.79
   3   5   2 2963.10  137.09
   3   5   2 3125.59  136.59
   5  -5   2  296.17   15.20
   5  -5   2  315.07   15.30
  -5   5  -2  291.77   16.00
  -5   5  -2  331.77   15.10
   5   5   2  324.67   14.50
  -5   5  -2  302.87   14.60
   7  -5   2   60.39    4.70
   7   5   2   45.30    4.30
   7   5   2   59.99    3.20
  -7   5  -2   57.29    4.10
   9  -5   2   75.99    7.70
  -9   5  -2   77.89    5.10
   9   5   2   67.19    5.20
   9   5   2   66.29    6.20
  11  -5   2  181.48   10.10
  11   5   2  160.18    9.10
  11   5   2  159.08    8.10
 -11   5  -2  163.28   10.80
  11   5   2  160.68    9.30
  13  -5   2   84.39    7.00
  13   5   2   73.89    5.40
 -13   5  -2   71.49    4.50
  13   5   2   74.19    4.30
 -13   5  -2   69.09    5.40
  15  -5   2   32.80    6.00
  15   5   2   41.30    4.60
 -15   5  -2   39.30    3.10
 -15   5  -2   46.10    4.00
  18  -6  -2   79.99    6.70
  18   6  -2   67.39    4.50
 -18   6   2   90.69    5.70
  16  -6  -2  164.08   11.00
  16   6  -2  166.08    8.40
 -16   6   2  156.48    8.30
 -16   6   2  170.98    8.80
 -16   6   2  197.18   10.10
  14  -6  -2   55.79    6.90
  14   6  -2   51.09    3.60
 -14   6   2   54.09    3.40
 -14   6   2   59.59    5.90
  14   6  -2   50.19    4.60
 -14   6   2   55.39    4.20
  12  -6  -2    2.20    3.40
 -12   6   2    1.50    1.30
  12   6  -2    2.40    1.30
  12   6  -2    1.60    2.30
 -12   6   2    3.80    1.70
 -12   6   2    3.00    2.00
  10  -6  -2  156.08    9.20
 -10   6   2  136.89    7.50
 -10   6   2  142.49    7.30
  10   6  -2  138.39    8.00
  10   6  -2  146.69    7.20
 -10   6   2  138.99    7.60
  -8  -6   2   19.20    2.00
  -8   6   2   20.20    1.90
   8   6  -2   20.70    2.10
  -8   6   2   21.90    3.00
  -8   6   2   23.30    2.00
  -6  -6   2  117.19    6.00
  -6   6   2  118.49    5.80
   6   6  -2  119.49    5.80
  -6   6   2  102.39    7.00
  -6   6   2  117.09    6.00
  -4   6   2   91.19    5.60
  -4   6   2   84.29    4.60
   4   6  -2   82.69    4.40
   4   6  -2   77.99    5.90
  -2   6   2    9.00    1.90
   2   6  -2    6.20    1.10
  -2   6   2    4.90    1.00
   2   6  -2    9.80    2.50
  -2   6   2    7.80    2.10
   0   6   2  377.56   18.80
   0   6   2  383.76   18.80
   0   6  -2  381.06   19.30
   0   6  -2  394.36   18.00
   0   6   2  392.36   18.00
   2   6   2  116.59    7.20
   2   6   2  132.29    6.30
  -2   6  -2  116.89    8.20
  -2   6  -2  128.99    6.40
   2   6   2  135.99    7.10
   4  -6   2  704.73   32.70
  -4   6  -2  642.14   32.00
  -4   6  -2  707.03   31.90
   4   6   2  648.54   33.20
   4   6   2  724.83   31.90
  -4   6  -2  709.53   32.30
   6  -6   2  636.14   29.70
  -6   6  -2  623.44   28.80
   6   6   2  552.84   29.30
  -6   6  -2  644.64   29.20
   6   6   2  633.24   28.70
   8  -6   2   39.00    5.00
   8   6   2   47.00    3.00
  -8   6  -2   50.89    4.10
   8   6   2   31.30    4.40
  10  -6   2   42.60    5.60
  10   6   2   41.20    2.90
  10   6   2   36.30    4.00
 -10   6  -2   38.10    4.20
  12  -6   2   16.30    3.90
  12   6   2    6.80    2.80
 -12   6  -2   12.70    2.50
  12   6   2   13.80    1.70
 -12   6  -2   12.20    1.80
  14  -6   2   66.99    6.30
 -14   6  -2   58.89    3.70
 -14   6  -2   60.99    4.50
  14   6   2   54.79    3.80
  15  -7  -2   14.60    3.90
  15   7  -2   12.20    1.70
 -15   7   2    9.50    2.80
  13  -7  -2  156.78    9.70
  13   7  -2  139.99    7.40
  13   7  -2  137.89    8.20
 -13   7   2  153.08    9.10
  11  -7  -2  210.48   11.70
 -11   7   2  193.78   11.40
 -11   7   2  188.28    9.70
  11   7  -2  196.88   10.50
  11   7  -2  198.38    9.70
   9  -7  -2  167.58    9.50
  -9   7   2  143.19    9.20
  -9   7   2  140.79    7.50
   9   7  -2  143.39    7.40
  -7  -7   2  148.29    7.60
  -7   7   2  143.89    7.30
   7   7  -2  150.88    7.40
  -7   7   2  140.79    8.90
  -5  -7   2  496.65   24.90
  -5   7   2  561.74   25.90
  -5   7   2  539.85   24.80
   3   7  -2  221.28   10.30
  -3   7   2  211.08   10.40
  -3   7   2  208.08   11.20
   1   7  -2  166.98    7.90
  -1   7   2  158.38    7.90
  -1   7   2  152.28    8.70
   1   7   2   68.19    5.10
  -1   7  -2   71.79    5.40
   1   7   2   67.49    4.10
  -1   7  -2   73.19    4.20
   3  -7   2  317.67   16.60
   3  -7   2  330.57   16.30
   3   7   2  331.07   15.50
  -3   7  -2  326.87   15.90
  -3   7  -2  326.17   15.70
  -3   7  -2  335.37   15.50
   5  -7   2   32.70    4.30
  -5   7  -2   38.40    3.00
  -5   7  -2   36.90    3.70
   5   7   2   34.40    2.90
   7  -7   2   70.19    6.00
  -7   7  -2   67.89    6.80
   7   7   2   69.99    4.10
   9  -7   2  171.38    9.80
   9   7   2  159.58    8.00
   9   7   2  155.68    9.40
  -9   7  -2  155.78    8.70
  11  -7   2   89.99    9.70
  11   7   2  117.69    7.40
 -11   7  -2  121.99    6.10
 -11   7  -2  126.99    6.80
  13  -7   2   16.40    3.60
  13   7   2    4.10    2.60
 -13   7  -2   12.10    2.20
 -13   7  -2   12.10    1.70
  13   7   2   11.50    1.80
  14  -8  -2   13.00    3.30
 -14  -8   2   10.40    2.80
 -14   8   2    9.00    3.30
  14   8  -2    7.20    1.50
  12  -8  -2   30.70    5.30
  12   8  -2   31.10    3.40
  12   8  -2   34.10    3.00
 -12   8   2   36.70    4.50
  10  -8  -2    2.80    3.10
  10   8  -2    2.80    1.50
  10   8  -2    4.20    2.60
 -10   8   2    2.20    1.60
 -10   8   2    0.90    2.50
  -8   8   2   18.70    3.30
  -8   8   2   21.40    2.10
   8   8  -2   23.40    2.70
  -6   8   2  142.89    8.60
  -6   8   2  139.79    7.50
   6   8  -2  143.49    7.30
  -6   8   2  142.09    7.20
  -4  -8   2  361.46   17.10
   4   8  -2  362.66   17.00
  -4   8   2  351.26   17.80
  -4   8   2  354.86   16.80
  -4   8   2  355.26   17.00
   2   8  -2   16.90    1.90
  -2   8   2   22.70    3.60
  -2   8   2   19.20    2.10
   0   8   2  147.49    7.70
   0   8   2  155.38    8.30
   0   8  -2  146.49    7.70
   2  -8   2   41.50    5.10
   2  -8   2   44.50    4.90
   2   8   2   40.90    3.20
  -2   8  -2   38.90    3.00
  -2   8  -2   44.00    4.80
  -2   8  -2   39.60    3.40
  -2   8  -2   41.70    3.90
   4  -8   2   -3.00    2.60
  -4   8  -2    0.30    2.10
  -4   8  -2    0.70    2.60
  -4   8  -2    1.10    1.50
   4   8   2    4.00    1.50
   6  -8   2  201.18   12.20
  -6   8  -2  246.38   12.70
  -6   8  -2  228.08   11.50
   6   8   2  223.48   11.10
   6   8   2  241.88   12.00
   8  -8   2    2.60    3.60
  -8   8  -2    6.90    2.30
   8   8   2    5.40    2.80
   8   8   2    2.20    1.50
  -8   8  -2    4.50    2.90
  10  -8   2   36.10    5.30
  10   8   2   30.60    3.30
 -10   8  -2   22.20    3.50
  10   8   2   24.00    2.20
 -10   8  -2   25.70    3.60
 -11  -9   2  160.98    9.70
  11  -9  -2  146.69    9.20
  11   9  -2  165.28    8.50
  11   9  -2  158.58    7.90
   9  -9  -2  142.79    9.60
   9   9  -2  161.78    8.50
  -9   9   2  195.78    9.50
  -9   9   2  169.08    8.30
   9   9  -2  177.48    9.20
   7  -9  -2  725.73   35.70
  -7   9   2  765.42   35.70
   7   9  -2  775.42   35.00
  -7   9   2  744.53   34.80
  -5  -9   2  102.59    5.70
  -5   9   2   90.09    6.30
  -5   9   2   92.59    5.20
   5   9  -2   96.79    5.40
  -3  -9   2  226.48   10.70
  -3   9   2  212.98   10.30
  -3   9   2  204.68   10.50
   3   9  -2  211.18   10.40
  -3   9   2  201.28   11.00
  -1  -9   2  161.88    9.80
  -1   9   2  174.38    8.80
  -1   9   2  182.18    8.60
   1   9  -2  172.28    8.70
   1  -9   2   20.90    3.30
  -1   9  -2   24.30    2.50
  -1   9  -2   22.80    2.30
   1   9   2   25.20    2.30
  -3   9  -2  164.88    8.20
  -3   9  -2  170.58    9.40
   3   9   2  161.28    8.40
   5   9   2   21.00    2.90
  -5   9  -2   19.60    3.10
   5   9   2   18.10    2.10
   7   9   2   11.00    2.60
   7   9   2   13.60    1.70
  -7   9  -2   12.70    2.80
   9  -9   2  207.68    9.40
   9   9   2  190.38   10.10
  -9   9  -2  196.98   10.50
   9   9   2  188.48    9.60
  -8 -10   2   46.80    4.50
   8  10  -2   46.20    4.10
  -8  10   2   50.69    3.10
   8  10  -2   47.60    3.40
  -8  10   2   47.30    4.20
  -6 -10   2   23.70    4.00
   6 -10  -2   20.30    3.50
  -6  10   2   21.20    2.70
  -6  10   2   17.60    2.70
   6  10  -2   17.90    2.00
   4 -10  -2    2.00    3.00
  -4 -10   2    2.80    2.50
  -4  10   2    3.30    1.50
   4  10  -2    2.90    1.60
  -2 -10   2   46.60    4.70
  -2 -10   2   50.59    3.70
  -2  10   2   47.90    3.20
   2  10  -2   48.00    3.20
  -2  10   2   49.00    3.60
   2  10  -2   43.70    3.60
   0 -10   2    3.60    2.90
   0 -10   2    3.10    1.90
   0  10   2    5.00    1.50
   0  10  -2    1.90    1.50
   0  10  -2    3.60    1.70
   0  10   2    3.70    1.50
   2  10   2    8.50    1.70
   2  10   2    6.90    1.50
  -2  10  -2    6.70    1.60
   4  10   2   17.70    1.90
 -22   0   3   -0.10    1.90
  20   0  -3    1.40    2.90
  20   0  -3   -0.90    1.50
 -20   0   3    0.40    2.10
 -18   0   3   -2.60    1.40
  18   0  -3   -0.10    2.60
 -18   0   3    1.10    2.10
 -16   0   3   -1.30    1.20
 -16   0   3    2.80    1.30
 -16   0   3    0.70    1.80
 -14   0   3    0.10    1.00
 -14   0   3    1.20    1.30
 -14   0   3    0.80    1.30
  14   0  -3    0.20    1.70
 -14   0   3   -1.20    0.90
 -12   0   3    0.90    0.90
 -12   0   3    0.70    0.90
 -12   0   3    0.80    0.70
  12   0  -3    0.50    1.10
 -12   0   3    0.60    0.80
 -10   0   3    0.10    0.60
 -10   0   3    0.40    0.70
  10   0  -3    0.90    0.90
  10   0  -3    1.10    1.60
 -10   0   3   -0.80    0.70
 -10   0   3   -0.20    0.60
   8   0  -3    1.20    3.40
   8   0  -3   -0.30    0.70
  -8   0   3   -0.30    0.40
  -8   0   3    1.40    3.90
   6   0  -3    1.50    2.10
  -6   0   3    0.70    0.30
  -6   0   3   -1.70    2.00
   4   0  -3    0.00    0.10
  -4   0   3    0.70    0.20
   4   0  -3    0.50    1.00
  -4   0   3    0.30    0.40
  -4   0   3    0.40    1.00
  -4   0   3    0.20    0.30
   2   0  -3   -2.40    0.20
  -2   0   3   -2.70    0.20
  -2   0   3   -2.30    0.30
  -2   0   3   -2.20    0.70
  -2   0   3   -2.00    0.60
   2   0  -3   -2.60    0.30
   0   0  -3   -8.50    0.40
   0   0   3   -8.40    1.70
   0   0  -3   -7.30    1.60
   0   0   3   -8.30    0.40
   0   0  -3   -8.70    0.20
  -2   0  -3   -2.60    0.60
  -2   0  -3   -2.20    0.30
   2   0   3   -1.50    0.60
   2   0   3   -1.10    0.70
  -2   0  -3   -2.30    2.90
   2   0   3   -1.80    2.80
   4   0   3   -2.70    3.20
   4   0   3   -0.40    0.60
  -4   0  -3    0.00    0.40
  -4   0  -3    2.90    5.10
  -4   0  -3    0.70    0.90
   4   0   3    0.20    1.00
   6   0   3    0.10    0.80
  -6   0  -3   -0.60    0.60
   6   0   3    1.00    0.90
   6   0   3   -0.10    1.00
  -6   0  -3   -0.20    0.90
   8   0   3   -0.30    1.30
   8   0   3    0.60    1.00
  -8   0  -3   -0.30    1.00
  10   0   3    0.80    1.80
 -10   0  -3    0.50    1.50
  10   0   3    0.40    0.90
  10   0   3    1.50    1.30
 -12   0  -3    0.10    1.30
  12   0   3   -0.30    2.10
 -12   0  -3   -0.90    1.90
  12   0   3   -0.60    1.50
  14   0   3    1.80    2.60
 -14   0  -3    0.30    1.40
 -14   0  -3   -1.80    2.00
  14   0   3    1.40    1.60
 -16   0  -3   -0.50    2.10
  16   0   3    0.30    2.70
  16   0   3    0.30    1.70
 -16   0  -3   -0.10    1.50
 -21  -1   3   31.70    2.90
  21  -1  -3   34.00    5.00
  21  -1  -3   42.50    3.30
 -21  -1   3   42.30    3.90
 -21   1   3   38.80    3.70
 -21   1   3   33.70    2.80
  21   1  -3   36.30    3.00
  21   1  -3   28.50    4.70
  19  -1  -3   29.10    4.80
 -19  -1   3   27.10    3.70
 -19  -1   3   25.00    2.60
 -19   1   3   25.30    3.60
 -19   1   3   27.90    2.80
  19   1  -3   30.30    2.80
  19   1  -3   31.50    4.40
 -17  -1   3  141.19    7.10
 -17  -1   3  145.99    7.90
  17  -1  -3  139.99    8.40
 -17  -1   3  129.19    7.00
 -17   1   3  145.99    7.80
  17   1  -3  148.79    7.10
 -17   1   3  143.39    7.20
 -17   1   3  133.99    7.10
  17   1  -3  139.09    8.10
 -15  -1   3  848.72   38.60
  15  -1  -3  810.12   38.90
 -15  -1   3  854.81   38.10
 -15  -1   3  803.52   38.00
 -15   1   3  836.82   38.10
 -15   1   3  785.52   38.00
  15   1  -3  818.22   38.70
 -15   1   3  839.02   38.50
  13  -1  -3   43.30    3.80
 -13  -1   3   60.09    3.60
 -13  -1   3   59.39    3.00
 -13  -1   3   54.59    3.00
 -13   1   3   53.69    3.10
 -13   1   3   59.09    3.50
 -13   1   3   45.40    3.10
  13   1  -3   46.50    3.70
 -13   1   3   52.89    3.00
 -11  -1   3  333.07   15.50
  11  -1  -3  305.67   15.70
 -11  -1   3  296.67   15.20
 -11  -1   3  350.56   15.20
 -11  -1   3  326.77   15.20
 -11   1   3  343.37   15.20
 -11   1   3  309.47   15.20
 -11   1   3  345.17   15.50
 -11   1   3  328.97   15.20
  -9   1   3 6352.36  279.27
  -9   1   3 5859.01  279.27
  -7  -1   3 1960.80   93.19
   7  -1  -3 2044.70   93.19
  -7  -1   3 1909.31   89.99
   7  -1  -3 1990.50   92.49
   7   1  -3 2012.90   93.09
  -7   1   3 1872.51   89.99
  -5  -1   3  213.78    9.80
   5  -1  -3  222.88   11.40
   5  -1  -3  214.38   11.70
  -5  -1   3  208.68   11.90
   5  -1  -3  210.88    9.90
  -5  -1   3  185.68    9.80
   5   1  -3  233.78   12.10
   3  -1  -3 4641.04  211.58
   3   1  -3 4565.04  212.18
   1  -1  -3  193.28   10.80
  -1  -1   3  200.28    9.40
  -1  -1   3  203.18   11.10
  -1  -1   3  204.48    9.60
   1   1  -3  197.98   11.10
  -1   1   3  208.18    9.40
  -1   1   3  198.58   10.70
   1   1  -3  207.98    9.70
   1   1  -3  194.68    9.40
   1  -1   3  592.14   32.40
  -1  -1  -3  647.04   32.40
   1  -1   3  640.04   29.80
   1  -1   3  645.34   29.80
   1  -1   3  601.84   32.00
   1  -1   3  656.53   30.00
  -1   1  -3  707.83   30.20
  -1   1  -3  642.94   29.80
   1   1   3  673.23   30.00
   3  -1   3  341.77   15.00
   3  -1   3  315.27   14.80
  -3  -1  -3  312.87   14.80
   3  -1   3  337.07   15.20
   3  -1   3  276.07   17.90
  -3  -1  -3  301.27   19.10
   3  -1   3  282.77   18.90
  -3   1  -3  348.17   15.30
   3   1   3  351.76   15.00
   3   1   3  284.07   18.20
  -3   1  -3  309.37   14.80
   3   1   3  338.47   15.20
   5  -1   3  112.49    5.20
   5  -1   3  110.79    5.50
   5  -1   3   82.39   11.50
  -5  -1  -3  105.39    5.20
   5  -1   3   99.39    5.40
   5   1   3  101.09    5.00
  -5   1  -3  116.39    6.00
   5   1   3  113.89    5.40
   5   1   3   96.89    5.90
   5   1   3   90.19    5.40
  -5   1  -3   95.49    5.40
   5   1   3  114.79    5.30
  -5   1  -3  115.09    5.20
   7  -1   3 1927.71   84.19
  -7  -1  -3 1850.71   84.49
  -7  -1  -3 1775.32   84.29
   7  -1   3 1831.22   84.49
   7   1   3 1948.91   84.29
  -7   1  -3 1754.72   84.19
  -7   1  -3 1751.52   84.39
   7   1   3 1888.71   84.49
   7   1   3 1826.42   84.29
   7   1   3 1771.62   83.99
  -7   1  -3 1840.72   84.99
   9  -1   3 1796.32   75.89
   9  -1   3 1635.34   76.39
  -9  -1  -3 1569.54   76.09
   9   1   3 1464.95   75.59
  -9   1  -3 1691.73   76.19
   9   1   3 1766.12   75.99
   9   1   3 1631.44   75.69
  11  -1   3   33.30    2.80
  11  -1   3   29.70    3.90
 -11  -1  -3   40.00    3.30
 -11  -1  -3   33.30    2.50
 -11   1  -3   39.60    3.70
  11   1   3   40.60    3.10
  11   1   3   31.60    3.80
  11   1   3   33.60    2.40
  13  -1   3  389.96   18.80
 -13  -1  -3  420.26   19.20
  13  -1   3  380.06   19.80
 -13  -1  -3  393.76   18.60
 -13   1  -3  396.86   18.70
  13   1   3  383.16   18.80
 -13   1  -3  424.46   19.50
  13   1   3  384.46   19.60
  15  -1   3  534.55   26.20
  15  -1   3  549.35   27.40
 -15  -1  -3  535.65   26.30
  15  -1   3  556.74   26.30
 -15  -1  -3  609.94   26.80
 -15   1  -3  561.04   26.30
  15   1   3  563.64   27.30
 -15   1  -3  609.94   27.00
  15   1   3  552.74   26.40
  17  -1   3    9.20    3.20
 -17  -1  -3   10.10    2.10
  17   1   3    6.60    2.80
 -17   1  -3   10.80    2.30
 -17   1  -3    7.80    1.70
  20  -2  -3   10.60    3.90
 -20  -2   3    4.80    1.50
 -20  -2   3    6.50    2.30
  20   2  -3    7.20    1.60
  20   2  -3   11.90    3.40
 -20   2   3    8.90    1.70
 -20   2   3    7.00    2.20
  18  -2  -3  220.38   12.60
 -18  -2   3  224.78   10.90
 -18  -2   3  230.68   11.80
 -18   2   3  230.78   11.60
 -18   2   3  235.08   11.10
  18   2  -3  222.58   11.90
  18   2  -3  230.98   11.00
 -16  -2   3  128.69    7.00
 -16  -2   3  142.89    7.80
 -16  -2   3  138.19    7.00
  16  -2  -3  148.19    8.60
 -16   2   3  147.99    7.20
 -16   2   3  135.69    7.70
  16   2  -3  149.29    8.00
 -16   2   3  142.59    7.20
  16   2  -3  145.69    7.10
 -14  -2   3   24.60    2.80
 -14  -2   3   24.70    1.90
 -14  -2   3   20.60    1.90
  14  -2  -3   15.00    2.70
 -14   2   3   23.10    2.00
  14   2  -3   19.10    2.90
  14   2  -3   21.90    2.00
 -14   2   3   21.10    2.10
 -14   2   3   27.00    2.80
  12  -2  -3  125.59    7.80
 -12  -2   3  167.58    7.50
 -12  -2   3  151.58    7.00
 -12   2   3  154.48    7.00
 -12   2   3  155.98    7.00
 -12   2   3  132.69    7.00
  12   2  -3  128.99    7.40
  10  -2  -3   52.49    3.60
 -10  -2   3   43.70    2.60
  10  -2  -3   57.69    3.50
 -10  -2   3   56.59    2.90
 -10  -2   3   53.89    2.60
 -10   2   3   38.60    2.80
  10   2  -3   54.59    3.10
 -10   2   3   48.80    2.70
 -10   2   3   55.59    2.80
  -8  -2   3   10.10    0.90
  -8  -2   3    9.50    1.00
  -8  -2   3   10.90    0.90
  -8  -2   3    8.00    1.30
   8  -2  -3   14.20    1.50
  -8   2   3   10.50    1.00
   8   2  -3   13.70    1.50
  -8   2   3   13.30    1.00
  -8   2   3   13.50    1.20
  -6  -2   3  290.47   13.20
   6  -2  -3  314.97   17.30
  -6  -2   3  264.67   13.10
  -6  -2   3  282.37   17.20
   6  -2  -3  272.67   13.30
   6  -2  -3  266.47   13.10
   6  -2  -3  291.37   16.10
   6   2  -3  273.47   13.10
   6   2  -3  318.17   16.90
  -6   2   3  271.37   13.10
  -6   2   3  293.17   13.40
   4  -2  -3  371.26   16.90
  -4  -2   3  349.67   20.00
  -4  -2   3  330.67   16.80
  -4  -2   3  378.76   16.90
   4  -2  -3  374.86   19.30
   4   2  -3  376.86   20.10
  -4   2   3  370.76   16.90
  -4   2   3  368.56   19.40
  -4   2   3  370.86   16.90
   2   2  -3 9999.00  460.45
   0  -2  -3 6557.54  305.17
   0  -2   3 6218.38  304.77
   0   2  -3 7035.10  305.57
   2  -2   3   47.30    8.10
   2  -2   3   43.30    2.90
   2  -2   3   40.70    2.60
   2  -2   3   47.20    2.80
   2  -2   3   44.90    2.40
  -2  -2  -3   54.39    7.90
   2  -2   3   51.29    2.50
   2  -2   3   48.00    7.10
   2   2   3   41.60    2.70
  -2   2  -3   45.90    3.10
   2   2   3   41.70    2.20
   2   2   3   44.30    2.60
   2   2   3   48.30    6.60
  -2   2  -3   43.80    2.30
   4  -2   3   75.79    4.00
   4  -2   3   79.49    3.80
   4  -2   3   73.99    8.90
   4  -2   3   73.79    3.80
   4   2   3   70.29    3.60
  -4   2  -3   68.59    4.10
   4   2   3   76.89    4.00
   4   2   3   71.79    4.50
  -4   2  -3   74.19    3.70
   4   2   3   73.09    3.90
  -4   2  -3   76.79    4.60
  -6  -2  -3  586.04   28.70
  -6  -2  -3  615.64   28.40
   6  -2   3  628.14   29.00
   6  -2   3  631.74   28.60
   6   2   3  586.24   28.80
  -6   2  -3  592.04   28.60
  -6   2  -3  642.04   29.60
   6   2   3  644.24   28.80
   6   2   3  614.14   28.40
  -6   2  -3  631.94   29.00
   6   2   3  631.64   28.90
   8  -2   3   88.59    5.10
   8  -2   3   87.79    4.50
  -8  -2  -3   87.59    4.30
  -8  -2  -3   81.29    4.80
  -8   2  -3   83.69    5.10
  -8   2  -3   86.89    6.30
   8   2   3   83.49    4.30
   8   2   3   79.09    4.80
   8   2   3   88.59    5.20
   8   2   3   96.39    4.80
 -10  -2  -3   32.30    2.70
  10  -2   3   24.10    2.40
 -10  -2  -3   26.30    2.10
 -10   2  -3   30.80    3.50
  10   2   3   26.00    2.00
  10   2   3   20.00    3.30
  10   2   3   24.60    2.80
 -12  -2  -3  417.36   19.80
  12  -2   3  389.46   20.40
  12  -2   3  414.76   19.50
 -12   2  -3  441.86   20.20
  12   2   3  409.16   20.20
  12   2   3  394.66   19.20
  12   2   3  420.96   19.70
 -14  -2  -3   41.00    3.90
  14  -2   3   51.19    5.50
  14  -2   3   50.09    3.50
  14   2   3   53.89    5.00
 -14   2  -3   45.60    4.90
 -14   2  -3   47.30    3.60
  14   2   3   49.10    3.80
  16  -2   3   65.09    5.90
 -16  -2  -3   59.79    4.50
  16  -2   3   59.19    3.80
  16  -2   3   60.99    4.00
  16   2   3   59.69    5.30
  16   2   3   55.79    4.10
 -16   2  -3   63.99    3.90
 -16   2  -3   60.49    4.90
  21  -3  -3  226.78   12.50
 -21   3   3  219.58   10.90
  21   3  -3  227.48   10.90
 -21   3   3  235.98   11.30
  19  -3  -3   70.49    6.80
 -19   3   3   76.29    4.40
 -19   3   3   80.29    5.10
  19   3  -3   73.89    4.30
  17  -3  -3   24.90    4.10
 -17  -3   3   19.40    2.20
 -17  -3   3   22.40    3.50
 -17   3   3   22.60    2.70
  17   3  -3   22.80    2.50
 -17   3   3   24.10    3.30
  17   3  -3   23.50    3.10
  15  -3  -3   14.20    3.30
 -15  -3   3   18.80    3.10
 -15  -3   3   19.30    2.00
  15   3  -3   17.90    2.60
 -15   3   3   22.60    3.00
 -15   3   3   24.80    2.40
  15   3  -3   14.30    1.60
 -15   3   3   16.00    1.70
 -13  -3   3  898.01   41.90
 -13  -3   3  939.71   42.00
  13  -3  -3  891.01   43.00
 -13  -3   3  918.81   42.40
 -13   3   3  946.21   42.00
  13   3  -3  898.01   42.00
  13   3  -3  874.91   42.40
 -13   3   3  910.51   42.00
 -13   3   3  927.21   42.40
 -11  -3   3  142.99    7.20
 -11  -3   3  147.19    7.00
 -11  -3   3  143.59    6.90
 -11  -3   3  149.09    7.00
 -11  -3   3  142.89    7.40
  11  -3  -3  150.08    8.00
  11   3  -3  136.29    7.40
 -11   3   3  152.38    7.00
  11   3  -3  144.19    7.00
 -11   3   3  145.09    7.10
 -11   3   3  143.29    7.40
  11   3  -3  149.88    7.30
   9  -3  -3  167.58    8.00
  -9  -3   3  168.68    8.00
  -9  -3   3  172.18    8.10
  -9  -3   3  177.58    8.20
  -9  -3   3  166.98    8.20
   9  -3  -3  163.48    8.70
  -9  -3   3  169.88    8.40
  -9   3   3  161.88    8.40
  -9   3   3  170.88    8.70
  -9   3   3  195.58    8.20
   9   3  -3  171.58    8.10
  -9   3   3  169.18    8.20
   9   3  -3  167.08    8.40
  -9   3   3  178.88    8.10
   7  -3  -3  569.84   27.30
  -7  -3   3  613.24   27.30
  -7  -3   3  595.74   27.30
   7  -3  -3  580.64   27.50
  -7  -3   3  591.04   27.20
  -7  -3   3  578.24   27.20
  -7   3   3  568.04   27.30
  -7   3   3  592.14   27.20
  -7   3   3  600.34   27.30
  -7   3   3  615.74   27.60
   7   3  -3  580.14   27.40
   7   3  -3  611.54   27.20
  -5  -3   3 1514.45   66.29
   5  -3  -3 1427.46   66.29
   5  -3  -3 1468.55   66.39
  -5  -3   3 1380.76   66.19
  -5  -3   3 1342.47   71.19
   5   3  -3 1445.36   66.19
   5   3  -3 1386.66   70.49
  -5   3   3 1500.35   66.29
  -5   3   3 1485.45   66.29
  -5   3   3 1525.45   66.39
  -5   3   3 1392.96   66.19
   3  -3  -3   61.59    8.50
  -3  -3   3   46.70    2.50
  -3  -3   3   59.49    8.90
  -3  -3   3   51.59    2.60
  -3   3   3   49.00    2.70
  -3   3   3   48.10    2.60
   3   3  -3   49.50    2.50
   3   3  -3   46.50    3.20
   3   3  -3   56.19    8.50
   1  -3  -3   26.50    7.80
  -1  -3   3   26.20    1.50
  -1  -3   3   26.50    1.70
  -1  -3   3   29.30    7.20
  -1   3   3   25.70    1.60
   1   3  -3   22.50    6.50
   1   3  -3   23.40    1.50
   1   3  -3   27.00    2.50
   1   3  -3   21.80    1.50
  -1   3   3   27.40    1.50
   1  -3   3   86.59    4.80
   1  -3   3   97.39    5.30
   1  -3   3   98.69    4.80
   1  -3   3  101.39    4.80
   1  -3   3   96.79    5.10
   1  -3   3   88.79    4.70
   1  -3   3  106.59    9.50
  -1   3  -3   95.09    4.70
   1   3   3   98.69    4.60
  -1   3  -3  106.69   11.90
   1   3   3   99.09    5.10
  -1   3  -3   90.79    4.70
  -1   3  -3   95.89    5.50
   3  -3   3 2862.31  135.69
   3  -3   3 2940.91  135.49
   3  -3   3 3034.40  135.69
   3  -3   3 2959.10  140.99
  -3   3  -3 2936.91  135.59
   3   3   3 2876.51  136.09
  -3   3  -3 3092.09  136.49
   3   3   3 2973.10  135.39
   5  -3   3  282.47   12.70
  -5  -3  -3  241.28   13.30
   5  -3   3  270.77   12.90
   5  -3   3  285.27   12.90
   5  -3   3  253.27   12.60
   5  -3   3  271.97   12.50
   5   3   3  274.47   12.80
   5   3   3  248.28   12.80
  -5   3  -3  251.37   12.90
  -5   3  -3  244.28   12.50
  -5   3  -3  272.77   13.70
   5   3   3  288.57   12.90
   5   3   3  270.17   12.40
   7  -3   3   19.30    2.10
   7  -3   3   18.80    2.50
   7  -3   3   16.40    2.20
   7  -3   3   17.90    1.70
   7  -3   3   15.50    1.60
  -7  -3  -3   15.70    1.90
  -7   3  -3   18.70    3.20
  -7   3  -3   16.20    2.60
   7   3   3   16.40    2.30
   7   3   3   20.80    2.30
   7   3   3   18.30    1.50
   7   3   3   17.80    2.60
   9  -3   3  221.68   11.60
  -9  -3  -3  222.88   11.00
   9  -3   3  223.98   10.80
   9   3   3  225.18   10.60
   9   3   3  233.78   11.20
  -9   3  -3  228.08   11.50
   9   3   3  221.08   11.50
  11  -3   3  528.55   26.50
  11  -3   3  552.04   25.50
 -11  -3  -3  534.95   25.80
  11   3   3  561.34   25.90
  11   3   3  548.15   26.30
 -11   3  -3  556.94   26.20
  13  -3   3  107.69    7.60
 -13  -3  -3  105.99    6.20
  13  -3   3  107.39    5.80
 -13   3  -3  103.49    6.90
  13   3   3  104.29    7.00
 -13   3  -3  113.09    6.00
  13   3   3  109.99    6.30
 -15  -3  -3   10.20    2.10
  15  -3   3    6.30    3.40
  15   3   3    8.60    2.90
 -15   3  -3    8.20    2.10
  15   3   3    8.90    2.10
 -15   3  -3    9.30    2.60
  17  -3   3    9.10    3.40
  17  -3   3    8.10    1.70
  17   3   3   12.60    3.00
 -17   3  -3   11.60    2.30
 -17   3  -3    9.80    1.70
  20  -4  -3  146.09    9.60
 -20   4   3  148.89    7.40
  20   4  -3  145.29    7.50
 -20   4   3  157.38    7.80
  18  -4  -3   68.29    7.00
 -18   4   3   63.59    4.00
 -18   4   3   63.79    4.60
  18   4  -3   62.89    4.00
 -18   4   3   71.79    6.00
  16  -4  -3   21.80    4.30
  16   4  -3   18.90    2.40
 -16   4   3   23.70    3.20
 -16   4   3   20.10    2.40
  14   4  -3   55.29    4.20
 -14   4   3   43.00    3.00
 -14   4   3   37.90    3.20
 -14   4   3   39.50    3.70
  14   4  -3   49.80    3.10
 -12  -4   3   29.90    2.00
  12  -4  -3   37.90    4.40
  12   4  -3   30.50    2.30
  12   4  -3   37.20    3.40
 -12   4   3   25.70    2.40
  12   4  -3   37.50    3.00
 -12   4   3   25.80    2.90
 -12   4   3   31.10    2.30
 -10  -4   3   44.60    3.00
 -10  -4   3   47.80    2.50
 -10  -4   3   53.99    3.10
 -10   4   3   48.00    3.30
 -10   4   3   48.50    2.90
  10   4  -3   41.70    3.60
 -10   4   3   48.30    2.70
 -10   4   3   41.00    3.80
  10   4  -3   45.70    2.70
  -8  -4   3    5.20    0.70
   8  -4  -3    9.00    2.10
  -8  -4   3    6.20    0.90
   8  -4  -3    3.60    0.90
  -8  -4   3    6.40    1.10
  -8   4   3    7.10    0.80
  -8   4   3    6.70    1.40
  -8   4   3    8.20    1.60
   8   4  -3    5.20    0.70
  -8   4   3    6.80    1.00
   6  -4  -3  198.38    9.60
  -6  -4   3  205.48    9.60
  -6  -4   3  202.88    9.60
  -6  -4   3  192.68    9.40
  -6   4   3  206.98    9.90
  -6   4   3  199.18    9.50
   6   4  -3  209.78   10.30
  -6   4   3  196.38    9.40
  -6   4   3  204.68    9.60
   6   4  -3  200.98    9.40
   4  -4  -3  280.47   12.30
  -4  -4   3  278.67   12.40
  -4  -4   3  247.68   12.10
   4   4  -3  262.47   12.20
   4   4  -3  267.97   13.60
  -4   4   3  264.37   12.50
  -4   4   3  268.67   12.30
  -4   4   3  220.98   12.80
  -2  -4   3 1498.95   67.59
  -2  -4   3 1554.54   67.79
  -2   4   3 1478.65   67.59
   2   4  -3 1569.04   68.39
  -2   4   3 1257.57   68.09
   2   4  -3 1457.45   67.59
  -2   4   3 1504.75   67.89
   0  -4   3 1694.23   76.09
   0   4   3 1665.73   76.19
   0   4  -3 1605.34   75.89
   2  -4   3 1198.08   56.19
   2  -4   3 1338.67   56.19
   2  -4   3 1279.57   56.39
   2   4   3 1241.38   55.89
  -2   4  -3 1287.87   56.99
  -2   4  -3 1114.09   55.89
   2   4   3 1062.09   56.29
   4  -4   3 1152.68   52.69
   4  -4   3 1174.88   53.09
   4  -4   3 1142.09   52.89
   4   4   3 1149.98   52.59
   4   4   3 1100.99   52.99
  -4   4  -3 1082.09   52.99
  -4   4  -3 1135.89   53.89
   4   4   3 1222.88   53.19
   6  -4   3   24.90    3.00
   6  -4   3   27.60    3.00
  -6  -4  -3   25.50    2.50
   6  -4   3   27.40    2.10
   6   4   3   26.30    3.00
   6   4   3   28.10    1.90
   6   4   3   26.20    2.90
  -6   4  -3   26.20    4.60
  -6   4  -3   25.60    3.00
   8  -4   3   56.49    4.60
   8  -4   3   58.59    3.40
  -8  -4  -3   50.99    3.70
  -8   4  -3   57.29    4.40
   8   4   3   60.49    4.50
   8   4   3   55.99    4.20
   8   4   3   57.79    3.20
  10  -4   3    6.90    1.50
  10  -4   3    6.70    2.70
 -10  -4  -3    5.60    1.70
  10   4   3    9.20    2.50
  10   4   3    6.40    2.30
 -10   4  -3    5.90    2.50
  10   4   3    7.00    1.20
  12  -4   3   13.80    1.90
 -12  -4  -3    8.00    2.00
  12  -4   3   15.60    3.50
  12   4   3   15.70    2.60
 -12   4  -3    8.90    2.70
  12   4   3   14.00    2.90
  12   4   3   11.50    1.50
  14  -4   3   16.70    3.90
 -14   4  -3    9.90    2.80
  14   4   3   15.40    2.60
  14   4   3   14.20    3.10
 -14   4  -3   10.80    1.90
  16  -4   3   29.90    2.80
  16  -4   3   34.00    5.30
  16   4   3   21.70    3.70
 -16   4  -3   25.30    2.60
  19  -5  -3   87.79    7.40
 -19   5   3   84.69    4.90
 -19   5   3   94.39    5.40
 -19   5   3  104.69    6.40
  19   5  -3   88.49    5.00
  17  -5  -3    2.30    3.80
 -17   5   3    7.20    2.00
 -17   5   3    5.60    2.80
  17   5  -3    5.00    1.50
 -17   5   3    4.10    1.50
  15  -5  -3   56.59    6.70
  15   5  -3   58.49    3.50
 -15   5   3   53.49    3.40
 -15   5   3   46.80    5.70
 -15   5   3   45.80    3.70
 -15   5   3   52.79    4.10
  13  -5  -3  276.47   14.40
 -13   5   3  249.88   12.20
  13   5  -3  256.37   12.30
 -13   5   3  258.77   12.70
  13   5  -3  259.77   12.70
 -13   5   3  248.88   12.40
  11  -5  -3   23.90    3.80
  11   5  -3   20.60    2.40
 -11   5   3   14.40    1.70
 -11   5   3   16.80    2.60
  11   5  -3   15.50    1.90
 -11   5   3   17.20    1.90
  -9  -5   3  401.76   20.30
  -9   5   3  410.86   20.50
  -9   5   3  456.15   20.20
   9   5  -3  462.05   20.20
  -9   5   3  442.66   20.30
   7  -5  -3   91.09    5.10
  -7  -5   3   88.29    4.70
  -7  -5   3   90.39    5.00
  -7   5   3   94.79    5.90
   7   5  -3   93.49    4.60
   7   5  -3   91.89    5.90
  -7   5   3   91.29    4.50
  -7   5   3   83.69    5.40
  -7   5   3   94.59    4.60
  -7   5   3   92.79    4.90
  -5  -5   3  257.87   12.00
  -5  -5   3  250.07   12.40
   5  -5  -3  268.67   12.40
   5   5  -3  254.37   13.10
  -5   5   3  236.98   12.60
  -5   5   3  265.77   13.00
   5   5  -3  264.77   12.10
  -5   5   3  260.97   12.20
  -5   5   3  266.27   12.10
  -3  -5   3   90.39    4.70
   3  -5  -3   87.99    4.50
  -3  -5   3   84.89    4.20
  -3   5   3   84.79    4.30
   3   5  -3   82.69    4.20
  -3   5   3   92.29    5.20
   3   5  -3   78.49    5.40
  -3   5   3   73.49    4.70
  -1  -5   3 1440.56   63.19
  -1   5   3 1324.27   63.09
   1   5  -3 1398.86   62.79
   1   5  -3 1469.95   63.99
  -1   5   3 1186.08   63.39
  -1   5   3 1390.56   62.79
   1  -5   3  681.43   31.10
  -1   5  -3  690.23   32.10
   1   5   3  675.93   31.20
   1   5   3  561.44   31.20
   1   5   3  687.63   30.70
  -1   5  -3  698.93   30.80
   3  -5   3  164.28    9.00
   3  -5   3  181.58    9.20
   3  -5   3  166.88    9.40
  -3   5  -3  156.98    8.60
   3   5   3  188.48    8.40
   3   5   3  198.58    9.20
  -3   5  -3  179.28   10.40
   5  -5   3  200.88   10.40
  -5   5  -3  220.18   10.40
   5   5   3  213.98    9.70
   5   5   3  171.58   10.30
   7  -5   3    9.70    2.50
  -7   5  -3    7.70    2.00
   7   5   3    7.10    1.10
   7   5   3    6.30    2.20
   9  -5   3   16.90    3.30
   9   5   3   12.90    1.50
  -9   5  -3   15.60    2.80
   9   5   3   14.40    2.80
  11  -5   3   53.29    5.50
  11   5   3   44.20    3.10
  11   5   3   40.70    4.70
 -11   5  -3   42.80    4.50
  13  -5   3   43.40    5.70
  13   5   3   32.00    4.30
  13   5   3   36.40    3.10
 -13   5  -3   36.30    3.20
 -13   5  -3   41.60    4.30
  15  -5   3   31.40    5.40
  15   5   3   25.30    2.90
 -15   5  -3   27.50    2.60
  18  -6  -3    6.50    3.50
 -18   6   3    8.40    2.60
 -18   6   3    5.00    1.50
  18   6  -3    6.30    1.50
  16  -6  -3   68.39    6.90
 -16   6   3   54.39    5.60
  16   6  -3   59.69    3.80
 -16   6   3   63.19    3.70
 -14  -6   3  136.89    8.10
  14  -6  -3  152.98    9.60
  14   6  -3  143.69    7.00
 -14   6   3  129.59    7.30
 -14   6   3  139.89    8.80
 -14   6   3  118.99    7.00
 -14   6   3  137.79    6.80
  12  -6  -3  330.37   16.50
 -12   6   3  295.67   14.60
 -12   6   3  302.77   16.20
  12   6  -3  309.87   15.10
 -12   6   3  287.77   14.40
  12   6  -3  316.97   14.60
 -10  -6   3   14.10    2.10
  10   6  -3   10.60    1.40
 -10   6   3   15.20    3.20
 -10   6   3   14.90    1.70
 -10   6   3   12.00    1.40
  -8  -6   3   36.50    2.90
  -8   6   3   37.30    2.80
  -8   6   3   31.20    4.30
   8   6  -3   40.20    2.60
  -6  -6   3  225.78   11.60
  -6   6   3  250.17   11.50
  -6   6   3  244.78   11.70
   6   6  -3  242.48   11.50
  -6   6   3  247.38   12.70
  -4   6   3 1265.17   60.89
  -4   6   3 1336.37   60.19
   4   6  -3 1316.17   60.09
   4   6  -3 1315.37   61.89
   2   6  -3   16.60    3.30
  -2   6   3   17.00    3.00
   2   6  -3   18.20    1.90
   0   6   3  238.88   10.90
   0   6  -3  226.68   11.00
   0   6   3  206.58   11.70
   0   6  -3  246.88   13.40
   2  -6   3  731.83   35.50
   2  -6   3  735.83   35.30
   2   6   3  775.92   35.40
  -2   6  -3  726.13   34.80
   2   6   3  788.22   34.80
   4  -6   3  855.31   40.30
   4   6   3  867.91   39.60
  -4   6  -3  868.81   40.10
  -4   6  -3  839.72   39.60
   6  -6   3   20.30    3.10
   6   6   3   22.30    2.20
  -6   6  -3   22.50    3.40
   6   6   3   14.50    2.90
   8  -6   3   32.60    4.70
   8   6   3   28.20    3.70
   8   6   3   32.00    2.50
  -8   6  -3   23.50    3.80
  10  -6   3   87.29    7.00
  10   6   3   91.49    5.00
  10   6   3   75.99    6.50
 -10   6  -3  103.79    6.30
  12  -6   3  191.38   10.80
 -12   6  -3  189.88    9.00
 -12   6  -3  187.28    9.80
  12   6   3  172.88    8.90
  12   6   3  168.28    9.80
  14  -6   3   10.40    3.60
 -14   6  -3    7.80    2.20
  14   6   3    6.20    2.60
 -14   6  -3   10.40    1.60
  17  -7  -3   97.19    7.50
 -17   7   3  121.89    6.60
  17   7  -3   98.39    5.60
 -15  -7   3    5.70    2.80
  15  -7  -3    5.10    3.60
  15   7  -3    5.20    1.50
 -15   7   3    3.70    2.60
  13  -7  -3   56.79    6.30
 -13  -7   3   49.80    5.20
  13   7  -3   52.29    3.70
 -13   7   3   60.89    3.80
  13   7  -3   60.59    5.00
 -13   7   3   69.09    5.80
  11  -7  -3   23.60    4.00
 -11   7   3   23.50    2.60
 -11   7   3   15.50    3.50
  11   7  -3   22.50    3.10
  11   7  -3   18.90    2.00
  -9  -7   3  205.68   10.10
  -9   7   3  184.88   11.30
   9   7  -3  213.08    9.90
  -9   7   3  202.48    9.90
  -7  -7   3    2.40    1.60
   7   7  -3    1.20    1.20
  -7   7   3    3.80    2.30
  -7   7   3    1.90    1.40
  -7   7   3    1.80    1.60
  -5  -7   3   62.69    4.10
   5   7  -3   69.49    4.50
  -5   7   3   67.49    3.80
  -5   7   3   65.09    5.00
   3   7  -3   63.29    4.00
  -3   7   3   65.29    4.10
  -3   7   3   75.49    5.10
   1   7  -3 1366.46   64.69
  -1   7   3 1472.15   65.39
  -1   7   3 1375.96   64.69
   1  -7   3  272.07   14.00
   1  -7   3  270.87   14.40
  -1   7  -3  288.17   13.40
   1   7   3  279.47   14.00
   1   7   3  282.87   13.50
   3  -7   3   43.50    4.40
   3  -7   3   48.60    5.20
   3   7   3   41.60    3.10
  -3   7  -3   33.70    3.60
  -3   7  -3   39.00    3.90
  -3   7  -3   41.70    3.00
   5  -7   3   63.69    5.50
   5   7   3   69.89    4.10
  -5   7  -3   67.79    5.00
   5   7   3   77.49    5.50
   7  -7   3   17.80    3.50
  -7   7  -3   22.30    3.60
   7   7   3   19.90    3.40
   7   7   3   19.40    1.90
   9  -7   3   77.79    6.20
   9   7   3   67.39    4.10
   9   7   3   63.19    5.90
  -9   7  -3   65.39    5.10
  11  -7   3  101.99    7.70
 -11   7  -3  124.39    6.60
  11   7   3  102.59    7.00
  11   7   3  109.59    5.90
 -11   7  -3  115.19    5.90
 -14  -8   3  106.69    7.00
  14  -8  -3  108.89    7.70
  14   8  -3  110.09    5.90
 -14   8   3  118.49    6.90
  12  -8  -3   42.30    5.80
 -12  -8   3   36.00    4.60
 -12   8   3   45.60    4.60
  12   8  -3   39.10    3.20
  12   8  -3   37.50    4.50
 -12   8   3   40.50    3.10
  10  -8  -3  531.85   27.10
  10   8  -3  556.54   26.00
 -10   8   3  570.04   27.10
  10   8  -3  593.64   26.60
 -10   8   3  538.35   26.00
  -8  -8   3  105.89    6.30
  -8   8   3  105.69    5.80
  -8   8   3  118.99    7.30
   8   8  -3  105.19    5.90
  -6   8   3  205.78   11.60
   6   8  -3  208.08   10.10
  -6   8   3  204.78   10.20
  -6   8   3  198.58   10.00
  -4  -8   3  125.49    7.00
   4   8  -3  131.79    6.80
  -4   8   3  128.49    7.70
  -4   8   3  128.29    6.90
  -4   8   3  132.89    6.70
   2   8  -3   50.79    3.60
  -2   8   3   55.19    4.60
  -2   8   3   58.19    3.60
  -2   8   3   49.80    3.90
   0  -8   3   19.20    3.30
   0   8  -3   15.50    1.90
   0   8   3   15.20    2.60
   0   8   3   16.70    2.00
   2  -8   3   70.59    7.90
   2   8   3   66.29    3.90
  -2   8  -3   55.49    4.10
  -2   8  -3   56.99    4.60
  -2   8  -3   56.79    3.70
  -4   8  -3   29.50    3.70
  -4   8  -3   29.50    4.90
   4   8   3   32.90    3.00
   6   8   3  318.57   15.20
   6   8   3  294.37   14.30
  -6   8  -3  296.87   14.80
  -6   8  -3  293.27   15.70
  -8   8  -3  242.48   12.10
  -8   8  -3  241.08   13.10
   8   8   3  236.28   12.40
   8   8   3  241.78   11.60
 -10   8  -3  156.98    8.20
 -10   8  -3  158.48    9.70
  10   8   3  151.48    7.80
 -11  -9   3   50.29    4.80
  11  -9  -3   47.80    5.10
 -11   9   3   43.80    3.20
  11   9  -3   40.30    4.40
 -11   9   3   41.10    4.20
  11   9  -3   42.80    3.30
   9  -9  -3   10.10    3.10
  -9  -9   3    9.10    2.90
  -9   9   3    9.30    2.60
   9   9  -3   11.70    2.60
  -9   9   3    9.80    1.70
   9   9  -3    5.10    1.70
  -7  -9   3    8.50    2.10
  -7  -9   3    8.30    2.70
  -7   9   3    5.50    2.40
   7   9  -3    7.80    1.80
  -7   9   3    7.30    1.60
  -5  -9   3   29.50    2.90
  -5  -9   3   37.10    4.70
  -5   9   3   31.50    2.80
   5   9  -3   32.00    3.10
  -5   9   3   29.20    3.20
  -5   9   3   27.60    4.00
  -3  -9   3   -2.20    1.90
  -3  -9   3    1.20    2.70
   3   9  -3    2.20    1.60
  -3   9   3   -0.40    1.40
  -3   9   3    2.50    2.10
  -3   9   3    1.10    1.60
  -1  -9   3    2.00    2.60
  -1   9   3    1.50    1.50
   1   9  -3   -0.50    1.90
  -1   9   3    1.90    1.70
   1   9  -3    1.70    1.60
   1  -9   3    3.90    2.80
   1   9   3    5.10    1.70
   1   9   3    7.60    1.60
  -1   9  -3    9.10    1.60
  -1   9  -3    7.10    2.20
  -1   9  -3    7.40    1.90
   3   9   3    8.90    1.80
  -3   9  -3   12.90    3.00
  -3   9  -3   12.60    2.50
  -3   9  -3   10.00    1.90
   3   9   3   13.10    2.50
   5   9   3    0.40    2.30
  -5   9  -3    3.40    2.60
  -5   9  -3    2.20    2.20
   5   9   3    1.60    1.50
   7   9   3   49.70    3.10
  -7   9  -3   43.90    4.10
  -7   9  -3   45.00    4.70
   7   9   3   52.69    3.40
   7   9   3   52.29    4.40
  -8 -10   3  224.58   12.30
   8  10  -3  247.08   11.70
  -8  10   3  242.28   11.90
   8  10  -3  231.88   11.40
  -8  10   3  233.58   11.20
  -6 -10   3   88.19    5.90
   6 -10  -3   70.39    5.90
  -6 -10   3   84.49    5.00
  -6  10   3   76.29    4.40
  -6  10   3   68.39    5.10
   6  10  -3   73.39    4.50
  -4 -10   3   14.60    2.30
  -4 -10   3   19.30    3.10
  -4  10   3   17.00    1.80
   4  10  -3   17.10    2.00
  -2 -10   3   38.10    4.40
  -2 -10   3   34.40    3.30
  -2  10   3   28.70    2.60
  -2  10   3   31.50    3.10
   2  10  -3   29.60    2.70
   2  10  -3   30.30    3.20
   0 -10   3    4.30    2.70
   0 -10   3    6.20    1.80
   0  10   3    7.70    1.70
   0  10   3    9.70    1.60
   0  10  -3    8.60    2.30
   2 -10   3   12.30    2.00
   2  10   3   11.20    1.60
   2  10   3   12.30    2.30
   2  10   3    9.50    1.70
   4 -10   3   12.90    2.00
   4  10   3   15.10    1.60
   4  10   3   15.20    2.30
   4  10   3   12.80    1.80
 -22   0   4    6.90    2.10
 -22   0   4    5.50    1.50
  22   0  -4    7.90    3.30
  22   0  -4    7.60    1.70
 -20   0   4    8.80    2.30
 -20   0   4    8.00    1.60
  20   0  -4    8.10    1.70
  20   0  -4    8.90    3.00
 -18   0   4  472.35   21.40
 -18   0   4  419.26   20.60
  18   0  -4  425.36   21.50
 -18   0   4  444.36   20.60
  16   0  -4  318.17   17.60
 -16   0   4  369.26   16.90
 -16   0   4  362.96   17.10
 -16   0   4  396.36   17.60
 -14   0   4  297.87   13.40
  14   0  -4  261.07   14.00
 -14   0   4  270.87   13.50
 -14   0   4  295.07   13.50
 -14   0   4  304.27   13.90
 -12   0   4  920.91   43.70
 -12   0   4 1020.50   43.40
 -12   0   4  907.91   43.40
  12   0  -4  945.91   43.80
 -12   0   4  925.91   43.40
 -10   0   4 4158.38  197.38
  10   0  -4 4478.05  197.68
  10   0  -4 4383.96  198.08
 -10   0   4 4083.89  197.58
 -10   0   4 4471.05  197.48
   8   0  -4  932.81   44.20
  -8   0   4  940.51   41.30
   8   0  -4  872.21   41.40
   8   0  -4  935.51   41.60
  -8   0   4  814.82   43.80
  -6   0   4 2568.54  122.19
   6   0  -4 2844.52  122.39
  -6   0   4 2511.45  120.89
   0   0   4 1284.97   60.99
   0   0  -4 1293.97   58.99
   0   0  -4 1275.17   61.09
  -2   0  -4  102.79    9.20
   2   0   4   90.29    4.80
   2   0   4  104.29    8.90
  -2   0  -4   91.79    5.00
  -2   0  -4   96.09    4.70
   2   0   4   93.29    5.00
   4   0   4  720.93   33.40
   4   0   4  775.32   33.30
   4   0   4  694.23   33.80
  -4   0  -4  666.03   33.40
   4   0   4  756.62   33.50
  -4   0  -4  743.23   33.70
  -4   0  -4  686.63   33.30
   6   0   4 3288.87  141.39
   6   0   4 3050.59  141.49
  -6   0  -4 2912.11  141.49
   8   0   4 1387.96   61.99
   8   0   4 1342.77   62.39
  -8   0  -4 1305.27   62.19
  10   0   4  723.43   36.80
 -10   0  -4  844.22   37.40
  10   0   4  814.92   37.70
  10   0   4  811.42   37.10
 -12   0  -4   13.20    1.80
 -12   0  -4   13.40    2.40
  12   0   4   12.20    2.90
  12   0   4   18.40    2.00
  12   0   4   18.60    2.10
  14   0   4  125.99    8.10
 -14   0  -4  128.49    6.60
  14   0   4  124.69    6.80
 -14   0  -4  132.79    7.40
  16   0   4   98.49    6.60
  16   0   4   93.79    5.30
 -16   0  -4   90.29    5.80
  21  -1  -4   22.90    2.30
 -21  -1   4   23.50    3.60
  21  -1  -4   20.70    3.60
 -21  -1   4   23.80    2.50
  21   1  -4   25.10    2.70
 -21   1   4   23.90    3.40
 -21   1   4   25.70    2.50
 -19  -1   4   13.70    2.60
 -19  -1   4   16.30    1.80
  19  -1  -4   18.60    3.50
 -19  -1   4   14.50    1.70
  19   1  -4   18.20    3.00
  19   1  -4   15.60    1.80
 -19   1   4   15.30    2.50
 -19   1   4   16.20    1.90
 -17  -1   4  118.59    6.90
  17  -1  -4  125.69    7.50
 -17  -1   4  126.79    6.20
 -17  -1   4  111.19    6.10
  17   1  -4  122.69    7.10
 -17   1   4  117.39    6.80
 -17   1   4  117.79    6.10
 -17   1   4  122.39    6.20
  15  -1  -4   72.79    5.40
 -15  -1   4   89.09    5.10
 -15  -1   4   89.79    4.50
 -15  -1   4   89.59    4.40
 -15   1   4   85.99    4.50
 -15   1   4   82.39    4.50
  15   1  -4   76.59    5.20
 -15   1   4   85.59    5.00
 -15   1   4   79.39    4.50
 -13  -1   4  108.19    5.00
 -13  -1   4   95.09    5.10
 -13  -1   4  111.89    5.50
  13  -1  -4   95.29    5.80
 -13  -1   4  107.29    5.10
 -13   1   4  102.89    5.50
 -13   1   4  102.69    5.10
 -13   1   4   94.49    5.10
  13   1  -4   92.59    5.60
 -11  -1   4   43.30    2.80
 -11  -1   4   44.00    2.40
 -11  -1   4   46.10    2.40
  11  -1  -4   38.70    2.90
 -11  -1   4   42.30    2.50
  11   1  -4   48.80    2.90
 -11   1   4   42.60    2.40
 -11   1   4   42.40    2.70
 -11   1   4   42.40    2.50
 -11   1   4   42.80    2.40
   9  -1  -4 1621.54   72.49
  -9  -1   4 1607.94   71.99
  -9  -1   4 1474.75   71.99
  -9  -1   4 1451.25   72.19
   9  -1  -4 1625.44   72.39
   9   1  -4 1571.44   72.19
  -9   1   4 1513.25   71.99
  -9   1   4 1643.84   72.09
  -9   1   4 1638.74   71.99
   7  -1  -4  109.39    7.50
   7  -1  -4  112.39    5.30
  -7  -1   4  103.39    5.20
   7  -1  -4  118.69    8.10
  -7  -1   4  102.69    8.10
  -7  -1   4  110.89    5.10
   7   1  -4  111.19    8.10
  -7   1   4  104.69    5.20
  -5  -1   4   53.69    2.60
  -5  -1   4   51.69    2.60
   5  -1  -4   53.99    4.10
  -5  -1   4   54.79    4.80
   5  -1  -4   49.20    2.50
   5  -1  -4   55.09    4.00
   5   1  -4   50.29    2.60
   5   1  -4   54.09    4.80
  -3  -1   4   38.80    4.00
   3  -1  -4   42.60    3.10
  -3  -1   4   41.80    2.10
  -3  -1   4   47.20    2.50
  -3  -1   4   39.00    2.20
  -3  -1   4   40.80    2.10
   3   1  -4   39.70    2.40
   3   1  -4   39.40    2.10
   3   1  -4   44.90    3.90
  -3   1   4   41.30    3.20
   1  -1  -4 5227.58  229.38
  -1  -1   4 4825.52  229.38
  -1  -1   4 4847.81  229.58
  -1   1   4 4991.90  228.98
   1  -1   4    1.70    0.80
  -1  -1  -4    0.90    0.40
  -1  -1  -4    1.10    3.50
   1  -1   4    1.80    0.50
   1  -1   4    0.40    0.40
   1  -1   4    2.60    3.20
  -1   1  -4    0.60    0.30
   1   1   4    1.00    3.00
  -1   1  -4    1.00    0.80
   1   1   4    1.00    0.60
   3  -1   4   35.20    7.60
   3  -1   4   37.40    2.40
  -3  -1  -4   40.80    2.30
   3  -1   4   36.90    2.90
   3  -1   4   38.10    2.20
  -3   1  -4   35.40    2.20
   3   1   4   42.20    3.40
  -3   1  -4   37.50    2.90
   3   1   4   38.80    2.30
   3   1   4   37.50    2.80
   3   1   4   38.60    2.40
  -5  -1  -4  223.68   11.50
  -5  -1  -4  231.68   11.50
   5  -1   4  260.17   11.50
   5  -1   4  254.57   11.70
   5  -1   4  243.88   11.60
   5   1   4  272.97   11.80
  -5   1  -4  230.08   11.50
  -5   1  -4  257.87   12.30
   5   1   4  214.48   11.20
   5   1   4  225.78   11.60
   5   1   4  236.18   11.20
   5   1   4  262.87   11.50
   5   1   4  240.28   11.90
  -5   1  -4  232.38   11.70
  -7  -1  -4  266.57   13.10
   7  -1   4  295.27   13.50
   7  -1   4  283.47   13.00
   7   1   4  291.37   13.40
   7   1   4  302.87   13.10
   7   1   4  252.77   13.20
  -7   1  -4  262.97   13.30
   7   1   4  248.48   12.70
   7   1   4  261.57   12.70
   9  -1   4  201.78    9.90
  -9  -1  -4  211.68   10.10
   9  -1   4  191.18   10.50
   9   1   4  197.48   10.50
   9   1   4  211.58   10.10
   9   1   4  190.88    9.60
  -9   1  -4  216.58   10.40
 -11  -1  -4    6.60    1.30
  11  -1   4    4.50    2.60
 -11  -1  -4    6.80    1.80
  11  -1   4    7.20    1.70
 -11   1  -4    6.80    2.30
  11   1   4    5.80    1.70
  11   1   4    3.30    2.40
  13  -1   4   11.10    2.80
  13  -1   4   18.10    2.10
 -13  -1  -4   23.30    2.30
  13  -1   4   14.60    1.60
 -13  -1  -4   17.70    3.10
 -13   1  -4   15.20    2.00
  13   1   4   11.90    3.00
  13   1   4   13.10    2.20
 -13   1  -4   16.30    2.90
  15  -1   4  210.88   12.00
  15  -1   4  204.38   10.10
 -15  -1  -4  213.78   10.60
 -15   1  -4  203.08   10.10
  15   1   4  200.88   11.50
 -15   1  -4  213.68   10.80
  15   1   4  192.78   10.10
  22  -2  -4   41.60    4.00
  22  -2  -4   35.40    5.20
 -22   2   4   36.20    3.50
 -22   2   4   36.50    2.70
  22   2  -4   29.90    2.90
 -20  -2   4   42.90    3.10
 -20  -2   4   47.90    4.30
  20  -2  -4   39.40    5.70
 -20   2   4   47.70    4.00
  20   2  -4   41.70    3.20
 -20   2   4   42.10    3.20
 -18  -2   4   55.49    4.40
 -18  -2   4   52.09    3.30
 -18  -2   4   49.10    3.30
  18  -2  -4   42.80    5.40
  18   2  -4   53.09    3.40
  18   2  -4   50.39    4.50
 -18   2   4   50.99    4.20
 -18   2   4   47.30    3.50
 -18   2   4   50.09    3.50
 -16  -2   4  278.27   12.90
 -16  -2   4  264.17   12.90
  16  -2  -4  269.57   14.20
 -16  -2   4  285.87   13.60
  16   2  -4  255.47   13.60
 -16   2   4  282.17   13.00
  16   2  -4  279.57   13.00
 -16   2   4  270.47   13.00
 -16   2   4  272.07   13.50
 -14  -2   4  567.54   25.80
 -14  -2   4  485.95   25.90
 -14  -2   4  581.84   26.30
  14  -2  -4  575.34   26.70
 -14  -2   4  560.04   25.80
 -14   2   4  574.04   25.80
 -14   2   4  576.44   25.80
 -14   2   4  567.44   26.10
  14   2  -4  518.85   26.20
 -14   2   4  555.34   25.80
 -12  -2   4  603.44   28.20
 -12  -2   4  599.84   28.30
 -12  -2   4  621.64   28.60
  12  -2  -4  613.74   28.90
 -12   2   4  620.54   28.30
 -12   2   4  638.24   28.30
 -12   2   4  621.94   28.30
  12   2  -4  601.64   28.50
 -12   2   4  585.44   28.50
 -10  -2   4  347.67   16.10
 -10  -2   4  333.97   16.00
 -10  -2   4  363.16   16.00
  10  -2  -4  327.27   16.50
 -10  -2   4  345.87   16.00
 -10   2   4  346.07   16.00
  10   2  -4  339.07   16.20
 -10   2   4  352.36   16.00
 -10   2   4  339.67   16.20
 -10   2   4  354.36   16.00
  -8  -2   4  389.96   17.60
   8  -2  -4  402.96   17.90
  -8  -2   4  354.16   17.60
  -8  -2   4  385.26   17.60
  -8   2   4  400.76   17.70
  -8   2   4  376.36   17.60
  -8   2   4  355.36   17.60
   6  -2  -4  437.16   23.60
  -6  -2   4  442.26   20.50
  -6  -2   4  480.95   20.60
   6  -2  -4  433.86   22.90
   6  -2  -4  459.05   20.60
  -6  -2   4  415.66   24.00
  -6   2   4  440.26   20.50
   6   2  -4  459.25   20.50
   6   2  -4  434.76   23.80
   4  -2  -4  142.99    9.30
  -4  -2   4  137.09    6.60
  -4  -2   4  123.79    9.60
  -4  -2   4  143.29    6.60
  -4   2   4  125.89    9.00
  -4   2   4  150.18    6.60
   4   2  -4  152.78    7.10
   4   2  -4  143.49   10.50
   2  -2  -4   99.39    7.60
  -2  -2   4   86.69    4.60
  -2  -2   4   85.59    4.30
  -2  -2   4   79.89    4.20
  -2  -2   4   94.19    8.10
  -2  -2   4   89.39    4.40
   2   2  -4   88.69    4.30
   2   2  -4   76.49    4.70
  -2   2   4   94.69    6.80
  -2   2   4   89.09    4.20
   0  -2   4   68.49    7.50
   0  -2   4   69.39    3.40
   0  -2   4   62.19    3.10
   0  -2  -4   74.39    7.90
   0  -2   4   60.29    3.60
   0  -2   4   68.39    3.30
   0   2   4   57.39    3.40
   0   2   4   56.79    3.30
   0   2  -4   60.39    3.20
   0   2   4   76.09    7.10
   0   2  -4   57.79    3.80
   2  -2   4  318.37   15.60
   2  -2   4  307.47   20.00
   2  -2   4  333.17   15.60
   2  -2   4  331.97   16.00
   2  -2   4  327.97   15.40
   2  -2   4  318.87   15.60
   2  -2   4  367.36   15.60
   2   2   4  330.57   15.90
   2   2   4  355.06   15.70
   2   2   4  322.17   15.30
   2   2   4  333.57   15.60
  -2   2  -4  344.77   16.20
  -2   2  -4  326.47   15.50
   4  -2   4 1734.93   78.49
   4  -2   4 1773.82   78.79
   4  -2   4 1740.93   78.59
   4   2   4 1594.84   78.69
   4   2   4 1633.14   78.39
  -4   2  -4 1676.73   78.59
   4   2   4 1795.32   78.79
   4   2   4 1763.72   78.69
  -4   2  -4 1599.64   78.79
  -4   2  -4 1799.92   79.39
  -6  -2  -4  835.92   39.80
   6  -2   4  830.52   39.80
   6  -2   4  855.41   40.10
   6   2   4  895.31   40.10
  -6   2  -4  873.31   40.90
   6   2   4  935.01   40.20
  -6   2  -4  856.21   40.60
   6   2   4  809.52   39.60
   6   2   4  861.01   40.00
   8  -2   4  315.07   16.70
  -8  -2  -4  359.76   16.30
   8  -2   4  336.77   16.20
   8  -2   4  367.06   16.40
  -8  -2  -4  350.86   16.00
   8  -2   4  318.97   16.80
   8   2   4  328.27   15.90
   8   2   4  329.87   16.70
  -8   2  -4  375.36   16.80
   8   2   4  347.97   16.50
   8   2   4  342.47   16.40
  10  -2   4  487.85   22.30
 -10  -2  -4  484.15   22.50
  10   2   4  486.45   22.60
  10   2   4  431.86   23.10
 -10   2  -4  487.45   23.00
  12  -2   4  119.39    7.70
 -12   2  -4  123.19    7.80
  12   2   4  114.99    7.40
  14  -2   4   14.40    2.00
 -14  -2  -4   17.70    3.00
  14  -2   4   10.70    3.10
  14  -2   4   14.80    1.70
 -14   2  -4   14.10    2.80
  14   2   4   12.40    2.90
  14   2   4   18.00    2.40
 -14   2  -4   16.30    2.10
  16  -2   4   29.20    3.10
 -16  -2  -4   39.70    3.60
  16  -2   4   41.00    3.00
  16  -2   4   39.60    5.10
  16   2   4   36.60    4.50
 -16   2  -4   36.40    4.00
 -16   2  -4   38.00    3.00
  16   2   4   32.90    3.40
  21  -3  -4   35.30    5.30
 -21   3   4   26.40    2.50
 -21   3   4   28.50    4.40
  21   3  -4   25.10    2.60
  19  -3  -4  183.88   10.60
  19   3  -4  170.98    8.50
 -19   3   4  163.38    8.90
 -19   3   4  168.88    8.50
 -17  -3   4   27.00    2.40
  17  -3  -4   37.10    5.20
 -17   3   4   22.10    4.00
 -17   3   4   25.90    2.90
 -17   3   4   34.20    2.80
 -17   3   4   25.60    4.70
  17   3  -4   31.10    2.60
 -15  -3   4    8.10    2.00
 -15  -3   4   10.60    1.40
 -15  -3   4   14.30    1.30
 -15   3   4   10.70    1.60
 -15   3   4   13.50    1.50
 -15   3   4    8.10    1.80
 -13  -3   4  277.67   12.30
 -13  -3   4  230.18   11.90
  13  -3  -4  231.98   12.90
 -13  -3   4  265.97   11.80
 -13  -3   4  229.28   12.40
 -13  -3   4  251.47   11.70
  13   3  -4  232.88   12.20
 -13   3   4  249.97   11.80
  13   3  -4  246.78   11.80
 -13   3   4  258.17   11.90
 -13   3   4  267.47   12.20
 -11  -3   4   28.40    1.90
  11  -3  -4   23.80    3.20
 -11  -3   4   24.80    2.10
 -11  -3   4   27.40    2.40
 -11  -3   4   27.50    1.70
 -11   3   4   25.30    1.90
  11   3  -4   25.50    2.50
 -11   3   4   30.50    2.50
 -11   3   4   25.00    2.00
  -9  -3   4  263.47   11.90
   9  -3  -4  252.27   12.20
   9  -3  -4  239.88   11.70
  -9  -3   4  248.98   11.80
  -9  -3   4  248.58   11.80
  -9  -3   4  253.67   11.90
  -9   3   4  258.27   11.90
  -9   3   4  254.97   11.90
   9   3  -4  252.27   11.80
  -9   3   4  260.37   11.80
   7  -3  -4 1260.67   59.39
  -7  -3   4 1260.47   59.29
  -7  -3   4 1331.97   59.39
   7  -3  -4 1325.27   59.49
  -7  -3   4 1368.26   59.39
  -7  -3   4 1236.88   59.29
  -7   3   4 1291.37   59.29
  -7   3   4 1334.77   59.49
  -7   3   4 1388.76   59.29
  -7   3   4 1168.88   59.89
   7   3  -4 1273.97   59.29
  -7   3   4 1276.77   59.29
  -5  -3   4  238.68   10.30
  -5  -3   4  209.78   10.20
  -5  -3   4  212.58   10.10
   5   3  -4  216.58   10.10
   5   3  -4  235.98   10.90
  -5   3   4  217.38   10.20
  -5   3   4  230.08   10.20
  -5   3   4  190.58   10.80
  -5   3   4  209.88   10.20
  -5   3   4  228.18   10.20
  -5   3   4  206.38   10.10
  -3  -3   4 2897.51  142.69
  -3  -3   4 3068.59  138.29
  -3   3   4 3181.18  138.39
   3   3  -4 2937.21  143.39
  -1  -3   4 1246.78   57.49
  -1  -3   4 1294.37   56.99
  -1  -3   4 1147.69   57.09
  -1  -3   4 1323.47   57.49
  -1  -3   4 1292.37   57.19
  -1  -3   4 1333.17   57.09
  -1  -3   4 1122.19   61.19
   1   3  -4 1249.97   57.09
   1   3  -4 1221.48   62.49
   1   3  -4 1223.58   57.69
   1   3  -4 1169.58   56.89
  -1   3   4 1277.07   56.99
   1  -3   4  752.02   35.90
   1  -3   4  750.82   35.90
   1  -3   4  799.32   35.90
   1  -3   4  768.02   35.80
   1  -3   4  824.32   36.30
   1   3   4  842.62   36.20
   1   3   4  687.83   36.10
   1   3   4  768.32   36.10
  -1   3  -4  785.42   36.70
  -1   3  -4  768.02   35.80
   1   3   4  781.92   35.70
  -1   3  -4  799.52   35.70
   3  -3   4   44.60    2.60
   3  -3   4   47.30    2.80
   3  -3   4   44.60    3.10
   3  -3   4   46.90    2.70
   3  -3   4   42.40    2.90
   3   3   4   47.60    3.10
   3   3   4   44.90    3.00
  -3   3  -4   42.10    3.90
   3   3   4   43.50    3.00
   3   3   4   52.69    2.40
   3   3   4   37.00    3.50
   5  -3   4   30.50    2.10
   5  -3   4   32.40    2.70
  -5  -3  -4   25.20    2.30
   5  -3   4   28.30    2.40
  -5   3  -4   28.50    4.00
   5   3   4   27.60    2.60
   5   3   4   26.80    1.80
   5   3   4   31.80    2.70
   7  -3   4    6.30    1.70
   7  -3   4    5.60    1.20
   7  -3   4    8.70    1.60
   7  -3   4    7.80    1.90
   7   3   4    9.20    1.70
  -7   3  -4    7.50    1.90
   7   3   4    6.10    1.80
   7   3   4    6.50    1.00
  -9  -3  -4  107.89    5.60
   9  -3   4   83.29    6.20
   9  -3   4  100.19    5.40
   9   3   4  101.49    5.90
  -9   3  -4  112.99    6.50
   9   3   4   96.89    6.20
   9   3   4   98.79    5.10
  11  -3   4   69.79    6.00
  11  -3   4   75.89    4.60
 -11  -3  -4   85.09    4.90
 -11   3  -4   79.79    5.70
  11   3   4   73.69    5.70
  11   3   4   79.59    5.20
 -13  -3  -4  280.77   14.90
  13  -3   4  311.87   14.70
  13  -3   4  327.57   16.10
  13   3   4  318.97   15.70
  13   3   4  305.97   15.10
 -13   3  -4  295.77   15.50
 -13   3  -4  315.57   14.80
  15  -3   4  165.78    8.00
  15  -3   4  168.38    9.70
 -15  -3  -4  162.78    8.40
 -15   3  -4  161.18    8.80
 -15   3  -4  162.98    8.10
  15   3   4  158.88    9.20
  15   3   4  141.09    8.50
  20  -4  -4  128.79    8.70
  20   4  -4  129.59    6.60
 -20   4   4  128.69    7.20
 -20   4   4  126.09    6.50
  18  -4  -4   43.60    6.10
  18   4  -4   37.90    3.00
 -18   4   4   37.30    3.50
 -18   4   4   40.60    5.10
 -18   4   4   39.40    3.00
  16  -4  -4   65.99    6.60
 -16   4   4   57.89    4.20
 -16   4   4   47.30    5.70
 -16   4   4   62.39    3.70
 -16   4   4   57.59    3.90
  16   4  -4   62.49    3.70
 -14  -4   4  118.69    7.00
  14  -4  -4  126.09    8.10
 -14  -4   4  118.39    5.90
  14   4  -4  121.19    6.10
 -14   4   4  111.89    6.20
 -14   4   4  116.39    6.50
 -14   4   4  121.59    6.00
  12  -4  -4  208.08   10.90
 -12  -4   4  186.68    9.30
 -12  -4   4  194.78    9.60
 -12  -4   4  195.18    9.40
 -12   4   4  195.58    9.50
 -12   4   4  201.48    9.40
  12   4  -4  195.48    9.40
 -12   4   4  198.18    9.80
 -10  -4   4   81.49    4.00
 -10  -4   4   81.29    4.30
 -10  -4   4   77.99    4.30
 -10  -4   4   78.19    4.10
 -10   4   4   77.59    4.50
  10   4  -4   79.79    4.10
 -10   4   4   81.39    4.00
 -10   4   4   76.89    4.20
  -8  -4   4   48.50    2.50
  -8  -4   4   47.80    2.80
  -8  -4   4   48.70    2.60
  -8  -4   4   50.89    2.90
   8  -4  -4   45.90    2.90
  -8   4   4   51.69    2.80
  -8   4   4   47.80    2.60
  -8   4   4   52.89    3.90
  -8   4   4   45.50    3.10
   8   4  -4   49.90    2.60
  -6  -4   4 1603.24   73.99
   6  -4  -4 1704.03   74.19
  -6  -4   4 1714.83   74.19
  -6  -4   4 1565.64   74.09
   6   4  -4 1560.04   73.99
   6   4  -4 1669.93   74.79
  -6   4   4 1512.15   73.89
  -6   4   4 1614.74   74.69
  -6   4   4 1605.34   74.09
  -6   4   4 1545.45   74.19
  -6   4   4 1662.23   73.99
  -4  -4   4 3361.96  150.58
  -4   4   4 2840.72  150.88
  -4   4   4 3324.17  150.48
   4   4  -4 3336.47  150.28
  -4   4   4 3348.17  150.38
   4   4  -4 3495.05  151.28
  -2  -4   4  719.03   32.40
  -2  -4   4  734.03   32.70
   2   4  -4  798.62   33.60
  -2   4   4  599.14   33.00
   2   4  -4  714.53   32.40
  -2   4   4  659.03   32.50
  -2   4   4  711.33   32.60
   0  -4   4  399.16   20.70
   0  -4   4  453.55   20.80
   0  -4   4  463.75   21.00
   0   4  -4  423.56   20.50
   0   4  -4  469.45   21.80
   0   4   4  452.25   20.50
   2  -4   4 1073.19   49.99
   2  -4   4 1085.19   49.60
   2  -4   4 1056.19   49.80
   2  -4   4 1070.59   49.80
   2   4   4 1063.39   49.99
  -2   4  -4 1060.09   50.79
  -2   4  -4 1083.99   49.60
   2   4   4 1101.09   49.50
   2   4   4 1104.79   50.69
   4  -4   4  256.77   12.10
   4  -4   4  237.98   12.00
   4  -4   4  240.08   11.60
  -4   4  -4  230.48   13.30
   4   4   4  233.48   12.10
   4   4   4  259.77   12.10
  -4   4  -4  248.18   12.20
   4   4   4  252.07   12.20
   4   4   4  250.97   11.50
   6  -4   4   21.40    2.10
   6  -4   4   19.60    2.90
   6   4   4   21.50    2.50
   6   4   4   20.80    1.80
   6   4   4   21.90    3.10
  -6   4  -4   19.50    3.10
   8  -4   4   14.40    1.70
   8  -4   4   13.90    2.50
  -8   4  -4    9.40    2.30
   8   4   4   16.60    3.50
   8   4   4   15.10    1.80
   8   4   4   16.30    2.40
 -10  -4  -4   27.80    3.30
  10  -4   4   21.10    3.40
  10  -4   4   27.10    2.80
  10   4   4   24.90    4.00
 -10   4  -4   26.20    4.20
  10   4   4   29.70    2.40
  10   4   4   27.30    3.80
  12  -4   4  309.27   15.90
 -12   4  -4  308.67   15.40
  12   4   4  286.97   15.00
  12   4   4  305.17   15.50
  14  -4   4   11.20    1.80
  14  -4   4   16.30    3.70
  14   4   4   17.20    3.20
  14   4   4    8.10    2.50
 -14   4  -4   10.00    2.70
 -14   4  -4   10.40    1.90
  19  -5  -4   54.49    6.40
 -19   5   4   48.80    3.20
  19   5  -4   51.09    3.40
 -19   5   4   49.90    4.90
  17  -5  -4    8.00    3.90
 -17   5   4   12.00    3.10
 -17   5   4    9.10    2.90
  17   5  -4   10.20    1.60
 -17   5   4   10.60    2.10
 -17   5   4    7.80    1.50
 -15  -5   4   26.10    4.30
  15  -5  -4   33.20    5.50
 -15   5   4   21.30    3.80
 -15   5   4   19.90    3.70
  15   5  -4   22.50    2.50
 -15   5   4   24.70    2.40
  13  -5  -4  347.27   16.90
 -13   5   4  318.47   15.00
  13   5  -4  321.27   15.10
 -13   5   4  321.37   16.60
 -13   5   4  307.07   15.20
 -13   5   4  302.57   15.40
 -11  -5   4   98.09    5.30
 -11   5   4   95.49    6.80
 -11   5   4   96.39    4.90
  11   5  -4   98.19    5.00
 -11   5   4  100.39    5.20
  -9  -5   4   13.20    1.40
  -9  -5   4   15.50    1.60
  -9   5   4   14.80    2.60
   9   5  -4   13.60    1.30
  -9   5   4   11.80    1.40
  -9   5   4   14.50    1.50
  -7  -5   4  636.24   30.20
   7  -5  -4  669.93   30.20
  -7  -5   4  638.74   30.10
  -7  -5   4  647.14   29.90
  -7   5   4  621.54   30.80
  -7   5   4  652.23   30.00
  -7   5   4  672.73   30.10
   7   5  -4  637.84   31.00
   7   5  -4  662.73   29.90
   5  -5  -4 2173.88   96.89
  -5  -5   4 2137.09   96.59
  -5  -5   4 2180.48   96.99
   5   5  -4 2068.09   97.69
   5   5  -4 2160.18   96.69
  -5   5   4 2146.69   96.79
  -5   5   4 1974.10   96.99
  -5   5   4 2034.50   97.09
  -3  -5   4  734.83   33.60
  -3  -5   4  703.93   33.90
  -3   5   4  756.42   33.70
   3   5  -4  763.92   34.80
  -3   5   4  711.23   33.90
  -3   5   4  684.13   34.30
   3   5  -4  748.93   33.60
  -1  -5   4  251.37   12.00
   1   5  -4  269.87   13.20
  -1   5   4  249.58   11.60
  -1   5   4  247.08   11.90
  -1   5   4  211.08   12.30
   1   5  -4  246.88   11.60
   1  -5   4  153.38    8.10
   1  -5   4  148.49    7.70
   1  -5   4  153.18    8.00
   1   5   4  158.88    7.30
   1   5   4  142.29    8.10
  -1   5  -4  142.29    7.40
  -1   5  -4  160.08    9.40
   3  -5   4  860.01   40.80
   3  -5   4  855.01   40.40
   3   5   4  867.41   40.60
   3   5   4  886.11   40.00
   5  -5   4   11.60    2.30
   5   5   4   11.90    2.30
  -5   5  -4    9.20    2.30
   5   5   4    9.00    2.20
   5   5   4    8.80    1.20
   7  -5   4   57.39    4.90
   7   5   4   54.99    3.80
  -7   5  -4   57.89    4.80
   7   5   4   57.09    4.80
   9  -5   4   28.20    4.30
   9   5   4   24.40    2.30
   9   5   4   22.60    3.30
  -9   5  -4   17.40    4.80
  11  -5   4  187.98   10.40
  11   5   4  171.08    9.80
 -11   5  -4  185.58    9.90
  11   5   4  166.08    8.70
  13  -5   4   30.10    5.20
 -13   5  -4   21.30    3.80
  13   5   4   22.90    3.00
 -13   5  -4   24.90    2.90
  18  -6  -4   22.10    4.00
  18   6  -4   14.70    1.70
 -18   6   4   16.50    2.90
 -18   6   4   13.00    1.70
  16  -6  -4    1.70    3.60
 -16   6   4    1.60    2.50
 -16   6   4    2.20    1.70
  16   6  -4    1.60    1.40
  14  -6  -4  100.09    7.70
 -14  -6   4   86.19    6.40
 -14   6   4   99.49    7.10
 -14   6   4   92.79    4.90
 -14   6   4   90.79    5.20
  14   6  -4   96.89    5.20
  12  -6  -4  127.09    8.20
 -12   6   4  107.69    6.00
  12   6  -4  110.09    5.90
 -12   6   4  110.09    5.70
  12   6  -4  117.69    6.70
 -12   6   4  116.99    7.80
 -10  -6   4  192.98   10.00
 -10   6   4  201.18    9.90
 -10   6   4  213.58   11.40
  10   6  -4  205.48    9.80
  -8  -6   4   14.60    1.80
  -8   6   4   14.10    1.60
   8   6  -4   17.80    1.90
  -6  -6   4  241.68   11.90
  -6   6   4  245.78   11.80
   6   6  -4  250.77   11.70
  -6   6   4  246.58   12.70
  -6   6   4  245.38   11.70
  -4   6   4  627.54   30.30
   4   6  -4  642.04   29.50
  -4   6   4  649.34   29.50
  -4   6   4  632.34   29.60
  -2   6   4  267.97   12.70
   2   6  -4  271.97   12.70
  -2   6   4  266.67   13.50
   0  -6   4  666.13   31.00
   0   6  -4  661.03   30.20
   0   6   4  609.34   30.80
   0   6   4  670.53   30.20
   2  -6   4  308.57   15.00
   2  -6   4  309.87   15.40
   2   6   4  306.67   15.20
   2   6   4  316.77   14.40
  -2   6  -4  279.47   14.50
   4  -6   4  746.93   34.00
   4   6   4  730.43   33.30
   4   6   4  683.73   33.90
  -4   6  -4  716.23   33.90
   6  -6   4    1.80    2.40
   6   6   4    0.30    1.20
  -6   6  -4    5.40    2.40
   6   6   4   -0.50    2.50
   8  -6   4    7.20    3.00
  -8   6  -4   15.40    2.80
   8   6   4    9.50    1.50
   8   6   4    9.20    3.00
  10  -6   4  140.59    8.90
  10   6   4  120.59    8.50
  10   6   4  144.69    7.30
 -10   6  -4  171.78    8.50
  12  -6   4   48.10    5.60
 -12   6  -4   40.70    3.20
 -12   6  -4   42.70    4.20
  12   6   4   33.00    4.50
  17  -7  -4    7.10    3.30
 -17   7   4    9.30    2.50
  17   7  -4    8.30    1.50
 -15  -7   4   71.29    5.90
  15  -7  -4   87.49    8.80
 -15   7   4   87.39    6.10
 -15   7   4   78.19    4.70
  13  -7  -4  211.78   12.10
 -13  -7   4  197.48   11.40
 -13   7   4  223.88   11.70
  13   7  -4  207.78   10.20
 -13   7   4  209.38   10.30
  11  -7  -4  290.77   14.70
  11   7  -4  271.77   13.00
 -11   7   4  265.87   14.40
 -11   7   4  257.37   13.00
  11   7  -4  274.47   13.70
  -9  -7   4   44.30    3.70
   9   7  -4   48.00    3.30
  -9   7   4   46.10    4.90
  -9   7   4   52.19    3.40
  -7  -7   4  171.48    9.00
  -7   7   4  175.58    8.90
  -7   7   4  187.18    8.70
  -7   7   4  173.48    9.80
   7   7  -4  175.28    8.70
  -5  -7   4   22.00    2.20
  -5   7   4   23.30    2.70
  -5   7   4   25.20    2.40
  -5   7   4   22.50    3.70
   5   7  -4   28.50    2.70
  -3   7   4  229.18   10.70
   3   7  -4  214.68   10.80
  -3   7   4  223.58   11.60
  -1  -7   4  164.58    9.20
   1   7  -4  157.38    7.90
  -1   7   4  150.88    8.70
  -1   7   4  158.08    8.10
   1  -7   4  184.08   10.20
  -1   7  -4  178.88    9.10
   1   7   4  181.18    8.90
   1   7   4  177.98    9.70
  -3   7  -4  163.18    8.90
   3   7   4  162.38    8.10
   5  -7   4  124.79    7.90
   5   7   4  123.99    6.40
   5   7   4  122.09    7.60
  -5   7  -4  120.29    7.30
   7  -7   4   19.10    3.50
   7   7   4   19.50    3.40
  -7   7  -4   20.40    3.70
   7   7   4   21.10    2.50
   9  -7   4  541.15   26.20
   9   7   4  535.85   24.90
  -9   7  -4  552.84   25.60
   9   7   4  508.75   25.70
  11  -7   4  144.29    7.20
 -11   7  -4  150.88    8.70
 -11   7  -4  131.79    7.10
  14  -8  -4  140.69    8.80
 -14  -8   4  131.39    8.20
 -14   8   4  151.08    8.10
 -14   8   4  132.19    7.00
  14   8  -4  138.69    7.10
  12  -8  -4  200.88   11.40
 -12  -8   4  207.28   11.20
 -12   8   4  200.68    9.90
 -12   8   4  205.98   11.10
  12   8  -4  203.48   10.70
  12   8  -4  201.18   10.00
 -10  -8   4   38.10    3.40
 -10  -8   4   30.00    4.80
  10   8  -4   43.30    3.30
 -10   8   4   47.10    3.20
  -8  -8   4    4.60    1.90
  -8   8   4    3.90    2.50
  -8   8   4    3.50    1.60
   8   8  -4    4.00    1.50
  -6  -8   4    1.40    1.90
  -6   8   4    0.10    1.50
   6   8  -4    3.20    1.50
  -6   8   4    1.20    1.40
  -6   8   4    1.10    2.20
  -4  -8   4  114.59    7.00
   4   8  -4  110.99    6.20
  -4   8   4  122.09    7.30
  -4   8   4  118.09    6.30
  -2  -8   4  147.79    9.80
  -2   8   4  165.78    8.40
   2   8  -4  167.38    8.40
  -2   8   4  180.68    9.10
   0  -8   4   72.89    6.20
   0   8  -4   67.39    4.40
   0   8   4   72.49    4.30
   2  -8   4    5.20    3.10
  -2   8  -4    6.10    2.80
  -2   8  -4    5.50    1.70
   2   8   4    3.30    1.40
  -2   8  -4    4.70    2.30
  -4   8  -4  247.58   12.70
   4   8   4  261.27   12.90
   4   8   4  243.88   12.10
  -6   8  -4    8.50    2.40
   6   8   4    7.00    1.60
   6   8   4    4.50    2.80
   8  -8   4   30.70    2.60
   8   8   4   27.30    3.30
  -8   8  -4   30.80    3.70
   8   8   4   31.60    3.10
   8   8   4   23.00    2.60
  10   8   4  156.78    8.50
 -13  -9   4  113.29    6.90
  13  -9  -4   99.29    7.20
 -13   9   4  108.59    5.80
  13   9  -4  113.39    5.90
 -13   9   4  121.89    6.60
  11  -9  -4  175.68   10.40
 -11  -9   4  182.88   10.40
  11   9  -4  186.58    9.30
 -11   9   4  175.18    9.20
 -11   9   4  210.48   10.20
  11   9  -4  199.78    9.90
  -9  -9   4  227.88   12.80
   9  -9  -4  222.58   12.70
   9   9  -4  239.78   11.70
  -9   9   4  243.78   11.50
  -9   9   4  267.47   12.60
  -7  -9   4   10.90    2.20
  -7  -9   4   11.20    3.00
  -7   9   4   12.50    2.60
   7   9  -4   15.20    1.90
  -7   9   4    7.70    1.70
  -5  -9   4   42.30    4.00
  -5  -9   4   40.40    5.10
  -5   9   4   45.80    3.60
  -5   9   4   53.59    4.50
   5   9  -4   43.60    3.50
  -5   9   4   48.10    3.40
  -3  -9   4   18.60    3.30
  -3  -9   4   21.40    2.50
   3   9  -4   18.50    2.10
  -3   9   4   18.40    2.10
  -3   9   4   16.70    2.60
  -3   9   4   16.50    1.90
  -1  -9   4  112.79    8.00
  -1  -9   4  136.59    7.20
   1   9  -4  126.69    6.90
  -1   9   4  136.39    6.70
   1   9  -4  138.29    7.30
  -1   9   4  133.49    6.90
   1   9  -4  129.49    6.60
   1  -9   4   19.50    3.40
  -1   9  -4   17.90    2.00
  -1   9  -4   16.80    2.60
   1   9   4   16.00    1.90
   1   9   4   16.70    2.00
  -3   9  -4  103.29    6.50
   3   9   4  116.69    6.60
   3   9   4  105.39    5.60
   3   9   4  113.09    5.90
   5   9   4  223.98   11.00
   5   9   4  235.58   11.60
   5   9   4  223.58   10.90
  -5   9  -4  228.38   12.60
   7  -9   4  390.16   18.50
  -7   9  -4  405.86   19.20
   7   9   4  388.56   18.80
  -7   9  -4  394.76   18.70
   7   9   4  381.06   18.30
   8 -10  -4   12.30    3.00
  -8 -10   4   10.00    2.70
  -8  10   4    8.80    1.50
   8  10  -4    5.70    1.70
  -8  10   4   10.80    2.20
   8  10  -4   11.70    2.30
  -6 -10   4   29.20    3.20
  -6 -10   4   28.50    4.20
  -6  10   4   22.60    3.50
   6  10  -4   25.90    2.30
  -6  10   4   28.00    2.50
  -4 -10   4    2.40    1.80
  -4 -10   4    3.20    2.50
   4  10  -4    4.00    1.80
  -4  10   4    3.50    1.40
  -2 -10   4   23.20    2.50
  -2 -10   4   20.30    3.20
   2  10  -4   24.10    2.40
  -2  10   4   21.80    2.40
  -2  10   4   24.40    2.80
   0 -10   4   28.60    3.30
   0  10   4   39.10    3.50
   0  10   4   32.50    3.10
   0  10   4   36.10    2.60
   2 -10   4   43.10    3.30
   2  10   4   45.60    3.60
   2  10   4   40.20    3.20
   2  10   4   37.40    2.80
 -22   0   5    1.00    2.00
  22   0  -5   -1.10    1.50
 -22   0   5    2.30    1.40
 -20   0   5   -0.40    1.50
 -20   0   5   -0.40    2.00
  20   0  -5    0.80    2.50
 -20   0   5   -0.30    1.40
  18   0  -5    0.60    2.40
 -18   0   5    0.80    1.40
 -18   0   5   -0.40    2.00
 -18   0   5   -0.60    1.30
 -16   0   5   -0.70    1.20
 -16   0   5   -0.10    1.10
  16   0  -5    0.80    1.90
 -16   0   5    2.30    1.60
 -16   0   5    1.00    1.30
 -14   0   5    1.10    0.90
 -14   0   5   -0.60    1.00
  14   0  -5   -0.50    1.40
 -14   0   5    0.10    0.90
 -14   0   5    1.20    1.20
 -12   0   5    0.30    0.70
 -12   0   5   -0.50    0.70
 -12   0   5    0.00    0.80
 -12   0   5    0.80    1.00
 -10   0   5   -0.50    0.50
 -10   0   5    0.80    0.80
  10   0  -5    0.20    0.90
 -10   0   5   -1.00    0.60
  10   0  -5   -1.10    1.00
 -10   0   5   -0.80    0.60
  -8   0   5   -1.20    4.40
  -8   0   5    0.10    0.40
   8   0  -5    0.00    2.50
  -6   0   5   -1.50    0.60
  -6   0   5   -1.80    0.40
   6   0  -5   -1.70    1.10
   6   0  -5   -2.10    0.20
  -6   0   5   -1.90    0.50
   4   0  -5   -0.30    0.40
  -4   0   5   -0.60    0.40
   4   0  -5   -0.60    0.20
  -2   0   5   -0.10    1.80
   2   0  -5   -0.70    0.50
   2   0  -5   -0.60    0.30
  -2   0   5   -0.40    0.50
  -2   0   5   -0.10    1.80
  -2   0   5   -0.30    0.40
   0   0   5   -1.40    0.50
   0   0  -5   -1.50    0.30
   0   0   5   -1.20    3.30
   0   0   5   -1.70    0.70
   0   0   5   -1.00    0.60
   0   0  -5   -1.90    0.70
  -2   0  -5   -2.50    1.00
   2   0   5   -1.00    0.80
  -2   0  -5   -2.20    0.50
   2   0   5   -0.90    0.80
   2   0   5   -1.60    0.50
   2   0   5   -1.30    1.10
   2   0   5   -1.90    0.80
   4   0   5    0.30    1.00
   4   0   5   -0.40    0.90
   4   0   5    0.30    0.60
   4   0   5   -0.40    0.90
  -4   0  -5   -0.30    1.00
   4   0   5   -0.90    1.30
   6   0   5    0.70    0.70
   6   0   5    0.60    1.30
   6   0   5    0.20    1.00
   6   0   5    0.40    1.20
  -6   0  -5   -0.10    1.10
   8   0   5    0.90    1.30
   8   0   5    0.10    0.80
  -8   0  -5    0.20    1.40
   8   0   5    0.20    1.60
  10   0   5   -0.30    1.00
 -10   0  -5   -1.40    1.80
  10   0   5    0.20    1.50
  10   0   5    0.20    2.00
  12   0   5   -1.60    2.50
  12   0   5    1.30    1.80
  12   0   5    0.70    1.10
 -12   0  -5    0.30    2.00
 -12   0  -5    2.30    1.50
  14   0   5    1.40    2.90
 -14   0  -5   -0.60    2.00
  14   0   5    0.80    1.60
 -14   0  -5    0.60    1.60
  16   0   5    0.40    1.70
  16   0   5   -3.10    2.60
 -16   0  -5   -1.20    1.80
 -23   1   5   16.60    2.30
  23   1  -5   13.80    1.80
 -23   1   5   10.00    1.60
 -21  -1   5    5.90    2.30
  21  -1  -5    8.50    3.20
 -21  -1   5    6.70    2.30
 -21  -1   5    6.30    1.50
 -21   1   5    7.10    2.20
  21   1  -5    7.00    1.60
 -19  -1   5  570.34   26.30
  19  -1  -5  540.55   27.40
 -19  -1   5  589.44   27.00
 -19  -1   5  548.85   26.30
 -19   1   5  579.94   26.80
  19   1  -5  596.94   26.40
  19   1  -5  526.15   27.00
 -19   1   5  573.44   26.30
 -19   1   5  559.94   26.30
 -17  -1   5  777.92   35.00
 -17  -1   5  764.72   35.50
 -17  -1   5  773.72   35.00
  17  -1  -5  719.63   35.80
 -17   1   5  781.62   35.00
 -17   1   5  777.22   35.00
  17   1  -5  720.93   35.60
 -17   1   5  775.72   35.40
 -17   1   5  713.43   35.00
 -15  -1   5  178.88    8.90
 -15  -1   5  182.18    8.30
  15  -1  -5  165.48    9.20
 -15  -1   5  180.88    8.40
 -15  -1   5  162.88    8.40
 -15   1   5  179.48    8.30
 -15   1   5  175.28    8.40
  15   1  -5  156.78    8.90
 -15   1   5  176.48    8.80
 -15   1   5  165.48    8.40
 -13  -1   5  179.28    8.50
 -13  -1   5  174.38    8.50
  13  -1  -5  183.98    9.10
 -13  -1   5  174.28    8.40
 -13  -1   5  175.68    8.80
 -13   1   5  180.08    8.50
 -13   1   5  179.38    8.80
 -13   1   5  187.48    8.50
 -13   1   5  178.78    9.40
 -13   1   5  160.38    8.50
  13   1  -5  179.68    8.90
 -11  -1   5   96.49    5.30
 -11  -1   5  114.49    5.10
  11  -1  -5  104.69    5.60
 -11  -1   5  104.09    5.00
  11  -1  -5  108.99    5.70
 -11  -1   5   96.69    5.00
  11   1  -5  111.59    5.30
 -11   1   5   92.09    5.00
 -11   1   5  103.19    5.00
 -11   1   5   89.79    5.20
 -11   1   5   94.69    5.90
 -11   1   5  112.99    5.10
  -9  -1   5 1050.39   49.20
   9  -1  -5 1096.79   49.50
  -9  -1   5 1123.39   49.10
  -9  -1   5 1089.19   49.20
  -9  -1   5 1140.29   49.30
  -9  -1   5  952.50   49.40
  -9   1   5  920.71   49.30
  -9   1   5 1179.18   49.30
  -9   1   5 1098.19   49.20
   7  -1  -5  158.38    7.10
  -7  -1   5  146.09    7.00
  -7  -1   5  136.69    9.50
   7  -1  -5  145.09    8.80
  -7  -1   5  149.19    7.00
   7  -1  -5  150.48    8.70
   7  -1  -5  145.79    7.00
   7   1  -5  156.68    9.80
  -7   1   5  157.28    7.20
  -7   1   5  146.69    7.00
   7   1  -5  139.09    7.00
  -5  -1   5  605.34   29.80
  -5  -1   5  687.33   30.20
  -5  -1   5  633.04   31.10
   5  -1  -5  647.04   29.80
  -5  -1   5  621.54   29.90
  -5  -1   5  661.93   29.80
   5   1  -5  658.13   29.80
   5   1  -5  685.13   31.40
   5   1  -5  654.53   30.10
  -5   1   5  623.84   29.80
  -3  -1   5   26.10    1.40
  -3  -1   5   26.00    1.50
  -3  -1   5   28.00    4.00
  -3  -1   5   24.30    1.60
   3  -1  -5   24.60    1.50
  -3  -1   5   26.50    1.90
   3   1  -5   23.90    1.50
   3   1  -5   26.50    1.90
  -3   1   5   24.10    3.90
  -1  -1   5 4392.46  203.18
   1  -1  -5 4487.15  202.88
  -1  -1   5 4166.38  202.78
  -1   1   5 4481.35  202.48
   1  -1   5  477.45   22.70
   1  -1   5  494.85   22.30
   1  -1   5  484.95   22.30
   1  -1   5  483.45   22.40
   1  -1   5  447.06   22.40
  -1  -1  -5  459.95   22.30
   1  -1   5  481.35   22.30
  -1   1  -5  481.55   22.80
   1   1   5  509.35   22.50
  -1   1  -5  472.75   22.30
   1   1   5  450.45   22.50
   1   1   5  491.35   22.60
   1   1   5  522.15   22.50
   3  -1   5 1754.42   74.49
  -3  -1  -5 1605.34   74.59
   3  -1   5 1692.63   74.69
   3  -1   5 1630.44   74.69
  -3   1  -5 1732.03   75.19
  -3   1  -5 1543.85   74.69
  -3   1  -5 1548.95   74.59
   3   1   5 1580.94   74.69
   3   1   5 1519.95   74.29
   3   1   5 1739.93   74.59
   3   1   5 1568.84   75.09
   3   1   5 1659.53   74.89
   3   1   5 1520.15   74.89
  -5  -1  -5 2963.30  137.99
   5  -1   5 3033.40  137.89
   5  -1   5 3095.59  138.19
   5  -1   5 3011.90  138.09
   5   1   5 2936.91  138.09
  -5   1  -5 2975.60  138.09
   5   1   5 3074.29  138.19
  -5   1  -5 2977.50  138.69
   5   1   5 3080.19  138.29
   5   1   5 2730.83  137.69
   5   1   5 3209.48  137.99
   7  -1   5  951.80   46.10
   7  -1   5  989.40   45.70
  -7  -1  -5  989.70   45.80
   7   1   5  979.00   45.90
  -7   1  -5  994.60   46.00
   7   1   5  993.70   46.10
   7   1   5 1024.40   45.80
   9  -1   5   25.30    2.60
  -9  -1  -5   20.00    2.70
   9  -1   5   24.50    3.60
  -9  -1  -5   19.40    2.20
   9   1   5   19.50    1.90
  -9   1  -5   22.30    3.20
   9   1   5   24.00    3.60
   9   1   5   25.90    2.90
 -11  -1  -5   60.19    4.40
  11  -1   5   60.09    4.00
  11  -1   5   52.69    3.50
 -11  -1  -5   59.99    3.60
  11  -1   5   58.39    5.00
  11   1   5   63.09    4.20
  11   1   5   62.59    5.30
 -11   1  -5   54.89    4.80
  13  -1   5   47.80    3.50
  13  -1   5   43.00    5.00
  13  -1   5   44.00    3.00
 -13  -1  -5   43.20    3.90
  13   1   5   46.50    4.90
 -13   1  -5   43.30    4.40
  13   1   5   46.80    3.70
 -13   1  -5   44.30    3.50
  15  -1   5   73.69    5.40
  15  -1   5   77.99    6.00
 -15   1  -5   70.69    5.10
  15   1   5   78.69    5.80
 -15   1  -5   72.19    4.40
  22  -2  -5   13.20    3.30
 -22  -2   5    8.80    1.80
 -22   2   5   12.60    1.70
 -22   2   5   15.70    3.20
  22   2  -5   11.90    1.70
 -20  -2   5   50.29    4.30
 -20  -2   5   39.50    3.10
  20   2  -5   39.80    3.20
 -20   2   5   43.30    3.20
 -20   2   5   39.90    4.40
 -20   2   5   45.50    3.90
 -18  -2   5  374.16   20.50
 -18  -2   5  423.56   20.00
  18  -2  -5  473.35   21.40
 -18   2   5  404.66   20.10
  18   2  -5  440.86   20.10
 -18   2   5  444.86   20.00
 -18   2   5  424.96   20.80
 -16  -2   5   69.49    3.70
  16  -2  -5   54.29    5.20
 -16  -2   5   66.29    3.80
 -16  -2   5   68.19    4.60
 -16   2   5   71.79    5.40
  16   2  -5   68.69    3.90
 -16   2   5   58.49    3.70
 -16   2   5   56.09    3.80
 -16   2   5   65.59    3.80
 -16   2   5   62.99    4.20
  16   2  -5   60.79    4.60
  14  -2  -5  488.65   23.70
 -14  -2   5  492.85   23.30
 -14  -2   5  483.25   22.90
 -14  -2   5  495.75   22.80
 -14  -2   5  497.35   22.80
 -14   2   5  479.85   23.10
 -14   2   5  506.15   22.80
  14   2  -5  497.05   23.20
 -14   2   5  477.85   23.70
 -14   2   5  507.35   22.90
 -14   2   5  481.35   22.80
  12  -2  -5  159.18    8.20
 -12  -2   5  164.28    8.10
 -12  -2   5  150.88    8.40
 -12  -2   5  156.08    7.60
 -12  -2   5  156.78    7.50
 -12   2   5  157.78    7.60
 -12   2   5  150.88    8.40
 -12   2   5  147.29    7.80
 -12   2   5  164.88    7.60
  12   2  -5  160.48    7.90
 -12   2   5  163.58    7.50
 -10  -2   5 1701.23   76.69
 -10  -2   5 1723.63   77.09
 -10  -2   5 1695.13   76.79
 -10  -2   5 1561.54   76.99
 -10  -2   5 1706.23   76.89
  10  -2  -5 1681.23   77.09
 -10  -2   5 1661.53   76.79
 -10   2   5 1624.44   76.79
 -10   2   5 1744.63   76.79
 -10   2   5 1592.54   77.39
 -10   2   5 1732.03   76.79
   8  -2  -5  618.64   28.20
   8  -2  -5  618.24   27.90
   8  -2  -5  590.34   28.00
  -8  -2   5  602.04   28.00
  -8  -2   5  613.44   28.00
  -8  -2   5  633.24   28.10
  -8  -2   5  616.24   28.10
  -8   2   5  613.04   28.10
  -8   2   5  615.04   28.00
  -8   2   5  624.94   28.10
  -8   2   5  548.85   28.60
  -6  -2   5  290.27   13.70
  -6  -2   5  308.47   13.70
   6   2  -5  308.37   14.20
   6   2  -5  278.97   13.70
  -6   2   5  296.07   13.60
   6   2  -5  288.47   13.60
  -4  -2   5    8.40    1.50
  -4  -2   5    3.20    3.80
  -4  -2   5    7.70    1.10
   4  -2  -5    4.70    3.10
  -4  -2   5    7.60    0.80
  -4  -2   5    4.50    0.90
   4   2  -5    6.40    1.30
   4   2  -5    6.10    0.90
  -4   2   5    5.20    2.90
   4   2  -5    3.50    3.60
  -4   2   5    6.40    0.90
   2  -2  -5 3250.47  140.89
  -2  -2   5 2739.73  140.89
  -2   2   5 3055.39  137.89
   2   2  -5 3145.69  141.39
   2   2  -5 2868.21  137.99
  -2   2   5 3026.50  140.09
   0  -2   5  127.99    6.50
   0  -2   5  130.59    6.50
   0  -2   5  136.99    6.90
   0  -2   5  123.69    6.30
   0  -2   5  122.09    6.30
   0  -2   5  127.59    6.20
   0   2   5  137.39    6.60
   0   2   5  128.79    6.40
   0   2   5  132.79    6.80
   0   2  -5  134.19    7.00
   0   2   5  119.89    6.10
   0   2  -5  127.29    6.30
   0   2   5  119.79    6.60
   0   2   5  136.39    6.50
   2  -2   5 1468.15   67.99
   2  -2   5 1474.65   67.79
   2  -2   5 1522.15   67.99
   2  -2   5 1555.14   67.89
   2   2   5 1463.25   67.59
  -2   2  -5 1386.46   67.79
   2   2   5 1416.86   68.09
   2   2   5 1466.25   68.29
  -2   2  -5 1465.95   69.89
   2   2   5 1522.75   67.89
   2   2   5 1512.05   68.09
  -2   2  -5 1389.86   68.09
   2   2   5 1554.74   68.19
   4  -2   5  150.88    7.20
  -4  -2  -5  137.49    7.30
   4  -2   5  141.69    7.50
   4   2   5  161.58    7.60
   4   2   5  150.48    7.60
   4   2   5  136.69    7.00
  -4   2  -5  144.59    7.60
   4   2   5  158.68    7.40
  -4   2  -5  151.68    8.50
   4   2   5  145.69    7.00
   6  -2   5  195.48    9.00
   6  -2   5  191.48    9.40
  -6  -2  -5  166.48    9.00
   6   2   5  169.48    9.30
  -6   2  -5  185.48   10.70
  -6   2  -5  178.98    9.50
   6   2   5  199.58    9.50
   6   2   5  195.18    9.20
   8  -2   5    7.20    2.20
   8  -2   5   10.00    1.50
   8  -2   5    3.90    1.60
  -8  -2  -5    5.50    1.50
   8  -2   5    9.40    2.30
   8   2   5    6.20    1.60
   8   2   5    9.70    2.30
   8   2   5    8.70    1.90
  -8   2  -5    4.00    2.00
  10  -2   5    8.70    1.70
 -10  -2  -5   10.20    1.90
  10  -2   5    5.10    2.60
  10   2   5   10.20    2.70
 -10   2  -5   12.10    2.70
  10   2   5   15.10    2.30
  12  -2   5   22.00    2.40
 -12  -2  -5   27.00    3.10
  12  -2   5   18.30    3.30
  12  -2   5   26.10    2.90
 -12   2  -5   23.60    2.40
  12   2   5   24.40    3.30
 -12   2  -5   22.40    4.10
  12   2   5   24.00    3.50
  14  -2   5  391.96   18.70
  14  -2   5  394.96   18.60
  14  -2   5  388.86   19.70
 -14  -2  -5  411.96   19.00
  14   2   5  389.06   19.50
 -14   2  -5  388.36   18.70
 -14   2  -5  422.46   19.40
  14   2   5  378.96   18.80
  21  -3  -5   82.49    7.00
 -21   3   5   84.89    4.60
  21   3  -5   86.09    4.70
 -21   3   5   82.69    5.10
 -19  -3   5   13.00    1.60
  19  -3  -5   13.90    3.80
 -19   3   5   12.70    1.80
 -19   3   5   13.00    2.20
 -19   3   5   12.50    2.00
  19   3  -5    9.90    1.60
 -17  -3   5    9.00    1.40
  17  -3  -5    9.40    3.30
 -17  -3   5   10.50    1.50
 -17   3   5   11.90    1.80
 -17   3   5    9.70    2.00
 -17   3   5   11.40    1.60
  17   3  -5    7.60    1.40
 -17   3   5   10.90    2.80
 -15  -3   5  389.26   18.30
  15  -3  -5  388.06   19.00
 -15  -3   5  381.16   17.70
 -15  -3   5  364.16   17.80
 -15  -3   5  371.56   17.70
  15   3  -5  379.26   17.90
 -15   3   5  370.46   18.00
 -15   3   5  379.66   18.80
 -15   3   5  381.46   17.80
  13  -3  -5 1175.58   52.09
 -13  -3   5 1061.69   51.09
 -13  -3   5 1119.89   51.09
 -13  -3   5 1158.78   51.19
 -13  -3   5 1101.69   51.49
 -13  -3   5 1103.19   51.59
 -13   3   5 1102.49   51.19
 -13   3   5 1134.99   51.09
 -13   3   5 1162.68   51.19
 -13   3   5 1034.20   51.29
  13   3  -5 1103.49   51.09
 -13   3   5 1079.39   51.99
 -11  -3   5   87.49    4.30
 -11  -3   5   83.79    4.60
 -11  -3   5   86.79    5.00
 -11  -3   5   93.99    4.60
 -11  -3   5   86.89    4.40
 -11   3   5   90.09    4.50
 -11   3   5   87.19    4.40
  11   3  -5   86.79    4.40
 -11   3   5   83.09    4.70
 -11   3   5   87.29    5.50
  -9  -3   5  196.48    9.40
  -9  -3   5  184.68    9.30
   9  -3  -5  187.48    9.30
  -9  -3   5  195.38    9.40
   9  -3  -5  205.08    9.50
  -9  -3   5  195.98    9.30
  -9   3   5  203.58    9.30
  -9   3   5  210.08    9.40
   9   3  -5  198.68    9.30
  -9   3   5  190.68   10.20
  -9   3   5  209.18    9.40
  -7  -3   5  873.81   40.40
  -7  -3   5  926.31   40.60
  -7  -3   5  882.31   40.50
  -7  -3   5  899.01   40.60
   7   3  -5  900.91   40.40
  -7   3   5  880.01   40.40
  -7   3   5  822.02   40.50
   7   3  -5  918.41   41.20
  -7   3   5  899.51   40.50
  -7   3   5  788.22   41.00
  -7   3   5  893.01   40.50
  -5  -3   5  868.51   40.00
  -5  -3   5  928.71   40.30
  -5  -3   5  892.31   39.80
  -5  -3   5  859.71   39.80
  -5  -3   5  894.81   39.90
   5   3  -5  890.91   39.80
  -5   3   5  877.71   39.90
  -5   3   5  780.92   39.80
  -5   3   5  847.12   39.80
  -5   3   5  894.41   39.90
   5   3  -5  906.41   40.60
  -5   3   5  764.62   40.30
  -3  -3   5  401.06   17.90
  -3  -3   5  387.86   18.10
  -3  -3   5  403.16   17.70
  -3   3   5  393.26   17.70
   3   3  -5  383.06   17.70
  -3   3   5  353.26   17.70
  -3   3   5  383.86   18.20
   3   3  -5  376.76   18.60
   3   3  -5  361.26   17.80
  -1  -3   5   46.10    2.60
  -1  -3   5   39.80    2.30
  -1  -3   5   43.50    3.00
  -1  -3   5   45.30    2.60
  -1  -3   5   40.30    2.90
  -1   3   5   45.70    3.10
  -1   3   5   41.20    2.50
  -1   3   5   41.70    2.20
   1   3  -5   38.10    3.50
  -1   3   5   34.10    2.90
   1   3  -5   43.10    2.50
   1  -3   5  649.83   29.10
   1  -3   5  634.24   29.30
   1  -3   5  612.64   28.90
   1  -3   5  662.33   29.50
   1  -3   5  657.03   29.10
   1  -3   5  601.04   29.10
  -1   3  -5  630.24   30.00
   1   3   5  617.94   28.80
   1   3   5  596.14   29.30
   1   3   5  600.54   29.10
   1   3   5  648.64   29.30
   1   3   5  600.14   29.30
   3  -3   5  718.93   32.10
   3  -3   5  700.03   32.00
   3  -3   5  687.83   31.50
   3  -3   5  692.23   31.70
   3  -3   5  629.44   31.60
   3  -3   5  661.03   31.70
   3   3   5  728.93   31.90
   3   3   5  681.43   31.30
   3   3   5  676.83   31.70
  -3   3  -5  670.33   32.70
   3   3   5  676.53   31.80
  -3   3  -5  640.94   31.90
   5  -3   5  218.98   12.10
   5  -3   5  247.58   12.20
   5  -3   5  253.77   11.80
   5  -3   5  256.17   12.50
   5  -3   5  247.18   12.00
  -5   3  -5  248.48   13.70
   5   3   5  252.77   12.10
   5   3   5  247.68   11.60
   5   3   5  263.27   12.30
  -5   3  -5  238.48   12.40
   7  -3   5    8.80    1.60
  -7  -3  -5   10.30    1.60
   7  -3   5    9.90    2.10
   7  -3   5    7.50    2.00
   7  -3   5   10.60    1.50
   7   3   5    9.60    1.90
   7   3   5   12.30    2.30
   7   3   5   11.60    2.00
   7   3   5   12.00    1.20
  -7   3  -5   11.00    2.40
  -9  -3  -5  585.64   27.60
   9  -3   5  586.84   28.20
   9  -3   5  595.24   27.50
   9   3   5  545.25   27.70
   9   3   5  590.34   27.80
   9   3   5  606.94   28.20
  -9   3  -5  604.14   28.20
  11  -3   5  173.08   10.10
 -11  -3  -5  172.48    9.10
  11  -3   5  178.48    9.00
  11   3   5  178.88   10.00
  11   3   5  181.28    9.40
 -11   3  -5  177.38   10.00
  13  -3   5    8.80    1.80
  13  -3   5    6.00    3.10
  13  -3   5    7.80    1.60
  13   3   5    8.80    2.90
 -13   3  -5    9.50    2.30
 -13   3  -5    7.80    2.80
  13   3   5    6.00    2.20
  15  -3   5   25.20    3.70
  15  -3   5   19.40    1.90
  15   3   5   20.50    2.40
 -15   3  -5   23.80    2.70
  15   3   5   23.60    4.10
 -15   3  -5   15.70    2.60
  20  -4  -5   10.10    3.60
  20   4  -5    6.00    1.50
 -20   4   5    7.60    2.00
 -20   4   5    6.40    1.50
  18  -4  -5    3.10    3.70
  18   4  -5    4.90    1.40
 -18   4   5    2.40    2.50
 -18   4   5    4.70    1.80
 -18   4   5    4.00    1.40
 -18   4   5    3.80    1.70
 -16  -4   5    6.50    1.20
  16  -4  -5    9.10    3.40
 -16   4   5    6.50    1.70
 -16   4   5    6.40    1.40
 -16   4   5   12.70    2.90
 -16   4   5    9.90    1.90
  16   4  -5    5.70    1.50
 -14  -4   5   14.70    1.70
 -14  -4   5   23.00    3.40
 -14  -4   5   18.40    1.70
  14  -4  -5   20.90    3.80
 -14  -4   5   24.80    2.20
 -14   4   5   17.50    1.90
 -14   4   5   15.30    2.60
 -14   4   5   13.20    2.80
 -14   4   5   19.00    2.30
 -12  -4   5  619.04   29.20
 -12  -4   5  624.64   29.10
 -12  -4   5  632.34   29.70
 -12  -4   5  631.64   29.00
  12   4  -5  626.54   29.10
 -12   4   5  631.94   29.00
 -12   4   5  623.04   30.10
 -12   4   5  640.14   29.20
 -10  -4   5   22.30    2.10
 -10  -4   5   26.10    1.80
 -10  -4   5   21.00    1.60
 -10   4   5   21.80    2.00
  10   4  -5   21.50    1.70
 -10   4   5   25.20    3.30
 -10   4   5   23.00    1.70
  -8  -4   5  633.84   29.40
  -8  -4   5  613.64   29.40
  -8  -4   5  646.94   29.60
   8  -4  -5  640.04   29.50
  -8  -4   5  649.64   29.60
  -8   4   5  648.74   29.50
   8   4  -5  643.14   30.30
  -8   4   5  627.84   29.30
  -8   4   5  616.54   30.20
   8   4  -5  661.13   29.40
  -6  -4   5 1963.90   91.19
  -6  -4   5 2088.69   91.29
  -6  -4   5 2020.80   91.39
  -6   4   5 2076.99   91.29
   6   4  -5 1972.60   91.19
  -6   4   5 1812.82   91.79
   6   4  -5 2105.19   92.09
  -6   4   5 1847.22   91.29
  -6   4   5 2023.00   91.19
  -4  -4   5 1206.68   58.69
  -4  -4   5 1432.66   59.09
  -4  -4   5 1246.88   58.49
  -4   4   5 1304.77   58.49
   4   4  -5 1309.17   58.49
  -4   4   5 1154.58   59.09
  -4   4   5 1303.87   58.49
  -4   4   5 1132.79   58.49
   4   4  -5 1380.36   59.59
  -2  -4   5  392.96   17.70
  -2  -4   5  392.46   17.40
  -2  -4   5  398.86   18.00
   2   4  -5  378.56   18.60
   2   4  -5  372.56   17.40
  -2   4   5  387.96   17.40
  -2   4   5  346.07   17.40
  -2   4   5  327.97   18.00
  -2   4   5  370.96   17.50
   0  -4   5   93.19    4.80
   0  -4   5   85.39    5.00
   0  -4   5   90.69    4.40
   0  -4   5   81.29    4.60
   0   4   5   78.29    5.10
   0   4  -5   86.29    6.00
   0   4  -5   78.59    4.50
   0   4   5   90.39    4.30
   2  -4   5  210.78   10.50
   2  -4   5  222.28   10.80
   2  -4   5  217.38   10.90
   2  -4   5  234.18   11.30
   2  -4   5  232.48   11.30
   2  -4   5  225.68   10.90
   2   4   5  210.08   10.90
   2   4   5  228.88   10.40
   2   4   5  216.18   11.10
  -2   4  -5  222.08   12.30
   4  -4   5   11.40    1.70
   4  -4   5    7.80    1.20
   4  -4   5    7.60    1.70
   4  -4   5    7.00    1.80
   4   4   5    6.90    2.00
  -4   4  -5   10.60    2.20
   4   4   5    7.50    1.80
   4   4   5   12.40    2.00
   4   4   5    7.60    1.00
   6  -4   5   13.70    2.40
   6  -4   5   13.50    1.60
   6   4   5   17.20    3.00
   6   4   5   15.10    2.60
  -6   4  -5   16.00    2.70
   6   4   5   12.80    2.30
   6   4   5   12.80    1.30
   8  -4   5   40.60    4.20
   8  -4   5   40.60    3.20
  -8   4  -5   37.20    4.50
   8   4   5   41.70    4.30
   8   4   5   43.00    4.30
  10  -4   5  306.07   15.50
  10  -4   5  307.97   14.40
  10   4   5  298.47   15.30
 -10   4  -5  292.57   15.30
  10   4   5  286.57   15.00
  12  -4   5  184.98   10.40
  12  -4   5  179.68    8.90
  12   4   5  174.48    9.60
 -12   4  -5  185.68    9.00
  12   4   5  174.48   10.10
 -12   4  -5  173.18   10.00
  14  -4   5   40.80    5.40
  14  -4   5   41.50    3.20
  14   4   5   31.60    4.20
 -14   4  -5   46.20    3.20
 -14   4  -5   48.30    5.90
  19  -5  -5    0.20    3.50
 -19   5   5    0.30    2.30
  19   5  -5    4.60    1.40
 -19   5   5    1.60    1.30
  17  -5  -5   20.60    4.30
 -17   5   5   27.80    4.60
 -17   5   5   23.00    2.40
 -17   5   5   19.80    2.20
  17   5  -5   23.40    2.60
  15  -5  -5    7.00    3.20
 -15  -5   5    6.00    2.50
  15   5  -5    7.60    1.40
 -15   5   5    8.90    1.40
 -15   5   5    7.20    1.80
 -15   5   5    8.20    3.20
  13  -5  -5   76.29    6.40
 -13  -5   5   64.59    4.50
 -13  -5   5   62.79    5.20
 -13   5   5   73.19    4.50
 -13   5   5   86.79    6.20
  13   5  -5   74.19    4.10
 -13   5   5   78.49    4.30
 -11  -5   5  253.67   12.00
 -11  -5   5  245.38   12.30
 -11   5   5  264.47   13.50
  11   5  -5  257.17   12.10
 -11   5   5  263.97   12.20
 -11   5   5  253.87   12.00
  -9  -5   5   45.40    3.00
  -9  -5   5   45.60    2.60
   9   5  -5   48.20    2.80
  -9   5   5   50.79    4.40
  -9   5   5   48.30    3.00
  -9   5   5   46.20    2.60
  -7  -5   5  782.32   35.70
  -7  -5   5  748.13   35.50
   7  -5  -5  792.82   35.80
  -7  -5   5  766.72   36.00
  -7   5   5  771.42   35.70
  -7   5   5  824.52   35.60
  -7   5   5  729.63   36.40
   7   5  -5  797.12   35.60
   7   5  -5  734.33   36.70
   5  -5  -5  673.83   30.30
  -5  -5   5  623.64   30.50
  -5  -5   5  661.33   30.10
  -5  -5   5  650.33   30.30
  -5   5   5  678.83   30.20
   5   5  -5  646.14   31.30
   5   5  -5  647.24   30.10
  -5   5   5  661.43   30.20
  -5   5   5  635.54   30.90
  -3  -5   5  317.87   15.40
  -3  -5   5  334.87   15.80
  -3  -5   5  321.97   15.00
  -3   5   5  317.37   15.00
   3   5  -5  319.27   15.00
   3   5  -5  328.47   16.50
  -3   5   5  308.77   17.40
   1   5  -5    8.90    1.30
   1   5  -5    9.30    2.90
  -1   5   5    8.20    3.20
  -1   5   5    8.10    1.00
   1  -5   5   29.30    2.90
   1   5   5   23.70    3.20
   1   5   5   26.50    1.90
  -1   5  -5   20.40    3.90
  -1   5  -5   24.80    2.70
   3  -5   5    5.10    1.90
   3   5   5    6.70    2.00
   3   5   5    4.80    1.00
  -3   5  -5    7.70    2.20
   3   5   5    8.10    2.00
   5  -5   5  162.78    8.50
  -5   5  -5  152.48    8.70
   5   5   5  164.38    7.50
   5   5   5  145.89    8.40
   5   5   5  140.09    8.50
   7  -5   5   23.60    3.80
   7   5   5   23.30    3.30
   7   5   5   26.90    2.30
  -7   5  -5   28.80    4.10
   9  -5   5  377.26   18.00
  -9   5  -5  379.16   18.00
   9   5   5  315.07   17.70
  11   5   5   22.40    3.30
 -11   5  -5   26.30    4.20
  13  -5   5   17.80    3.00
  13  -5   5   15.30    3.70
 -13   5  -5   14.60    1.90
  13   5   5    9.70    2.60
 -13   5  -5   18.00    3.10
  18  -6  -5   15.70    3.80
 -18   6   5   15.70    2.70
  18   6  -5   13.00    1.70
 -18   6   5   11.70    1.60
 -16  -6   5   17.30    2.90
  16  -6  -5   20.30    4.10
  16   6  -5   16.10    1.80
 -16   6   5   17.20    2.00
 -16   6   5   20.50    2.20
 -16   6   5   19.30    3.20
  14  -6  -5  299.07   15.40
 -14  -6   5  267.67   14.50
 -14   6   5  281.47   13.70
  14   6  -5  299.37   13.60
 -14   6   5  297.47   15.10
 -14   6   5  267.07   13.40
 -12  -6   5  126.19    7.30
 -12  -6   5  131.59    8.10
 -12   6   5  144.79    8.80
  12   6  -5  138.99    7.00
  12   6  -5  149.99    7.70
 -12   6   5  145.89    7.10
 -10  -6   5    8.80    1.70
 -10   6   5   12.20    2.80
  10   6  -5   10.80    1.80
 -10   6   5   12.50    1.70
  -8  -6   5  193.78   10.20
  -8   6   5  207.78   11.00
  -8   6   5  216.38   10.00
   8   6  -5  210.58    9.90
  -6  -6   5 1088.39   49.80
  -6  -6   5 1013.30   49.99
  -6   6   5 1042.20   50.59
   6   6  -5 1102.49   49.80
  -6   6   5 1114.69   49.90
  -6   6   5 1131.29   49.90
  -4  -6   5  451.35   21.60
  -4   6   5  458.05   20.70
  -4   6   5  425.06   21.50
   4   6  -5  437.16   20.70
  -4   6   5  451.55   20.80
  -2  -6   5   21.80    3.40
  -2   6   5   13.90    2.40
  -2   6   5   22.90    2.10
   2   6  -5   20.00    2.20
   0  -6   5   99.69    6.30
   0   6   5  101.39    5.00
   0   6  -5   87.99    5.20
   0   6   5   91.59    6.10
   2  -6   5  453.75   22.50
   2   6   5  466.45   22.00
   2   6   5  447.36   22.10
   2   6   5  461.25   21.30
   4  -6   5   82.29    5.90
   4   6   5   87.49    4.70
   4   6   5   86.79    6.00
  -4   6  -5   91.69    6.00
   6  -6   5   14.20    2.90
   6   6   5    6.90    3.90
   6   6   5   10.70    1.50
   8  -6   5   47.20    5.00
   8   6   5   39.40    4.30
  -8   6  -5   44.70    4.60
   8   6   5   43.20    3.10
  10  -6   5  372.16   18.30
  10   6   5  318.47   17.80
 -10   6  -5  392.56   17.90
  12  -6   5  126.99    6.20
  12   6   5  106.19    7.00
 -12   6  -5  119.89    6.90
 -12   6  -5  118.39    6.10
  17  -7  -5   38.90    5.30
  17   7  -5   36.60    2.90
 -17   7   5   31.30    3.80
 -15  -7   5  181.38   10.80
  15  -7  -5  210.88   11.70
  15   7  -5  205.68    9.90
 -15   7   5  199.68    9.80
 -15   7   5  208.08   10.90
  13  -7  -5   58.69    5.80
 -13  -7   5   45.90    5.00
  13   7  -5   47.00    3.30
 -13   7   5   45.20    3.40
 -13   7   5   41.90    5.00
 -11  -7   5   28.20    3.20
 -11   7   5   47.40    4.90
  11   7  -5   34.90    3.00
 -11   7   5   42.50    3.10
  -9  -7   5  539.75   27.90
  -9  -7   5  534.55   27.10
  -9   7   5  603.74   27.00
   9   7  -5  588.84   27.00
  -9   7   5  626.24   28.10
  -7  -7   5   75.39    6.20
  -7  -7   5   81.69    5.00
   7   7  -5   84.29    4.60
  -7   7   5   77.59    4.80
  -7   7   5   81.19    4.60
  -7   7   5   90.49    6.00
  -5  -7   5   98.19    6.40
  -5  -7   5   97.79    5.40
  -5   7   5   89.59    5.10
  -5   7   5   91.69    4.90
  -5   7   5   82.29    6.00
   5   7  -5   83.79    6.00
  -3  -7   5  123.39    7.90
  -3   7   5  130.09    6.50
  -3   7   5  124.69    6.60
  -3   7   5  135.09    7.60
   3   7  -5  122.49    6.50
  -1  -7   5  108.69    7.90
  -1   7   5  148.29    7.70
   1   7  -5  130.19    6.70
  -1   7   5  128.79    6.70
   1  -7   5  289.67   15.90
   1  -7   5  325.07   14.60
   1   7   5  312.37   14.70
   1   7   5  311.27   15.50
   3   7   5   81.59    6.40
   3   7   5   81.09    4.80
  -3   7  -5   97.99    6.40
   5   7   5  168.98    9.50
  -5   7  -5  169.08    9.30
   5   7   5  163.28    8.30
   7   7   5    8.10    1.60
   7   7   5   10.30    3.10
  -7   7  -5    6.30    2.50
   9  -7   5    0.60    1.40
  -9   7  -5    2.20    2.30
   9   7   5   -0.90    2.60
  16  -8  -5  135.79    8.70
 -16  -8   5  130.89    8.40
 -16   8   5  159.08    7.90
  16   8  -5  143.69    7.20
  14  -8  -5   66.69    6.00
 -14  -8   5   61.09    5.30
 -14   8   5   63.29    5.00
  14   8  -5   62.89    3.90
 -14   8   5   57.69    3.80
  12  -8  -5   16.70    3.40
 -12  -8   5   15.70    3.20
  12   8  -5   15.80    1.90
 -12   8   5   14.50    1.90
 -12   8   5   14.20    2.90
 -10  -8   5  197.28   10.90
 -10  -8   5  189.38    9.80
 -10   8   5  188.98    9.40
  10   8  -5  190.18    9.50
 -10   8   5  190.88   10.70
  -8  -8   5   91.49    5.90
  -8  -8   5   98.79    7.20
  -8   8   5  107.19    6.80
  -8   8   5  101.69    5.50
   8   8  -5  102.09    5.50
  -6  -8   5   32.50    5.00
  -6  -8   5   37.30    3.70
  -6   8   5   36.30    3.10
  -6   8   5   39.00    4.40
   6   8  -5   36.20    3.10
  -6   8   5   36.30    3.30
  -4  -8   5   36.10    3.70
  -4  -8   5   37.30    5.00
  -4   8   5   38.00    3.30
   4   8  -5   40.90    3.10
  -4   8   5   42.30    4.40
  -4   8   5   40.00    3.10
  -2  -8   5   35.40    4.80
  -2  -8   5   36.40    3.60
  -2   8   5   41.00    3.00
   2   8  -5   37.60    3.30
  -2   8   5   41.70    4.10
  -2   8   5   37.20    3.30
   0  -8   5  253.97   13.90
   0   8   5  275.67   12.80
   0   8  -5  258.57   12.60
   0   8   5  268.47   12.70
   0   8   5  266.57   13.50
   2   8   5  444.46   20.60
  -2   8  -5  410.76   21.20
   2   8   5  426.36   20.10
   2   8   5  426.66   20.00
  -2   8  -5  426.76   20.70
   4  -8   5  276.37   12.80
   4   8   5  271.97   13.60
   4   8   5  271.37   12.80
   4   8   5  251.27   12.90
  -4   8  -5  271.27   13.60
   6  -8   5  301.87   13.70
   6   8   5  297.07   14.50
   6   8   5  277.27   13.80
  -6   8  -5  291.07   14.40
   6   8   5  280.47   13.60
   8  -8   5  134.69    6.40
   8  -8   5  123.49    6.90
  -8   8  -5  126.69    7.10
   8   8   5  113.39    8.40
 -13  -9   5   18.50    2.80
  13  -9  -5   13.90    3.10
  13   9  -5   12.20    1.80
 -13   9   5   10.50    1.60
 -13   9   5   12.50    2.30
 -11  -9   5   21.10    3.40
  11  -9  -5   21.60    3.40
 -11   9   5   18.50    1.90
  11   9  -5   17.80    2.00
 -11   9   5   21.50    3.60
  -9  -9   5    1.40    2.60
  -9  -9   5    0.30    1.90
  -9   9   5    0.80    2.20
   9   9  -5   -2.40    1.60
  -9   9   5    0.40    1.40
  -7  -9   5    9.00    3.00
  -7  -9   5   12.80    2.20
  -7   9   5   10.90    1.70
  -7   9   5   16.40    2.60
  -5  -9   5    2.20    2.00
  -5  -9   5    0.60    2.70
  -5   9   5    2.30    2.10
   5   9  -5   -2.60    1.60
  -5   9   5   -0.70    1.50
  -5   9   5   -0.60    1.60
  -3  -9   5   44.80    4.90
  -3  -9   5   46.50    3.90
  -3   9   5   40.90    3.10
  -3   9   5   43.70    3.50
  -3   9   5   40.70    4.10
   3   9  -5   43.70    3.80
  -1  -9   5    6.00    2.90
  -1  -9   5    6.30    2.00
   1   9  -5    6.10    2.30
  -1   9   5    3.30    1.60
  -1   9   5    3.20    1.50
   1   9  -5    5.10    1.60
   1  -9   5  134.49    7.20
   1   9   5  136.79    7.40
   1   9   5  129.99    6.70
  -1   9  -5  129.39    7.50
   3  -9   5   46.40    3.80
   3   9   5   44.50    3.40
  -3   9  -5   45.60    4.20
   3   9   5   47.50    4.20
   3   9   5   45.40    3.10
   5  -9   5    2.10    1.80
  -5   9  -5    4.00    2.80
   5   9   5    3.50    3.10
  -5   9  -5    1.40    2.00
   5   9   5   -4.60    1.50
   5   9   5    2.30    1.30
   8 -10  -5   28.40    3.70
  -8 -10   5   34.90    3.50
  -8 -10   5   35.90    4.20
  -8  10   5   37.90    2.60
  -8  10   5   34.90    3.50
  -6 -10   5   85.49    5.10
  -6 -10   5   87.89    6.70
  -6  10   5   86.59    5.50
  -4 -10   5   17.50    3.10
   4  10  -5   22.80    2.00
  -4  10   5   21.00    1.90
  -2 -10   5   75.29    5.40
  -2 -10   5   65.19    5.40
  -2  10   5   73.89    4.40
  -2  10   5   75.29    4.10
  -2  10   5   76.79    5.10
   2  10  -5   71.89    4.30
   0 -10   5   74.79    4.50
   0  10   5   65.69    3.80
   0  10   5   65.09    4.20
   0  10   5   65.79    4.40
 -22   0   6   24.60    2.50
 -22   0   6   20.70    3.40
 -22   0   6   22.70    2.90
  22   0  -6   30.30    2.90
 -20   0   6  167.48    8.00
 -20   0   6  163.98    7.90
 -20   0   6  169.28    8.70
  20   0  -6  135.39    9.00
 -18   0   6 1313.17   56.79
 -18   0   6 1265.47   56.69
  18   0  -6 1182.28   57.39
 -18   0   6 1267.77   57.19
 -18   0   6 1129.99   56.69
 -16   0   6  286.27   13.70
  16   0  -6  278.17   14.20
 -16   0   6  293.97   13.60
 -16   0   6  286.47   14.00
 -16   0   6  294.67   13.60
 -14   0   6  161.88    8.30
 -14   0   6  168.68    7.90
 -14   0   6  177.08    7.90
 -14   0   6  163.48    8.00
  14   0  -6  151.08    8.30
 -12   0   6  395.96   21.50
 -12   0   6  441.56   21.30
 -12   0   6  495.75   21.40
  12   0  -6  501.05   21.70
 -12   0   6  466.95   21.30
 -10   0   6   55.49    3.50
 -10   0   6   54.79    3.50
  10   0  -6   68.89    3.80
 -10   0   6   60.49    3.30
 -10   0   6   68.69    3.30
  10   0  -6   72.59    3.60
  -8   0   6   19.00    1.20
   8   0  -6   15.80    1.00
   8   0  -6   17.50    2.80
  -8   0   6   15.70    1.30
  -8   0   6   18.30    1.40
  -6   0   6  123.59    5.80
  -6   0   6  109.09    5.30
   6   0  -6  115.29    5.30
   6   0  -6  113.39    5.40
  -6   0   6   95.49    5.40
   4   0  -6 1776.72   83.89
  -4   0   6 1880.81   83.79
  -2   0   6 5101.79  230.78
  -2   0   6 4910.01  230.78
   0   0   6 5805.72  266.17
  -2   0  -6   23.40    2.50
   2   0   6   20.60    1.50
   2   0   6   24.60    2.50
   2   0   6   27.00    1.90
   2   0   6   23.60    2.00
  -2   0  -6   22.80    2.10
   2   0   6   23.40    2.10
   4   0   6 1635.24   69.29
   4   0   6 1536.15   69.49
  -4   0  -6 1514.75   69.29
   4   0   6 1464.55   69.49
   4   0   6 1460.65   69.39
   4   0   6 1416.66   68.99
   6   0   6 1647.34   74.39
   6   0   6 1608.14   74.19
  -6   0  -6 1574.94   74.09
   6   0   6 1703.93   74.09
   6   0   6 1503.55   73.69
   8   0   6   92.79    5.70
   8   0   6   89.19    5.10
  -8   0  -6   86.09    5.30
   8   0   6   82.59    4.50
  10   0   6  528.45   26.10
 -10   0  -6  584.34   26.80
  10   0   6  559.24   27.10
  10   0   6  579.14   26.50
  12   0   6   49.60    3.70
  12   0   6   47.70    5.00
 -12   0  -6   39.80    4.00
 -12   0  -6   50.99    3.50
  14   0   6   83.09    6.00
 -14   0  -6   73.59    5.40
  14   0   6   74.29    4.60
  23  -1  -6   55.69    3.80
 -23  -1   6   48.10    3.40
 -23   1   6   49.20    3.30
 -23   1   6   54.49    4.10
  23   1  -6   56.19    3.50
 -21  -1   6   78.19    4.60
 -21  -1   6   85.39    4.70
 -21  -1   6   89.79    5.60
  21  -1  -6   77.49    6.40
 -21   1   6   85.09    5.40
 -21   1   6   83.09    4.70
  21   1  -6   83.09    4.70
 -21   1   6   74.49    4.70
 -19  -1   6   41.30    3.10
 -19  -1   6   39.10    4.00
 -19  -1   6   40.00    3.00
  19  -1  -6   50.39    4.80
 -19   1   6   43.00    3.10
 -19   1   6   41.30    3.20
 -19   1   6   41.70    3.90
 -17  -1   6  264.57   12.60
  17  -1  -6  266.97   13.60
 -17  -1   6  269.97   12.60
 -17  -1   6  259.77   12.70
 -17  -1   6  257.07   13.10
  17   1  -6  261.07   13.20
 -17   1   6  260.67   13.00
 -17   1   6  269.57   12.60
 -17   1   6  268.57   12.60
 -17   1   6  261.97   12.60
 -15  -1   6   11.40    1.30
  15  -1  -6   15.90    2.80
 -15  -1   6    9.40    1.30
 -15  -1   6   13.40    1.90
 -15  -1   6   15.80    1.50
  15   1  -6   16.40    2.70
 -15   1   6    9.50    1.70
 -15   1   6   10.90    1.40
 -15   1   6   13.70    1.40
 -15   1   6   10.80    1.40
  13  -1  -6  226.68   10.60
 -13  -1   6  189.68   10.50
 -13  -1   6  213.68   10.00
 -13  -1   6  222.18   10.00
 -13  -1   6  223.68   10.10
 -13   1   6  224.88   10.00
 -13   1   6  188.38   10.70
  13   1  -6  219.48   10.40
 -13   1   6  197.28   10.30
 -13   1   6  211.08   10.00
 -11  -1   6  680.83   27.30
  11  -1  -6  551.14   27.30
 -11  -1   6  613.44   27.00
 -11  -1   6  577.94   27.10
  11  -1  -6  565.84   27.50
 -11  -1   6  580.54   27.00
 -11  -1   6  574.24   27.30
 -11   1   6  531.05   27.20
 -11   1   6  590.04   27.10
 -11   1   6  627.94   27.00
 -11   1   6  554.44   27.50
 -11   1   6  629.54   27.10
 -11   1   6  546.15   27.20
  -9  -1   6  619.74   32.90
  -9  -1   6  737.83   32.70
  -9  -1   6  713.23   32.70
  -9  -1   6  718.83   32.70
   9  -1  -6  711.93   32.80
  -9  -1   6  761.12   32.60
  -9   1   6  753.62   32.70
  -9   1   6  731.63   32.70
  -9   1   6  648.44   32.70
  -9   1   6  702.93   32.70
   7  -1  -6   12.20    0.90
  -7  -1   6   13.20    1.00
  -7  -1   6   14.70    1.00
  -7  -1   6   11.00    1.20
  -7   1   6   11.80    1.00
   7   1  -6   11.30    1.40
  -7   1   6   11.50    1.50
  -7   1   6   11.80    1.10
   7   1  -6   12.60    0.90
  -5  -1   6    5.20    1.00
  -5  -1   6    6.50    0.80
  -5  -1   6    6.50    0.70
   5  -1  -6    5.70    0.80
  -5  -1   6    7.50    1.50
  -5  -1   6    6.00    2.20
   5   1  -6    8.80    1.30
  -5   1   6    7.80    0.90
   5   1  -6    6.50    0.80
  -3  -1   6  155.48    7.40
   3  -1  -6  153.88    7.40
  -3  -1   6  159.38    7.30
  -3  -1   6  146.39    9.90
  -3  -1   6  143.69    7.60
   3  -1  -6  163.98    9.00
   3   1  -6  157.38    7.40
  -3   1   6  153.58    7.30
   3   1  -6  155.58    7.70
  -3   1   6  158.78    7.30
  -3   1   6  159.48    8.60
  -1  -1   6  164.58    8.30
  -1  -1   6  170.58    8.40
  -1  -1   6  176.78    8.10
  -1  -1   6  174.28    8.30
   1  -1  -6  162.28    8.10
  -1  -1   6  174.58    8.00
  -1   1   6  170.38    8.20
   1   1  -6  176.18    8.50
   1   1  -6  161.08    8.10
  -1   1   6  170.48    8.40
  -1   1   6  156.78    8.30
  -1   1   6  169.38    7.90
  -1   1   6  169.08    8.20
   1  -1   6  156.18    7.90
   1  -1   6  169.68    8.20
   1  -1   6  173.58    9.10
  -1  -1  -6  168.88    8.20
   1  -1   6  173.08    8.30
   1  -1   6  168.78    8.10
   1  -1   6  169.48    8.50
   1   1   6  169.08    8.40
   1   1   6  167.38    8.50
  -1   1  -6  158.08    8.30
  -1   1  -6  169.48    8.70
   1   1   6  160.08    7.90
   1   1   6  180.08    8.20
   1   1   6  169.78    8.30
   1   1   6  172.38    8.50
  -1   1  -6  161.88    8.10
   3  -1   6  287.07   13.30
  -3  -1  -6  248.58   13.00
   3  -1   6  280.97   13.30
   3  -1   6  286.37   13.00
   3  -1   6  279.07   13.50
   3   1   6  255.97   12.80
  -3   1  -6  258.67   13.20
   3   1   6  284.97   13.30
   3   1   6  285.97   13.50
   3   1   6  262.07   13.30
   3   1   6  290.77   13.10
  -3   1  -6  283.67   13.90
   5  -1   6  288.57   13.90
   5  -1   6  289.97   13.90
   5  -1   6  301.77   13.60
  -5  -1  -6  272.87   13.70
   5   1   6  272.37   13.90
   5   1   6  301.47   13.70
  -5   1  -6  289.97   13.90
   5   1   6  273.77   13.30
   5   1   6  294.67   14.00
   5   1   6  288.37   14.20
  -5   1  -6  270.67   14.70
   7  -1   6  266.77   13.30
  -7  -1  -6  269.37   13.60
   7  -1   6  302.17   13.60
   7  -1   6  286.37   14.00
   7   1   6  293.77   14.10
   7   1   6  294.87   13.70
   7   1   6  280.67   13.20
  -7   1  -6  281.97   13.90
   7   1   6  262.97   13.80
  -9  -1  -6   18.70    1.80
   9  -1   6   20.70    2.80
   9  -1   6   16.50    1.60
   9  -1   6   11.90    2.50
  -9  -1  -6   16.80    2.80
   9   1   6   17.70    1.90
   9   1   6   21.70    2.90
  -9   1  -6   14.50    2.50
   9   1   6   13.50    2.80
  11  -1   6   10.60    2.90
  11  -1   6   11.50    2.00
  11  -1   6    8.90    1.40
 -11  -1  -6    8.00    2.10
 -11   1  -6    8.70    2.60
  11   1   6   11.70    2.20
  11   1   6   11.20    2.90
  13  -1   6  161.68    8.40
 -13  -1  -6  170.78    8.70
  13  -1   6  158.28    8.10
  13   1   6  168.48   11.60
  13   1   6  166.38    8.60
 -13   1  -6  162.38    8.40
 -13   1  -6  174.28    9.00
 -22  -2   6  115.89    6.30
  22  -2  -6  114.59    8.00
 -22   2   6  122.59    6.30
  22   2  -6  133.39    6.50
 -22   2   6  132.19    6.90
  20  -2  -6   68.49    6.20
 -20  -2   6   76.49    4.30
 -20  -2   6   73.29    4.30
 -20   2   6   81.59    5.00
 -20   2   6   74.99    4.50
 -20   2   6   74.09    4.30
  20   2  -6   73.69    4.40
 -18  -2   6  147.49    8.10
 -18  -2   6  142.89    7.20
 -18  -2   6  148.09    7.20
  18  -2  -6  133.69    8.60
  18   2  -6  146.89    7.30
 -18   2   6  148.99    7.40
 -18   2   6  138.29    7.20
 -18   2   6  143.19    7.70
 -16  -2   6   92.79    5.00
  16  -2  -6   89.19    6.30
 -16  -2   6   92.69    5.70
 -16  -2   6   96.09    4.90
 -16   2   6   93.79    5.00
 -16   2   6   97.09    4.90
 -16   2   6   97.69    5.00
  16   2  -6   81.69    5.20
 -16   2   6   91.79    5.30
 -16   2   6   93.49    6.20
 -14  -2   6  238.38   11.20
 -14  -2   6  216.28   11.50
 -14  -2   6  234.78   11.10
  14  -2  -6  245.58   12.00
 -14  -2   6  245.38   11.10
 -14   2   6  249.28   11.20
 -14   2   6  243.38   11.10
 -14   2   6  230.08   11.10
 -14   2   6  214.18   11.30
 -14   2   6  224.48   12.00
 -12  -2   6  186.58    8.60
 -12  -2   6  191.48    8.70
  12  -2  -6  186.48    9.30
 -12  -2   6  182.48    8.70
 -12  -2   6  188.78    9.10
 -12   2   6  183.68    8.60
 -12   2   6  162.58    8.80
 -12   2   6  173.08    9.50
  10  -2  -6   75.09    4.00
 -10  -2   6   77.49    4.00
 -10  -2   6   79.99    3.80
 -10  -2   6   81.49    4.50
 -10  -2   6   77.89    3.90
 -10   2   6   79.79    4.00
 -10   2   6   67.29    4.10
 -10   2   6   81.39    3.90
 -10   2   6   76.39    3.90
 -10   2   6   78.29    4.80
  -8  -2   6   16.10    1.20
  -8  -2   6   16.50    1.30
  -8  -2   6   18.40    2.00
  -8  -2   6   15.00    1.50
   8  -2  -6   16.50    1.10
  -8  -2   6   16.40    1.30
   8   2  -6   16.50    1.90
  -8   2   6   17.20    1.50
  -8   2   6   17.10    1.40
  -8   2   6   17.50    1.20
  -8   2   6   14.70    1.30
  -8   2   6   14.00    2.30
  -6  -2   6  440.36   20.50
  -6  -2   6  473.85   20.90
  -6  -2   6  468.85   20.60
   6  -2  -6  485.05   22.30
  -6  -2   6  441.76   20.60
  -6   2   6  381.26   20.90
  -6   2   6  413.66   20.50
   6   2  -6  424.76   20.50
   6   2  -6  454.15   21.10
  -6   2   6  461.65   20.50
   6   2  -6  440.96   20.60
  -6   2   6  467.95   20.50
  -6   2   6  426.66   20.50
  -4  -2   6  614.94   28.10
  -4  -2   6  597.94   27.90
  -4  -2   6  590.34   28.20
  -4  -2   6  659.33   28.60
  -4  -2   6  628.24   28.30
  -4  -2   6  573.44   28.00
   4   2  -6  589.84   28.00
  -4   2   6  637.14   28.00
  -4   2   6  510.85   28.30
  -4   2   6  681.63   28.60
   4   2  -6  574.44   28.60
  -4   2   6  587.94   29.60
  -4   2   6  630.34   27.90
  -2  -2   6 1540.45   69.09
  -2  -2   6 1590.04   68.99
  -2  -2   6 1566.14   69.19
  -2  -2   6 1527.75   68.89
  -2  -2   6 1586.84   69.49
  -2  -2   6 1411.06   69.29
  -2  -2   6 1320.67   68.79
   2   2  -6 1506.35   68.99
  -2   2   6 1503.55   68.89
  -2   2   6 1367.36   69.19
   2   2  -6 1513.15   69.59
  -2   2   6 1578.44   69.29
  -2   2   6 1509.45   68.79
   0  -2   6 1691.03   74.59
   0  -2   6 1644.04   74.79
   0  -2   6 1632.64   74.49
   0  -2   6 1636.64   74.79
   0  -2   6 1569.64   74.49
   0  -2   6 1749.03   75.19
   0  -2   6 1615.94   74.59
   0  -2   6 1586.04   74.69
   0   2  -6 1542.95   74.59
   0   2   6 1659.13   74.59
   0   2   6 1535.75   74.79
   0   2  -6 1648.44   75.29
   0   2   6 1667.73   74.89
   0   2   6 1539.05   74.39
   0   2   6 1519.45   74.39
   0   2   6 1738.33   74.99
   0   2   6 1624.24   74.79
   2  -2   6 1485.55   66.39
   2  -2   6 1377.06   66.09
   2  -2   6 1449.95   66.19
   2  -2   6 1458.65   65.99
   2  -2   6 1455.55   66.19
   2   2   6 1490.65   66.49
   2   2   6 1328.87   66.59
   2   2   6 1512.15   66.19
   2   2   6 1367.36   65.79
   2   2   6 1500.15   66.29
  -2   2  -6 1395.96   66.29
   2   2   6 1413.06   66.29
  -2   2  -6 1441.06   66.89
   4  -2   6  156.28    7.60
   4  -2   6  156.78    7.90
  -4   2  -6  150.38    9.00
  -4   2  -6  155.58    8.10
   4   2   6  161.68    7.80
   4   2   6  143.69    7.30
   4   2   6  155.18    8.00
   6  -2   6  327.77   15.40
   6  -2   6  323.77   16.30
   6  -2   6  347.07   15.80
  -6  -2  -6  315.67   15.50
   6  -2   6  310.37   15.80
   6   2   6  319.97   15.90
   6   2   6  336.77   15.70
  -6   2  -6  324.77   16.00
   6   2   6  319.07   15.80
   8  -2   6   18.00    3.00
   8  -2   6   20.80    2.70
  -8  -2  -6   22.10    2.60
   8  -2   6   15.10    3.70
   8  -2   6   20.70    2.70
   8   2   6   23.40    3.20
  -8   2  -6   17.60    2.80
   8   2   6   16.80    2.80
   8   2   6   21.80    3.00
  10  -2   6   55.69    5.00
 -10  -2  -6   51.89    4.20
  10  -2   6   49.60    3.50
  10  -2   6   58.69    4.00
 -10   2  -6   57.49    5.00
  10   2   6   66.19    4.60
  10   2   6   58.99    5.10
  12  -2   6   50.79    3.60
 -12  -2  -6   45.70    3.90
  12  -2   6   46.10    3.20
  12  -2   6   50.49    5.20
 -12   2  -6   43.60    3.80
  12   2   6   51.09    5.00
  12   2   6   55.29    4.10
 -12   2  -6   46.30    4.80
  14  -2   6   25.30    2.60
  14  -2   6   23.40    3.60
  14  -2   6   18.40    2.40
  14   2   6   23.90    3.00
 -14   2  -6   20.00    2.20
  14   2   6   22.90    3.30
  21  -3  -6    6.80    3.30
 -21  -3   6    8.80    1.70
 -21   3   6   11.70    1.60
  21   3  -6   11.60    1.70
 -21   3   6   12.20    2.10
 -19  -3   6    8.00    1.40
  19  -3  -6    7.20    3.40
 -19  -3   6    8.30    1.50
 -19   3   6    7.10    2.00
  19   3  -6    6.60    1.50
 -19   3   6    6.90    1.50
 -19   3   6    8.50    1.80
 -17  -3   6  368.16   17.90
  17  -3  -6  408.96   19.50
 -17  -3   6  375.66   18.00
  17   3  -6  405.16   18.00
 -17   3   6  357.56   18.90
 -17   3   6  373.36   18.30
 -17   3   6  381.16   18.10
 -17   3   6  393.46   18.00
  15  -3  -6    9.20    2.80
 -15  -3   6    8.20    1.60
 -15  -3   6    7.10    1.10
 -15  -3   6    7.40    1.30
 -15   3   6   13.40    1.50
 -15   3   6    6.90    1.60
  15   3  -6    6.90    1.20
 -15   3   6    7.40    2.30
 -15   3   6    7.60    1.50
 -15   3   6    7.60    1.30
 -13  -3   6   19.00    3.00
 -13  -3   6   23.30    1.70
 -13  -3   6   20.00    2.10
  13  -3  -6   19.10    3.50
 -13  -3   6   22.20    1.90
 -13   3   6   24.70    2.20
 -13   3   6   21.00    2.10
  13   3  -6   18.60    1.80
 -13   3   6   24.70    2.50
 -13   3   6   24.00    3.40
 -13   3   6   21.90    1.80
 -11  -3   6 1074.69   51.09
 -11  -3   6 1080.39   50.89
 -11  -3   6 1119.29   51.49
 -11  -3   6 1078.19   50.99
 -11  -3   6 1123.69   50.99
  11   3  -6 1120.49   50.99
 -11   3   6 1131.09   50.99
 -11   3   6 1166.08   50.99
 -11   3   6 1090.09   51.79
 -11   3   6 1108.19   50.89
  -9  -3   6 2626.44  115.99
  -9  -3   6 2456.85  115.69
  -9  -3   6 2554.74  115.59
   9  -3  -6 2502.15  115.49
  -9  -3   6 2533.05  115.59
  -9  -3   6 2377.66  115.49
  -9   3   6 2673.73  115.59
   9   3  -6 2499.25  115.49
  -9   3   6 2417.16  116.19
  -9   3   6 2437.56  115.69
   9   3  -6 2509.25  116.29
  -9   3   6 2620.74  115.59
  -9   3   6 2588.64  115.49
  -7  -3   6   11.60    1.30
  -7  -3   6   10.90    1.10
  -7  -3   6   13.30    2.00
  -7  -3   6   10.20    1.00
  -7  -3   6    8.90    1.30
   7   3  -6   10.00    1.00
  -7   3   6   11.70    1.80
  -7   3   6    9.50    1.00
   7   3  -6   12.90    2.20
  -7   3   6    7.90    1.60
  -7   3   6   11.30    1.30
  -7   3   6    9.80    1.10
  -7   3   6    8.60    1.00
  -5  -3   6 1158.58   53.59
  -5  -3   6 1077.69   53.59
  -5  -3   6 1129.49   53.69
  -5  -3   6 1180.68   53.79
  -5  -3   6 1328.67   54.09
  -5   3   6 1264.07   53.69
   5   3  -6 1093.59   53.69
  -5   3   6 1164.08   53.59
  -5   3   6 1253.57   54.09
  -5   3   6 1113.89   53.59
  -5   3   6 1001.20   54.09
   5   3  -6 1156.58   53.59
   5   3  -6 1178.78   54.49
  -5   3   6 1251.47   53.59
  -3  -3   6  171.08    7.80
  -3  -3   6  165.88    7.90
  -3  -3   6  162.58    8.00
  -3  -3   6  151.28    7.70
  -3  -3   6  171.38    8.50
  -3  -3   6  156.58    7.80
  -3  -3   6  164.48    7.70
  -3  -3   6  168.88    8.20
  -3   3   6  175.58    7.70
  -3   3   6  175.28    8.40
   3   3  -6  148.89    7.90
  -3   3   6  168.68    8.30
   3   3  -6  153.18    8.80
  -3   3   6  162.78    7.70
  -3   3   6  153.38    7.70
  -1  -3   6   21.10    1.60
  -1  -3   6   19.20    1.90
  -1  -3   6   26.20    2.60
  -1  -3   6   21.50    1.60
  -1  -3   6   27.30    2.40
  -1  -3   6   22.50    1.90
  -1   3   6   17.40    2.40
  -1   3   6   23.40    1.50
   1   3  -6   22.10    3.10
  -1   3   6   27.10    2.60
  -1   3   6   24.20    2.00
  -1   3   6   21.90    1.60
   1  -3   6  234.78   11.40
   1  -3   6  239.08   11.20
   1  -3   6  225.48   11.10
   1  -3   6  213.08   11.10
   1  -3   6  227.58   10.90
   1  -3   6  248.78   11.70
   1   3   6  228.88   11.40
   1   3   6  227.08   11.10
   1   3   6  217.98   10.80
   1   3   6  235.38   11.40
  -1   3  -6  228.48   12.30
   1   3   6  243.08   11.60
   1   3   6  222.48   10.70
   3  -3   6   29.80    2.80
   3  -3   6   31.70    3.60
   3  -3   6   34.80    2.50
   3  -3   6   29.00    3.10
   3  -3   6   27.60    2.20
   3  -3   6   26.60    2.60
   3   3   6   29.10    1.90
   3   3   6   29.60    3.00
  -3   3  -6   28.10    3.10
  -3   3  -6   24.10    4.20
   3   3   6   32.80    2.80
   5  -3   6   51.89    3.20
   5  -3   6   54.59    4.20
   5  -3   6   42.40    3.30
   5  -3   6   48.00    3.70
   5   3   6   48.90    3.80
  -5   3  -6   45.70    4.20
   5   3   6   53.49    4.10
   5   3   6   55.09    3.90
   7  -3   6  648.84   31.60
   7  -3   6  680.83   32.00
   7  -3   6  695.13   31.50
   7  -3   6  656.63   32.20
   7   3   6  692.03   31.80
   7   3   6  635.24   31.80
  -7   3  -6  689.33   32.20
   7   3   6  709.53   32.10
   9  -3   6    7.70    2.00
   9  -3   6    7.90    2.70
   9   3   6    6.40    2.70
   9   3   6    6.40    2.50
  11  -3   6  322.67   16.70
  11  -3   6  339.27   15.80
  11  -3   6  327.77   15.70
  11   3   6  327.17   16.70
 -11   3  -6  336.47   16.70
  11   3   6  327.77   16.20
  13  -3   6  245.98   11.60
  13  -3   6  240.08   11.70
  13  -3   6  242.98   12.80
  13   3   6  225.68   12.00
 -13   3  -6  249.68   11.80
 -13   3  -6  253.77   12.60
  13   3   6  233.78   12.70
  22   4  -6  153.38    7.60
  20  -4  -6   39.20    5.80
 -20   4   6   37.30    2.90
  20   4  -6   42.30    4.10
 -20   4   6   40.10    3.30
 -18  -4   6  136.49    7.10
  18  -4  -6  148.99    9.40
 -18   4   6  136.29    7.30
  18   4  -6  146.19    7.30
 -18   4   6  146.89    7.20
 -18   4   6  136.69    7.50
 -18   4   6  152.18    8.60
 -16  -4   6  158.48    7.90
 -16  -4   6  158.98    7.70
  16  -4  -6  162.08    9.80
 -16   4   6  154.98    8.00
  16   4  -6  164.98    7.90
 -16   4   6  158.58    7.80
 -16   4   6  150.98    9.20
 -16   4   6  162.78    9.30
 -14  -4   6  582.24   27.60
 -14  -4   6  581.04   26.90
 -14  -4   6  574.84   27.00
  14  -4  -6  598.94   28.20
 -14  -4   6  548.05   27.10
  14   4  -6  569.04   27.10
 -14   4   6  581.14   26.90
 -14   4   6  602.84   28.10
 -14   4   6  592.14   27.10
 -12  -4   6   63.69    3.30
 -12  -4   6   55.89    3.60
 -12  -4   6   57.69    3.20
 -12  -4   6   49.70    4.10
 -12   4   6   69.89    4.90
 -12   4   6   56.69    3.20
 -12   4   6   62.99    3.60
  12   4  -6   56.49    3.30
 -10  -4   6   87.49    5.20
 -10  -4   6   80.69    4.20
 -10  -4   6   84.99    4.30
 -10  -4   6   84.19    4.60
 -10  -4   6   85.99    4.60
  10   4  -6   85.39    4.30
 -10   4   6   85.79    5.50
 -10   4   6   86.39    4.40
 -10   4   6   82.99    4.50
  10   4  -6   85.29    5.70
 -10   4   6   85.09    4.20
  -8  -4   6  382.66   17.80
  -8  -4   6  370.46   17.10
  -8  -4   6  363.46   17.10
  -8  -4   6  371.46   17.20
  -8  -4   6  357.06   17.30
  -8   4   6  360.06   17.10
  -8   4   6  358.26   17.00
   8   4  -6  375.86   17.10
   8   4  -6  369.86   18.10
  -6  -4   6  651.13   30.80
  -6  -4   6  669.43   30.70
  -6  -4   6  671.83   30.90
  -6  -4   6  646.94   31.20
  -6   4   6  685.63   30.70
  -6   4   6  677.73   31.40
   6   4  -6  687.13   31.80
  -6   4   6  667.73   30.70
  -6   4   6  635.54   30.70
   6   4  -6  659.83   30.60
  -4  -4   6  465.25   22.40
  -4  -4   6  486.55   23.10
  -4  -4   6  499.65   22.80
  -4  -4   6  489.25   22.50
  -4  -4   6  514.35   22.60
  -4   4   6  509.75   22.50
   4   4  -6  504.65   23.80
  -4   4   6  446.06   23.20
  -4   4   6  494.95   22.50
  -4   4   6  473.15   22.50
   4   4  -6  468.85   22.50
  -2  -4   6  332.97   15.30
  -2  -4   6  324.67   15.50
  -2  -4   6  356.16   15.90
  -2  -4   6  313.67   15.20
  -2   4   6  323.57   15.20
  -2   4   6  343.97   15.20
   2   4  -6  315.67   16.70
  -2   4   6  303.17   15.20
   0  -4   6   28.60    2.70
   0  -4   6   25.20    3.00
   0  -4   6   24.70    2.20
   0   4   6   29.90    1.90
   0   4   6   35.20    3.20
   0   4  -6   28.40    4.40
   2  -4   6 1159.38   51.99
   2  -4   6 1118.59   52.59
   2  -4   6 1110.49   52.29
   2  -4   6 1163.08   52.79
   2  -4   6 1188.78   52.29
  -2   4  -6 1001.20   53.69
   2   4   6 1105.89   52.29
   2   4   6 1173.98   51.89
   2   4   6 1143.59   52.69
   4  -4   6   12.40    1.50
   4  -4   6    9.80    1.70
   4  -4   6    8.90    2.10
   4  -4   6   10.60    2.00
   4   4   6   14.20    2.20
  -4   4  -6    7.10    2.40
   4   4   6    8.40    2.00
   4   4   6    6.80    2.20
   4   4   6    8.00    1.10
   6  -4   6   44.30    4.00
   6  -4   6   48.90    3.40
   6  -4   6   43.40    4.30
   6  -4   6   48.60    3.40
   6   4   6   45.50    4.40
   6   4   6   54.09    4.10
  -6   4  -6   47.50    4.70
   6   4   6   50.19    4.40
   8  -4   6  160.38    8.70
   8  -4   6  157.08    8.90
   8   4   6  142.29    9.50
   8   4   6  159.08    9.00
  10  -4   6  365.46   18.40
  10  -4   6  373.66   17.50
  10  -4   6  383.86   17.40
  10   4   6  361.46   18.40
  10   4   6  341.77   18.00
 -10   4  -6  373.46   18.40
  12  -4   6  101.19    7.30
  12  -4   6  100.89    5.30
  12   4   6   80.69    6.00
 -12   4  -6   99.59    6.50
 -12   4  -6  101.29    5.50
  21  -5  -6   22.90    3.80
  21   5  -6   22.10    2.40
  19  -5  -6    6.50    3.60
 -19   5   6    6.40    2.40
 -19   5   6    6.80    1.40
 -19   5   6    6.10    1.80
  19   5  -6    5.30    1.70
  17  -5  -6   61.39    6.40
  17   5  -6   63.59    3.80
 -17   5   6   66.59    5.40
 -17   5   6   59.49    4.00
 -17   5   6   58.09    3.60
 -15  -5   6  317.27   16.50
 -15  -5   6  296.47   15.90
  15  -5  -6  343.27   17.30
  15   5  -6  337.57   15.70
 -15   5   6  334.17   15.60
 -15   5   6  335.67   15.80
 -15   5   6  359.36   17.00
 -13  -5   6  256.87   13.20
 -13  -5   6  262.47   13.90
 -13  -5   6  263.57   12.90
 -13   5   6  293.07   14.40
 -13   5   6  270.97   12.90
  13   5  -6  278.77   13.00
 -13   5   6  294.87   13.20
 -11  -5   6  728.03   34.70
 -11  -5   6  795.92   35.60
 -11  -5   6  753.02   35.00
 -11   5   6  756.12   35.80
 -11   5   6  726.93   34.70
 -11   5   6  754.52   34.90
  11   5  -6  758.42   34.80
  -9  -5   6   22.00    2.20
  -9  -5   6   26.60    3.20
  -9  -5   6   21.00    1.70
   9   5  -6   21.30    1.90
  -9   5   6   23.50    2.20
  -9   5   6   19.80    3.20
  -7  -5   6 1417.16   66.89
  -7  -5   6 1416.16   67.09
  -7  -5   6 1549.24   67.69
   7  -5  -6 1497.25   67.09
   7   5  -6 1449.46   66.89
  -7   5   6 1510.15   66.99
  -7   5   6 1494.35   66.99
   7   5  -6 1418.16   68.09
  -7   5   6 1364.26   67.69
  -5  -5   6  451.45   20.60
  -5  -5   6  407.26   19.80
  -5  -5   6  426.16   19.90
  -5   5   6  398.76   20.50
   5   5  -6  418.26   19.80
   5   5  -6  438.96   21.40
  -5   5   6  428.76   19.80
  -5   5   6  435.76   19.80
  -3  -5   6   10.20    2.00
  -3  -5   6   10.90    1.10
  -3  -5   6   11.90    1.20
  -3   5   6   11.40    1.30
   3   5  -6   11.00    1.40
  -3   5   6   11.90    1.30
  -3   5   6    6.20    1.80
  -3   5   6   17.40    1.80
   3   5  -6    9.00    3.10
  -1  -5   6  164.38    8.60
  -1  -5   6  156.48    7.60
  -1   5   6  144.99    8.60
  -1   5   6  165.48    7.60
   1  -5   6  569.74   26.30
   1   5   6  555.54   25.30
   1   5   6  518.05   26.20
   1   5   6  541.75   25.80
   3  -5   6   17.60    3.10
   3   5   6   16.10    1.90
  -3   5  -6   20.80    3.00
   3   5   6   15.50    2.50
   3   5   6   19.80    2.70
   5   5   6   46.40    4.30
   5   5   6   48.40    4.70
  -5   5  -6   49.10    4.90
   7  -5   6   12.70    2.90
  -7   5  -6   12.90    3.10
   7   5   6    9.90    3.00
   9  -5   6  612.54   26.80
   9  -5   6  596.04   27.70
  -9   5  -6  592.34   27.70
   9   5   6  491.35   27.30
  11  -5   6  408.86   17.70
  11  -5   6  370.86   18.70
 -11   5  -6  391.76   18.50
  11   5   6  321.77   18.10
  18  -6  -6    4.00    3.40
  18   6  -6    3.50    1.40
 -18   6   6    5.60    1.70
 -18   6   6    4.20    2.30
  16  -6  -6   86.49    7.20
 -16  -6   6   70.49    5.80
  16   6  -6   85.39    4.70
 -16   6   6   98.99    6.30
 -16   6   6   79.69    4.80
 -14  -6   6   15.70    2.40
 -14  -6   6   12.60    2.90
  14  -6  -6   13.80    3.50
  14   6  -6   14.30    1.70
 -14   6   6   21.40    2.10
 -12  -6   6   13.90    2.00
  12   6  -6   13.10    1.60
 -12   6   6   10.40    1.70
 -12   6   6    9.00    2.70
 -10  -6   6  893.61   44.80
 -10  -6   6  949.40   45.50
  10   6  -6  993.70   44.80
 -10   6   6  988.60   45.60
 -10   6   6 1009.20   44.70
  -8  -6   6  425.76   19.90
  -8  -6   6  393.36   18.70
  -8  -6   6  394.56   19.00
  -8   6   6  406.96   18.80
  -8   6   6  385.86   19.80
   8   6  -6  407.46   18.80
  -6  -6   6    7.60    2.30
  -6  -6   6   15.90    1.70
  -6  -6   6   11.50    1.80
   6   6  -6   11.10    1.40
  -6   6   6   11.30    2.20
  -6   6   6   15.20    1.60
  -6   6   6   12.80    1.50
  -4  -6   6  123.49    6.60
  -4  -6   6  126.29    7.60
   4   6  -6  128.19    6.40
  -4   6   6  126.69    7.50
  -4   6   6  127.69    6.40
  -4   6   6  130.59    6.50
  -2  -6   6  126.49    7.40
  -2  -6   6  127.19    6.10
  -2   6   6  124.59    6.20
  -2   6   6  119.99    6.10
   2   6  -6  115.49    6.40
  -2   6   6  121.59    7.30
   0  -6   6  347.17   16.10
   0  -6   6  345.77   17.30
   0   6   6  348.07   16.70
   0   6   6  333.67   17.10
   0   6   6  342.57   16.10
   2  -6   6   12.90    3.40
   2   6   6   11.40    2.50
   2   6   6   10.40    2.50
   2   6   6    6.60    1.50
  -2   6  -6   11.60    2.70
   4   6   6   22.50    2.30
   4   6   6   22.20    3.30
   4   6   6   19.30    2.90
  -4   6  -6   19.40    3.30
  -6   6  -6   73.09    5.60
   6   6   6   60.99    5.50
   6   6   6   68.39    4.10
   8  -6   6  231.98   10.60
   8   6   6  192.48   11.40
  -8   6  -6  218.48   11.50
  10  -6   6   22.60    2.50
  10   6   6   18.50    3.10
 -10   6  -6   24.60    3.90
  17  -7  -6   37.20    5.20
 -17   7   6   33.50    2.90
  17   7  -6   33.40    2.90
 -17   7   6   34.30    3.90
 -15  -7   6   19.10    3.20
  15  -7  -6   27.80    4.20
 -15   7   6   30.70    4.10
 -15   7   6   27.30    2.60
  15   7  -6   22.80    2.70
  13  -7  -6  319.57   16.00
 -13  -7   6  295.37   14.60
 -13  -7   6  287.37   15.40
 -13   7   6  293.67   14.30
  13   7  -6  302.77   14.30
 -13   7   6  304.07   15.40
 -11  -7   6   11.60    2.90
 -11  -7   6   13.20    2.20
  11   7  -6    9.70    1.50
 -11   7   6   10.50    2.80
 -11   7   6   12.00    1.80
  -9  -7   6   31.30    4.70
  -9  -7   6   31.80    3.30
  -9   7   6   31.70    4.30
   9   7  -6   29.90    2.70
  -9   7   6   31.70    2.90
  -7  -7   6  334.57   16.40
  -7  -7   6  342.27   17.40
  -7   7   6  343.57   16.20
   7   7  -6  339.07   16.10
  -7   7   6  338.27   16.10
  -7   7   6  345.97   17.10
  -5  -7   6  193.98    9.80
  -5  -7   6  181.08   10.80
   5   7  -6  191.08    9.50
  -5   7   6  198.38    9.50
  -5   7   6  207.88   10.60
  -5   7   6  192.18    9.60
  -3  -7   6   65.79    4.40
  -3  -7   6   62.19    5.60
  -3   7   6   67.99    4.10
  -3   7   6   66.09    3.90
  -3   7   6   67.29    5.10
  -1  -7   6  517.35   24.70
  -1   7   6  506.85   23.40
  -1   7   6  465.05   24.20
  -1   7   6  523.45   23.50
   1  -7   6  122.49    6.00
   1  -7   6  103.39    7.90
   1   7   6  115.99    6.00
   1   7   6  117.49    6.90
   1   7   6  117.19    7.20
  -1   7  -6  122.69    7.20
   1   7   6  114.29    6.10
   3  -7   6  218.18   10.60
  -3   7  -6  228.28   11.70
   3   7   6  217.78   10.50
   3   7   6  220.98   11.50
   3   7   6  208.88   10.60
   5  -7   6  123.49    6.20
  -5   7  -6  118.09    7.30
   5   7   6  110.69    6.10
   5   7   6  116.39    6.10
   5   7   6  120.69    7.40
   7  -7   6  129.69    6.20
   7  -7   6  109.89    6.60
   7   7   6  112.49    7.30
  -7   7  -6  118.49    7.20
   9  -7   6  111.79    5.80
  -9   7  -6   99.79    5.60
 -16  -8   6    2.00    2.60
  16  -8  -6    3.20    2.80
 -16   8   6   -0.20    1.90
  16   8  -6    0.50    1.40
 -14  -8   6   16.10    3.00
  14  -8  -6   20.60    3.60
 -14   8   6   15.90    2.80
 -14   8   6   15.40    1.80
  14   8  -6   16.70    1.90
  12  -8  -6   11.00    3.30
 -12  -8   6    5.10    2.20
 -12  -8   6    5.40    2.90
 -12   8   6   13.60    2.80
 -12   8   6   10.60    1.70
  12   8  -6    7.50    1.70
 -10  -8   6  300.47   16.60
 -10  -8   6  301.97   15.60
 -10   8   6  317.87   15.30
  10   8  -6  319.37   15.40
 -10   8   6  375.96   16.60
  -8  -8   6   74.19    6.40
  -8  -8   6   75.29    5.10
   8   8  -6   81.09    4.70
  -8   8   6   87.09    6.00
  -8   8   6   82.19    4.70
  -6  -8   6   72.69    6.40
  -6  -8   6   71.69    5.20
  -6   8   6   93.49    6.00
  -6   8   6   82.69    4.90
  -6   8   6   82.99    4.70
   6   8  -6   80.79    4.80
  -4  -8   6   12.50    3.20
  -4  -8   6   12.40    2.30
  -4   8   6   13.30    1.90
  -4   8   6    8.90    1.60
   4   8  -6   10.00    1.80
  -4   8   6   12.30    2.50
  -2  -8   6   14.00    3.10
  -2  -8   6   13.40    2.30
  -2   8   6    7.90    2.40
  -2   8   6   10.50    1.80
  -2   8   6    8.30    1.60
   0  -8   6  111.09    7.70
   0  -8   6  120.89    6.60
   0   8  -6  116.09    7.00
   0   8   6  113.59    7.10
   0   8   6  114.59    6.20
   0   8   6  111.29    6.00
   0   8   6  120.29    6.80
   2  -8   6  210.98   10.60
   2   8   6  215.88   11.00
   2   8   6  210.68   10.20
   2   8   6  200.48   10.30
  -2   8  -6  218.38   11.20
   4  -8   6    4.00    2.00
   4  -8   6    6.40    1.40
   4   8   6    5.60    1.50
   4   8   6    6.90    1.70
   4   8   6    7.50    2.50
  -4   8  -6    7.30    2.50
   6  -8   6   21.00    2.10
   6  -8   6   23.00    2.90
   6   8   6   19.30    2.90
  -6   8  -6   20.70    3.60
  13  -9  -6   29.80    4.60
 -13  -9   6   37.20    4.10
 -13   9   6   30.40    3.60
 -13   9   6   31.30    2.60
  13   9  -6   28.30    3.00
 -11  -9   6   21.70    2.60
 -11  -9   6   20.30    3.30
  11  -9  -6   22.90    3.40
 -11   9   6   21.10    3.60
 -11   9   6   22.20    2.30
  11   9  -6   17.80    2.10
  -9  -9   6   14.10    2.20
  -9  -9   6    9.00    3.00
  -9   9   6   15.00    2.60
   9   9  -6   11.30    1.90
  -9   9   6   13.50    1.80
  -7  -9   6   20.80    2.40
  -7  -9   6   20.50    3.40
  -7   9   6   21.20    2.00
  -7   9   6   16.40    2.60
   7   9  -6   19.40    2.10
  -5  -9   6   10.60    3.00
  -5  -9   6   13.50    2.30
  -5   9   6   12.40    2.50
  -5   9   6   13.80    1.80
   5   9  -6   11.70    2.40
  -3  -9   6  339.57   18.10
  -3  -9   6  370.16   17.40
  -3   9   6  364.26   16.90
  -3   9   6  366.96   17.30
  -3   9   6  360.16   17.60
  -3   9   6  356.56   17.10
  -1  -9   6  774.42   39.20
  -1  -9   6  889.61   38.70
   1   9  -6  819.12   38.80
  -1   9   6  835.22   38.30
  -1   9   6  857.81   38.70
  -1   9   6  803.52   38.50
   1  -9   6   67.59    4.50
   1   9   6   65.99    4.10
  -1   9  -6   65.69    4.90
   1   9   6   65.19    4.70
   1   9   6   63.79    3.80
   3  -9   6  218.98   10.20
   3   9   6  207.18   10.20
   3   9   6  187.98    9.80
   3   9   6  194.48    9.60
  -3   9  -6  193.58   10.60
  -6 -10   6    2.90    2.60
  -6 -10   6   -1.80    1.70
  -6  10   6    4.00    1.40
   6  10  -6   -0.30    2.00
  -6  10   6   -2.10    1.90
  -6  10   6    3.10    2.10
  -4 -10   6   28.40    4.00
  -4 -10   6   32.50    3.00
  -4  10   6   30.30    2.40
  -4  10   6   28.40    3.10
   4  10  -6   21.60    2.60
   4  10  -6   27.10    3.50
  -2 -10   6    3.90    2.70
  -2 -10   6    2.90    1.70
  -2  10   6    5.10    1.30
  -2  10   6    5.00    1.80
   2  10  -6    2.30    2.20
 -22   0   7    0.10    1.60
 -22   0   7    0.20    1.40
 -22   0   7   -0.50    2.00
 -20   0   7    0.90    1.50
 -20   0   7   -0.60    1.40
 -20   0   7    2.70    1.90
 -20   0   7   -0.50    1.90
 -18   0   7   -0.50    1.30
 -18   0   7   -0.10    1.80
  18   0  -7    0.20    2.30
 -18   0   7    0.30    1.30
 -18   0   7    0.50    1.50
 -16   0   7    0.10    1.10
  16   0  -7    0.50    1.90
 -16   0   7   -0.10    1.40
 -16   0   7    0.20    1.20
 -16   0   7    1.30    1.10
 -14   0   7    0.80    0.90
 -14   0   7    0.30    0.90
 -14   0   7    1.50    1.20
 -14   0   7    0.40    0.90
  14   0  -7    0.80    1.40
 -12   0   7   -0.20    0.70
  12   0  -7   -0.20    1.20
 -12   0   7   -0.10    0.80
 -12   0   7    1.30    0.90
 -12   0   7    0.50    1.00
 -12   0   7    0.20    1.10
 -10   0   7    0.00    0.80
  10   0  -7    0.40    1.00
 -10   0   7   -0.80    0.60
 -10   0   7    0.00    0.70
 -10   0   7   -0.50    1.00
  10   0  -7   -0.50    0.90
 -10   0   7    0.50    0.70
  -8   0   7   -0.70    0.60
   8   0  -7   -0.30    0.40
  -8   0   7   -0.40    0.50
  -8   0   7    2.00    0.60
  -8   0   7   -1.30    0.60
  -8   0   7    1.30    0.70
   8   0  -7   -0.30    0.60
  -8   0   7    0.60    0.90
  -6   0   7    0.40    1.00
  -6   0   7   -0.20    0.50
  -6   0   7    0.00    0.90
  -6   0   7   -0.30    0.50
  -6   0   7    0.10    0.70
   6   0  -7    0.20    0.40
   6   0  -7   -0.10    0.50
  -4   0   7    0.90    0.70
   4   0  -7   -0.20    0.60
  -4   0   7    0.80    1.10
  -4   0   7    1.20    0.80
   4   0  -7   -0.20    0.50
  -4   0   7    0.50    0.50
  -4   0   7   -0.30    0.50
  -2   0   7   -4.00    0.60
  -2   0   7   -2.70    0.50
  -2   0   7   -3.70    0.80
   2   0  -7   -3.50    0.50
  -2   0   7   -2.50    1.10
  -2   0   7   -3.30    0.80
  -2   0   7   -2.40    0.90
   2   0  -7   -3.00    0.80
   0   0  -7   -0.20    1.10
   0   0   7    0.80    0.50
   0   0   7   -0.30    1.20
   0   0   7    0.60    1.00
   0   0   7   -0.10    0.90
   0   0   7   -0.40    1.20
   0   0   7   -0.30    0.80
   2   0   7    0.70    0.90
   2   0   7    0.80    1.40
  -2   0  -7    1.60    1.10
   2   0   7    1.10    1.10
   2   0   7   -0.60    1.00
  -2   0  -7    0.00    1.30
   2   0   7    0.60    0.60
   4   0   7    0.60    1.40
   4   0   7    0.70    1.20
   4   0   7    0.80    1.70
   4   0   7    1.10    1.30
   4   0   7   -0.10    0.70
   6   0   7    1.10    1.80
   6   0   7    1.90    1.50
  -6   0  -7    0.40    1.40
   6   0   7    0.00    1.40
   6   0   7   -0.10    0.90
   8   0   7    1.30    1.00
  -8   0  -7   -0.10    1.80
   8   0   7    2.60    1.70
   8   0   7    0.00    2.10
  10   0   7    0.30    1.90
  10   0   7   -1.60    2.40
 -10   0  -7   -1.40    1.90
 -10   0  -7   -1.20    1.60
  10   0   7    0.10    1.10
  12   0   7    0.60    1.70
 -12   0  -7   -2.40    1.80
  12   0   7    0.30    3.20
 -23  -1   7    8.10    1.50
  23  -1  -7   10.20    1.70
  23   1  -7   10.30    1.60
 -23   1   7   12.70    3.60
 -23   1   7    7.80    1.50
  21  -1  -7   24.00    3.60
 -21  -1   7   21.90    2.60
 -21  -1   7   27.90    2.60
 -21   1   7   23.60    2.70
 -21   1   7   24.10    2.60
  21   1  -7   23.40    2.70
 -21   1   7   25.70    3.30
 -19  -1   7  243.58   12.20
  19  -1  -7  218.28   12.00
 -19  -1   7  226.68   11.10
 -19  -1   7  229.68   11.00
 -19  -1   7  204.28   11.10
 -19   1   7  232.08   11.00
 -19   1   7  240.28   11.80
 -19   1   7  221.08   11.20
 -17  -1   7  525.75   24.30
  17  -1  -7  518.65   24.90
 -17  -1   7  531.45   24.20
 -17  -1   7  505.95   24.70
 -17  -1   7  509.25   24.20
 -17   1   7  535.05   24.20
 -17   1   7  536.65   24.30
 -17   1   7  526.35   24.30
 -17   1   7  492.55   24.50
 -15  -1   7  101.79    5.20
 -15  -1   7  105.89    5.20
  15  -1  -7   88.09    5.80
 -15  -1   7   93.79    5.20
 -15  -1   7  108.29    5.70
 -15   1   7  107.99    5.20
 -15   1   7   98.39    5.30
 -15   1   7  104.89    5.50
 -15   1   7  100.39    5.20
 -13  -1   7   72.39    3.80
 -13  -1   7   72.59    3.90
  13  -1  -7   68.29    4.40
 -13  -1   7   75.79    3.80
 -13   1   7   76.19    3.80
 -13   1   7   70.29    4.70
 -13   1   7   77.49    3.90
 -11  -1   7  810.62   37.30
 -11  -1   7  861.21   37.20
 -11  -1   7  849.91   37.30
 -11  -1   7  826.42   37.60
  11  -1  -7  803.82   37.50
 -11  -1   7  824.92   37.20
 -11   1   7  859.31   37.30
 -11   1   7  726.13   37.60
 -11   1   7  726.43   37.40
 -11   1   7  838.52   37.20
 -11   1   7  711.23   37.30
 -11   1   7  864.31   37.20
  -9  -1   7  308.07   14.70
  -9  -1   7  324.97   14.70
   9  -1  -7  312.47   14.60
  -9  -1   7  324.87   14.80
  -9  -1   7  335.57   14.70
   9  -1  -7  324.87   14.70
  -9  -1   7  323.67   15.10
  -9  -1   7  311.27   14.70
  -9   1   7  331.87   14.70
  -9   1   7  294.07   15.10
   9   1  -7  322.37   15.10
  -9   1   7  324.57   14.70
   9   1  -7  300.17   14.70
  -9   1   7  298.17   14.70
  -9   1   7  307.17   14.70
  -7  -1   7  123.49    5.70
  -7  -1   7  130.99    6.00
  -7  -1   7  108.99    6.30
  -7  -1   7  121.99    5.70
  -7  -1   7  107.89    6.10
   7   1  -7  126.09    5.80
  -7   1   7  119.09    5.70
  -7   1   7  121.19    5.70
   7   1  -7  109.29    6.10
  -7   1   7  123.39    6.60
  -7   1   7  125.69    5.70
  -7   1   7  116.79    5.70
  -5  -1   7 3905.91  179.28
  -5  -1   7 4144.59  179.58
  -5  -1   7 3745.03  179.18
  -5   1   7 3671.43  179.48
  -5   1   7 4089.89  179.58
  -5   1   7 3766.42  179.18
  -5   1   7 4094.49  179.28
  -3  -1   7 2113.69   88.69
  -3  -1   7 2019.00   88.39
  -3  -1   7 1807.12   88.19
  -3  -1   7 1841.82   88.59
  -3  -1   7 1849.91   88.49
  -3  -1   7 1955.20   88.29
   3  -1  -7 1871.61   88.39
  -3   1   7 1898.21   88.19
  -3   1   7 1945.61   88.69
  -3   1   7 1943.11   89.59
  -3   1   7 1843.12   88.59
  -3   1   7 1888.01   88.29
   3   1  -7 1929.11   88.39
  -3   1   7 2036.10   88.29
   3   1  -7 1953.90   88.79
  -1  -1   7 2399.46  111.59
  -1  -1   7 2691.53  111.79
  -1  -1   7 2349.36  111.19
  -1  -1   7 2393.36  111.29
  -1  -1   7 2482.55  111.29
   1  -1  -7 2254.17  111.49
  -1  -1   7 2291.57  111.79
  -1  -1   7 2409.76  111.39
  -1   1   7 2310.37  111.19
   1   1  -7 2228.98  111.39
   1   1  -7 2407.66  111.89
  -1   1   7 2610.04  111.29
  -1   1   7 2454.05  111.59
  -1   1   7 2695.13  111.79
  -1   1   7 2372.56  111.59
  -1   1   7 2567.94  111.39
  -1   1   7 2382.76  111.59
   1  -1   7  608.44   30.00
   1  -1   7  681.23   30.60
   1  -1   7  675.53   30.10
   1  -1   7  655.33   30.30
   1  -1   7  660.73   30.40
   1   1   7  647.74   30.60
   1   1   7  654.23   30.00
   1   1   7  681.23   30.20
   1   1   7  578.64   30.60
   1   1   7  658.13   30.50
   1   1   7  669.03   30.40
  -1   1  -7  633.34   30.30
  -1   1  -7  658.43   30.80
   3  -1   7   17.60    3.00
   3  -1   7   19.80    1.90
   3  -1   7   17.90    2.30
   3  -1   7   18.00    2.20
   3  -1   7   14.60    1.50
  -3  -1  -7   16.30    2.10
   3   1   7   16.50    2.30
   3   1   7   15.70    2.30
  -3   1  -7   15.60    3.30
   3   1   7   16.70    1.40
  -3   1  -7   16.70    2.40
   3   1   7   16.00    2.70
   3   1   7   20.10    2.30
   5  -1   7  248.48   12.00
   5  -1   7  245.68   12.60
   5  -1   7  263.77   12.30
   5  -1   7  257.77   12.60
  -5  -1  -7  262.67   12.40
   5   1   7  263.87   12.40
   5   1   7  245.48   11.90
   5   1   7  240.88   12.90
   5   1   7  251.07   12.70
   5   1   7  265.37   12.70
  -5   1  -7  260.07   12.70
   7  -1   7  109.69    5.70
   7  -1   7   95.69    5.10
  -7  -1  -7   94.29    5.60
   7   1   7  109.19    5.90
   7   1   7   93.19    5.00
  -7   1  -7  100.09    6.00
   7   1   7   96.19    6.00
   7   1   7  104.69    6.30
   9  -1   7  146.99    8.60
   9  -1   7  152.98    8.10
   9   1   7  137.89    8.10
   9   1   7  145.79    8.70
  -9   1  -7  158.08    9.50
   9   1   7  155.18    7.50
 -11  -1  -7   27.30    3.30
  11  -1   7   32.90    3.20
  11  -1   7   26.20    2.50
  11  -1   7   34.10    4.50
  11   1   7   35.90    3.50
 -11   1  -7   27.80    3.20
  11   1   7   32.80    4.40
 -11   1  -7   28.80    3.90
  13  -1   7  319.77   14.90
  13  -1   7  320.47   15.70
 -13   1  -7  285.67   16.20
  13   1   7  318.47   15.70
  13   1   7  325.07   15.00
 -13   1  -7  295.57   14.90
 -22  -2   7   65.49    4.00
  22  -2  -7   68.59    6.20
 -22   2   7   69.39    4.00
 -22   2   7   63.99    4.20
 -22   2   7   69.79    4.60
  22   2  -7   72.69    4.10
  20  -2  -7    8.90    3.20
 -20  -2   7    4.20    1.40
 -20  -2   7    5.60    1.50
  20   2  -7    5.30    1.50
 -20   2   7    7.70    2.00
 -20   2   7    5.50    1.70
 -20   2   7    6.00    1.50
 -18  -2   7  141.59    7.70
 -18  -2   7  152.48    7.50
 -18  -2   7  150.28    7.50
  18  -2  -7  146.29    8.80
  18   2  -7  157.58    7.60
 -18   2   7  151.68    7.60
 -18   2   7  151.48    7.50
 -18   2   7  149.99    7.60
 -18   2   7  148.89    7.90
 -16  -2   7  123.69    7.00
  16  -2  -7  123.79    7.90
 -16  -2   7  153.28    6.90
 -16   2   7  142.59    7.30
 -16   2   7  130.49    7.00
 -16   2   7  145.89    7.90
 -16   2   7  147.89    7.00
 -14  -2   7    2.20    1.00
  14  -2  -7    4.90    1.90
 -14  -2   7    4.50    1.10
 -14  -2   7    4.50    1.10
 -14   2   7    4.80    1.20
 -14   2   7    2.30    1.20
 -14   2   7    2.30    1.70
 -14   2   7    5.50    1.10
 -12  -2   7 1156.68   53.19
 -12  -2   7 1157.98   52.79
 -12  -2   7 1145.29   52.79
 -12   2   7 1197.38   52.79
 -12   2   7 1174.68   52.69
 -12   2   7 1148.29   52.79
 -12   2   7 1057.79   53.29
 -10  -2   7  877.51   42.80
 -10  -2   7  956.90   43.00
 -10  -2   7  934.01   42.90
 -10  -2   7  934.91   42.90
 -10  -2   7  991.50   43.30
 -10   2   7  953.60   42.90
 -10   2   7  892.31   42.90
 -10   2   7  851.01   43.40
  10   2  -7  923.31   43.50
 -10   2   7  960.50   42.90
 -10   2   7  978.50   42.80
  -8  -2   7   16.70    1.50
  -8  -2   7   17.40    2.10
   8  -2  -7   13.20    1.30
  -8  -2   7   15.10    1.20
  -8  -2   7   15.20    1.30
  -8  -2   7   11.60    1.20
  -8   2   7   18.10    2.30
  -8   2   7   12.30    1.30
  -8   2   7   14.50    1.40
  -8   2   7   15.80    1.30
   8   2  -7   12.60    1.30
  -8   2   7   11.00    2.00
   8   2  -7   14.70    2.00
  -8   2   7   16.70    1.20
   8   2  -7   14.30    1.10
  -6  -2   7 2460.75  109.19
  -6  -2   7 2424.26  109.09
  -6  -2   7 2332.17  108.99
   6  -2  -7 2323.47  109.09
  -6  -2   7 2367.46  109.09
  -6  -2   7 2583.44  109.49
  -6   2   7 2292.17  108.99
  -6   2   7 2377.46  108.99
  -6   2   7 2604.64  108.99
  -6   2   7 2471.75  108.99
  -6   2   7 2509.95  109.49
   6   2  -7 2250.47  109.09
   6   2  -7 2363.96  109.69
   6   2  -7 2257.27  108.99
  -6   2   7 2094.79  109.39
  -4  -2   7  140.69    7.00
  -4  -2   7  124.99    6.40
  -4  -2   7  138.09    7.20
  -4  -2   7  136.09    6.50
  -4  -2   7  141.39    6.50
  -4  -2   7  142.49    6.80
   4  -2  -7  128.99    6.60
  -4  -2   7  141.99    6.60
   4   2  -7  126.99    7.20
  -4   2   7  142.39    6.40
  -4   2   7  123.29    6.90
   4   2  -7  129.09    6.60
  -4   2   7  138.09    6.40
  -4   2   7  136.69    7.00
  -4   2   7  130.39    6.40
  -2  -2   7  263.87   12.60
  -2  -2   7  288.77   13.50
  -2  -2   7  271.47   13.10
  -2  -2   7  270.17   13.00
  -2  -2   7  266.27   12.60
  -2  -2   7  266.77   12.80
  -2  -2   7  256.57   12.60
  -2  -2   7  272.07   12.80
   2  -2  -7  241.88   12.80
  -2   2   7  268.17   13.10
  -2   2   7  264.57   12.60
  -2   2   7  283.47   13.20
  -2   2   7  270.07   12.70
  -2   2   7  263.57   12.50
   2   2  -7  279.17   13.50
  -2   2   7  283.57   12.50
  -2   2   7  269.17   12.50
   0  -2   7  178.38    8.80
   0  -2   7  179.08    9.00
   0  -2   7  180.68    9.00
   0  -2   7  175.38    8.90
   0  -2   7  186.08    9.20
   0  -2   7  193.48    9.70
   0  -2   7  182.78    8.70
   0  -2   7  175.98    8.70
   0  -2   7  198.28    9.40
   0  -2   7  195.78    8.80
   0   2   7  189.18    9.40
   0   2  -7  177.98    9.70
   0   2   7  183.28    9.30
   0   2   7  176.38    8.60
   0   2   7  176.18    9.20
   0   2   7  190.18    8.90
   0   2   7  186.68    9.20
   2  -2   7  489.15   22.80
   2  -2   7  489.45   22.50
   2  -2   7  508.25   23.00
   2  -2   7  473.05   22.70
   2  -2   7  503.85   22.90
   2  -2   7  488.15   23.40
   2  -2   7  468.85   22.30
   2   2   7  467.55   22.30
  -2   2  -7  472.35   23.60
   2   2   7  494.25   23.10
   2   2   7  502.25   22.80
   2   2   7  452.95   23.10
   2   2   7  492.35   22.60
  -2   2  -7  449.76   23.30
   4  -2   7  489.25   23.20
   4  -2   7  467.55   22.70
   4  -2   7  499.95   23.20
   4  -2   7  509.95   23.90
   4  -2   7  496.45   22.80
   4   2   7  476.75   23.30
   4   2   7  498.35   23.00
   4   2   7  458.35   22.60
  -4   2  -7  492.55   23.30
   4   2   7  494.65   23.30
   6  -2   7  748.93   33.70
   6  -2   7  681.63   34.10
   6  -2   7  762.72   34.10
   6  -2   7  699.43   33.50
   6  -2   7  713.73   34.70
  -6   2  -7  735.43   34.20
   6   2   7  708.83   33.40
   6   2   7  717.83   34.10
   6   2   7  736.83   34.20
   6   2   7  734.63   33.90
   8  -2   7  581.54   26.30
   8  -2   7  557.04   26.10
   8  -2   7  574.04   26.70
   8  -2   7  545.15   26.90
   8  -2   7  554.44   27.50
   8   2   7  534.85   26.70
  -8   2  -7  565.44   26.90
   8   2   7  561.14   26.60
   8   2   7  572.54   27.00
  10  -2   7   11.80    3.00
  10  -2   7   13.70    2.10
  10  -2   7   11.00    1.60
 -10   2  -7    9.40    2.70
  10   2   7   13.60    3.10
  10   2   7   11.10    2.30
  12  -2   7   22.50    2.00
  12  -2   7   24.60    4.40
  12  -2   7   27.60    2.90
 -12   2  -7   26.10    2.50
 -12   2  -7   31.50    4.00
  12   2   7   25.30    4.30
  12   2   7   25.80    3.40
 -23   3   7  223.68   11.20
  23   3  -7  250.77   11.40
 -21  -3   7   98.79    5.80
  21  -3  -7  106.89    7.70
 -21   3   7  112.59    6.10
 -21   3   7  112.29    5.70
 -21   3   7  111.99    5.90
  19  -3  -7   12.20    3.50
 -19  -3   7    9.00    1.50
 -19  -3   7   10.80    1.60
 -19   3   7    7.40    1.50
 -19   3   7   10.60    1.80
  19   3  -7    9.50    1.50
 -19   3   7    9.90    2.00
 -17  -3   7    5.60    1.70
  17  -3  -7    7.40    3.00
 -17  -3   7    8.70    1.40
 -17  -3   7    7.50    1.30
 -17   3   7    6.00    1.90
 -17   3   7    7.10    1.30
 -17   3   7    7.50    1.70
 -17   3   7    8.90    2.40
  17   3  -7    4.90    1.20
  15  -3  -7  291.07   15.20
 -15  -3   7  296.67   14.10
 -15  -3   7  295.87   14.30
 -15  -3   7  305.87   14.20
 -15  -3   7  296.17   14.80
 -15   3   7  292.77   15.10
 -15   3   7  306.07   14.30
 -15   3   7  302.77   14.10
  15   3  -7  304.47   14.20
 -15   3   7  314.87   14.30
 -13  -3   7  199.28    9.90
 -13  -3   7  214.08    9.80
 -13  -3   7  201.18    9.80
 -13  -3   7  199.48   10.40
 -13   3   7  210.28    9.90
 -13   3   7  202.48    9.70
  13   3  -7  210.18    9.80
 -13   3   7  211.58    9.90
 -13   3   7  201.68   10.70
 -11  -3   7   28.60    2.10
 -11  -3   7   28.00    2.20
 -11  -3   7   30.10    1.90
 -11  -3   7   26.10    1.80
 -11  -3   7   25.30    2.90
 -11   3   7   29.00    2.10
 -11   3   7   26.70    3.10
  11   3  -7   27.00    3.10
 -11   3   7   25.30    2.10
  11   3  -7   26.50    1.80
 -11   3   7   25.60    1.80
  -9  -3   7   15.00    1.60
  -9  -3   7   13.20    1.60
  -9  -3   7   15.70    1.30
  -9  -3   7   13.00    2.30
  -9   3   7   16.00    1.30
   9   3  -7   14.10    2.50
  -9   3   7   14.40    1.50
  -9   3   7   15.50    2.50
  -9   3   7   12.30    1.30
  -9   3   7   15.10    2.20
  -9   3   7   11.90    1.50
   9   3  -7   13.60    1.20
  -7  -3   7 2029.10   90.59
  -7  -3   7 2077.19   90.99
  -7  -3   7 1911.31   90.39
  -7  -3   7 1869.51   90.39
  -7  -3   7 2068.89   90.59
  -7   3   7 2046.80   90.89
   7   3  -7 1919.11   90.39
   7   3  -7 2034.30   91.39
  -7   3   7 2007.80   90.39
  -7   3   7 1897.61   90.49
  -7   3   7 1929.81   90.49
  -7   3   7 2059.09   90.49
  -7   3   7 1805.22   90.99
  -5  -3   7  415.86   19.30
  -5  -3   7  424.96   19.60
  -5  -3   7  385.66   19.30
  -5  -3   7  445.66   19.90
  -5  -3   7  420.06   19.50
  -5  -3   7  433.56   19.40
  -5   3   7  404.76   19.40
   5   3  -7  414.86   19.30
   5   3  -7  399.56   20.40
  -5   3   7  452.55   19.40
  -5   3   7  410.46   19.50
  -5   3   7  432.86   19.40
  -5   3   7  382.06   19.90
  -5   3   7  417.66   19.30
  -5   3   7  433.86   20.00
  -3  -3   7   12.00    1.30
  -3  -3   7   10.60    1.30
  -3  -3   7   11.20    1.60
  -3  -3   7   13.40    2.10
  -3  -3   7   11.30    1.10
  -3  -3   7   13.20    2.50
  -3  -3   7   12.40    1.20
  -3  -3   7   14.20    1.80
  -3   3   7   12.00    1.30
  -3   3   7   13.20    1.30
  -3   3   7   13.60    1.70
   3   3  -7   12.40    2.40
  -3   3   7   10.50    1.30
  -3   3   7    8.50    1.60
  -1  -3   7  137.79    7.40
  -1  -3   7  139.89    7.20
  -1  -3   7  140.29    6.50
  -1  -3   7  140.89    6.90
  -1  -3   7  136.49    6.50
  -1  -3   7  129.09    6.50
  -1  -3   7  128.89    6.40
  -1   3   7  131.09    6.40
   1   3  -7  124.19    7.90
  -1   3   7  140.19    7.30
  -1   3   7  131.39    7.20
  -1   3   7  131.69    6.40
  -1   3   7  134.49    6.70
  -1   3   7  125.99    6.40
   1  -3   7  996.40   47.40
   1  -3   7 1037.20   47.10
   1  -3   7 1041.10   47.70
   1  -3   7  974.30   47.60
   1  -3   7 1037.50   48.30
   1  -3   7 1063.49   47.10
   1  -3   7 1011.80   47.00
   1   3   7 1030.20   47.70
   1   3   7 1055.59   47.80
   1   3   7 1009.70   47.00
   1   3   7 1056.69   47.60
  -1   3  -7  971.00   48.50
   1   3   7 1035.20   47.30
   1   3   7  998.50   47.00
   3  -3   7  541.45   25.10
   3  -3   7  553.34   26.10
   3  -3   7  526.85   24.80
   3  -3   7  521.55   25.10
   3  -3   7  546.95   25.70
   3   3   7  526.75   25.40
   3   3   7  531.15   25.10
   3   3   7  529.15   25.30
  -3   3  -7  512.55   25.40
   5  -3   7   14.60    2.40
   5  -3   7   15.20    1.80
   5  -3   7   16.70    2.40
   5  -3   7   15.10    3.40
   5   3   7   11.30    2.40
  -5   3  -7   11.00    2.60
   5   3   7   12.70    2.20
   5   3   7   12.10    2.20
   7  -3   7   13.60    2.40
   7  -3   7   21.90    2.70
   7  -3   7   15.80    3.10
   7  -3   7   16.40    1.80
   7  -3   7   19.10    3.50
  -7   3  -7   14.60    3.00
   7   3   7   19.10    3.00
   7   3   7   18.70    2.60
   7   3   7   23.30    2.80
   9  -3   7  248.28   11.90
   9  -3   7  239.08   11.70
   9  -3   7  235.38   12.70
   9   3   7  244.28   12.80
  -9   3  -7  248.18   12.90
   9   3   7  241.48   12.40
  11  -3   7  171.68    8.70
  11  -3   7  182.28    8.80
  11  -3   7  178.48    9.90
 -11   3  -7  172.88    9.80
  11   3   7  173.98    9.30
  13  -3   7    7.10    1.40
  13   3   7    4.60    2.00
 -13   3  -7    3.10    2.20
  22  -4  -7   61.19    6.00
  22   4  -7   65.99    3.80
 -22   4   7   58.39    3.60
 -20   4   7    4.40    1.70
  20   4  -7    4.60    1.40
 -20   4   7    2.70    1.40
  18  -4  -7   19.60    3.80
 -18  -4   7   20.30    2.20
  18   4  -7   20.10    2.50
 -18   4   7   21.50    2.30
 -18   4   7   19.90    2.20
 -18   4   7   23.80    4.00
 -16  -4   7  197.78   10.90
 -16  -4   7  207.58   10.00
  16  -4  -7  211.28   11.60
 -16  -4   7  204.08    9.80
 -16  -4   7  193.18   10.10
  16   4  -7  213.88   10.00
 -16   4   7  211.68   10.10
 -16   4   7  202.18    9.90
 -16   4   7  206.98   11.10
  14  -4  -7  514.45   24.30
 -14  -4   7  477.95   22.90
 -14  -4   7  473.15   23.60
 -14  -4   7  476.55   23.10
 -14  -4   7  493.35   23.00
 -14   4   7  503.75   24.00
  14   4  -7  498.35   23.00
 -14   4   7  518.75   23.10
 -14   4   7  492.05   22.90
 -12  -4   7  358.56   16.70
 -12  -4   7  336.47   16.80
 -12  -4   7  350.46   16.60
 -12  -4   7  361.46   17.40
  12   4  -7  355.16   16.70
 -12   4   7  354.86   17.60
 -12   4   7  361.16   16.70
 -12   4   7  383.56   16.80
 -12   4   7  349.57   16.60
 -10  -4   7  532.75   25.50
 -10  -4   7  579.34   26.20
 -10  -4   7  526.45   25.70
 -10  -4   7  541.55   25.70
 -10  -4   7  549.74   25.50
 -10   4   7  536.15   26.30
  10   4  -7  552.84   25.50
 -10   4   7  556.24   25.40
  10   4  -7  536.15   26.60
 -10   4   7  588.84   25.60
 -10   4   7  560.74   25.60
  -8  -4   7  124.09    6.50
  -8  -4   7  138.79    7.00
  -8  -4   7  120.99    6.10
  -8  -4   7  121.89    6.30
  -8   4   7  132.29    6.20
  -8   4   7  123.89    6.20
  -8   4   7  116.59    7.00
   8   4  -7  129.49    7.60
   8   4  -7  128.69    6.10
  -8   4   7  124.79    6.30
  -6  -4   7   18.50    1.50
  -6  -4   7   20.90    2.20
  -6  -4   7   23.40    2.80
  -6  -4   7   19.40    1.90
  -6   4   7   18.90    2.80
  -6   4   7   19.70    1.80
  -6   4   7   17.30    1.70
   6   4  -7   22.00    3.60
  -6   4   7   21.50    1.70
  -4  -4   7   33.60    2.60
  -4  -4   7   31.50    2.00
  -4  -4   7   28.10    3.80
  -4  -4   7   31.90    2.00
   4   4  -7   32.10    4.10
  -4   4   7   31.90    2.10
  -4   4   7   34.60    2.10
  -4   4   7   29.30    2.10
  -4   4   7   31.60    3.80
  -2  -4   7   66.89    3.30
  -2  -4   7   64.09    3.50
  -2  -4   7   71.19    5.30
  -2  -4   7   62.89    3.50
  -2   4   7   61.09    4.00
  -2   4   7   60.49    3.40
  -2   4   7   67.39    3.40
   2   4  -7   65.29    5.70
  -2   4   7   66.69    3.40
  -2   4   7   50.39    4.40
   0  -4   7   93.39    5.30
   0  -4   7   71.29    4.60
   0  -4   7   92.89    5.40
   0  -4   7   78.39    4.20
   0  -4   7   75.49    4.10
   0   4   7   80.09    4.10
   0   4   7   79.79    4.10
   0   4  -7   79.09    7.10
   0   4   7   63.89    5.20
   0   4   7   75.89    4.60
   2  -4   7  519.95   23.70
   2  -4   7  467.65   23.10
   2  -4   7  502.75   22.80
   2  -4   7  522.35   23.80
   2   4   7  492.95   22.60
   2   4   7  440.56   23.50
   2   4   7  491.45   23.20
  -2   4  -7  471.85   23.60
   4  -4   7  358.86   17.70
   4  -4   7  378.46   16.90
   4  -4   7  335.27   17.00
   4  -4   7  373.06   17.30
   4  -4   7  351.16   16.70
   4   4   7  363.46   17.30
   4   4   7  333.07   17.50
  -4   4  -7  349.27   17.80
   6  -4   7  253.67   12.00
   6  -4   7  251.47   11.80
   6  -4   7  242.78   12.60
   6   4   7  246.68   12.60
  -6   4  -7  240.68   13.00
   6   4   7  231.98   12.60
   6   4   7  252.07   12.90
   8  -4   7  328.47   15.20
   8  -4   7  324.67   15.30
   8  -4   7  300.87   16.00
  -8   4  -7  336.47   16.40
   8   4   7  300.87   15.90
   8   4   7  316.57   16.20
  10  -4   7  242.18   12.90
  10  -4   7  257.97   11.80
  10  -4   7  243.38   11.90
  10   4   7  225.68   13.10
 -10   4  -7  248.78   13.00
  12  -4   7   27.20    2.60
 -12   4  -7   26.50    4.10
  12   4   7   25.30    2.90
 -12   4  -7   33.30    3.00
  21  -5  -7   19.50    3.70
  21   5  -7   20.40    2.30
 -19   5   7    3.00    1.30
  19   5  -7    1.00    2.00
 -19   5   7    3.40    1.70
 -19   5   7    1.70    2.30
  17  -5  -7    6.00    3.30
 -17   5   7    4.60    1.40
 -17   5   7    5.30    1.70
  17   5  -7    5.40    1.40
 -17   5   7    6.00    2.40
 -15  -5   7  155.98    9.60
 -15  -5   7  171.88    8.60
  15  -5  -7  168.28   10.30
 -15  -5   7  165.98    8.90
 -15   5   7  190.08    8.60
 -15   5   7  199.78    8.90
  15   5  -7  193.38    8.80
 -13  -5   7  793.72   37.30
 -13  -5   7  805.52   38.00
 -13   5   7  832.92   37.20
 -13   5   7  774.32   37.00
 -13   5   7  794.62   38.10
  13   5  -7  822.32   37.10
 -11  -5   7   10.20    2.50
 -11  -5   7    9.70    1.70
 -11  -5   7    8.40    1.10
 -11   5   7   13.20    1.70
  11   5  -7   10.80    1.30
 -11   5   7    9.50    2.20
  -9  -5   7   60.59    3.60
  -9  -5   7   55.29    3.20
  -9  -5   7   60.69    4.60
  -9   5   7   61.59    3.50
   9   5  -7   58.69    3.20
  -9   5   7   52.49    4.60
  -7  -5   7  220.28   11.10
  -7  -5   7  201.98   10.10
  -7  -5   7  212.28   10.40
  -7   5   7  217.08   11.20
  -7   5   7  211.58   10.30
  -7   5   7  217.98   10.20
   7   5  -7  210.98   10.10
  -5  -5   7  118.49    6.10
  -5  -5   7  118.29    5.90
  -5  -5   7  137.09    7.10
  -5   5   7  102.09    6.80
  -5   5   7  118.59    5.90
  -5   5   7  113.49    5.90
   5   5  -7  121.69    5.90
  -5   5   7  119.49    5.90
  -3  -5   7   25.00    2.00
  -3  -5   7   28.20    2.40
  -3  -5   7   26.00    3.40
  -3  -5   7   24.50    2.00
  -3   5   7   23.30    2.10
  -3   5   7   26.20    2.00
  -3   5   7   20.00    3.40
  -1  -5   7   56.09    3.20
  -1  -5   7   70.09    4.80
  -1   5   7   59.19    3.30
  -1   5   7   55.59    3.90
  -1   5   7   54.19    3.20
  -1   5   7   43.10    4.50
   1  -5   7   66.89    3.80
   1  -5   7   75.49    5.50
   1   5   7   66.69    3.70
   1   5   7   64.39    4.70
   1   5   7   58.69    5.20
   1   5   7   73.09    3.80
   3  -5   7  199.88    9.60
  -3   5  -7  206.68   10.90
   3   5   7  196.38   10.70
   3   5   7  198.18    9.50
   3   5   7  185.48   10.30
   5  -5   7  110.09    5.80
   5  -5   7  112.99    5.70
   5   5   7  103.09    6.80
  -5   5  -7  116.09    7.50
   5   5   7   89.79    6.80
   7  -5   7  111.19    5.80
  -7   5  -7  108.99    7.20
   7   5   7   92.59    6.80
   9  -5   7  642.54   28.00
  -9   5  -7  623.84   28.90
   9   5   7  536.05   28.60
  11  -5   7   50.59    3.20
 -11   5  -7   47.30    3.50
  11   5   7   35.40    4.30
 -11   5  -7   53.19    4.60
  20  -6  -7   13.10    3.30
  20   6  -7    7.20    1.40
 -20   6   7    8.80    2.40
  18  -6  -7    5.30    3.30
 -18   6   7    6.60    2.30
 -18   6   7    4.70    1.70
  18   6  -7    5.30    1.40
 -16  -6   7  100.39    7.00
  16  -6  -7  117.09    8.10
 -16   6   7  117.69    6.10
 -16   6   7  119.99    7.30
  16   6  -7  113.59    6.00
 -14  -6   7  467.05   23.70
 -14  -6   7  481.75   24.40
  14  -6  -7  548.85   25.00
 -14   6   7  507.25   23.60
  14   6  -7  499.75   23.50
 -14   6   7  515.95   24.60
 -12  -6   7   50.09    3.80
 -12  -6   7   49.80    5.00
  12   6  -7   54.09    3.40
 -12   6   7   59.09    3.70
 -10  -6   7   74.89    4.50
 -10  -6   7   64.29    4.00
 -10  -6   7   89.29    5.90
 -10   6   7   67.99    5.60
 -10   6   7   71.59    4.30
  10   6  -7   77.29    4.10
  -8  -6   7  184.48    9.60
  -8  -6   7  207.28   11.00
  -8  -6   7  200.98   10.00
   8   6  -7  203.78    9.70
  -8   6   7  207.58    9.80
  -8   6   7  205.48   10.80
  -6  -6   7  617.04   28.80
  -6  -6   7  592.14   28.00
  -6  -6   7  571.84   27.70
  -6   6   7  594.54   27.90
   6   6  -7  586.84   27.80
  -6   6   7  618.94   28.70
  -6   6   7  609.84   27.80
  -4  -6   7   37.30    3.10
  -4  -6   7   45.20    4.30
  -4   6   7   33.40    4.00
  -4   6   7   34.70    2.60
  -4   6   7   40.00    2.80
  -2  -6   7   28.70    4.20
  -2  -6   7   32.00    2.90
  -2  -6   7   36.40    2.50
  -2   6   7   35.80    4.20
  -2   6   7   31.50    2.40
  -2   6   7   28.20    3.20
  -2   6   7   30.50    2.60
   0  -6   7  143.19    9.10
   0  -6   7  156.98    7.60
   0   6   7  150.48    8.90
   0   6   7  156.38    7.50
   0   6   7  159.28    8.30
   2  -6   7  858.11   38.60
   2   6   7  804.52   38.50
   2   6   7  830.22   39.50
   2   6   7  820.72   39.10
  -2   6  -7  836.42   39.50
   2   6   7  854.31   38.50
   4  -6   7   27.40    3.10
   4  -6   7   32.20    2.80
   4   6   7   34.80    3.70
   4   6   7   28.10    2.70
  -4   6  -7   34.20    4.60
   4   6   7   28.50    4.60
   6  -6   7   70.49    4.10
   6   6   7   64.29    5.60
  -6   6  -7   62.29    5.60
   8  -6   7  202.98    9.40
  -8   6  -7  192.98   10.50
   8   6   7  176.38   10.30
  10  -6   7  167.68    7.60
  10   6   7  132.29    8.30
 -10   6  -7  141.69    7.70
 -10   6  -7  169.58    8.60
  17  -7  -7   29.20    5.10
 -17  -7   7   22.80    3.40
  17   7  -7   28.80    2.80
 -17   7   7   38.90    3.90
 -17   7   7   32.50    2.70
 -15  -7   7    2.80    2.60
  15  -7  -7    6.90    3.10
 -15   7   7    6.20    2.40
  15   7  -7    7.50    1.50
 -15   7   7    6.30    1.60
 -13  -7   7  172.88    9.60
 -13  -7   7  160.88   10.40
  13   7  -7  194.48    9.30
 -13   7   7  214.78   10.60
 -13   7   7  194.48    9.30
 -11  -7   7  121.49    8.60
 -11  -7   7  129.69    7.50
 -11   7   7  162.08    8.60
 -11   7   7  145.09    7.20
  11   7  -7  139.99    7.10
  -9  -7   7   58.09    5.60
  -9  -7   7   58.39    4.20
  -9   7   7   60.79    5.50
  -9   7   7   55.79    4.50
   9   7  -7   52.89    3.60
  -7  -7   7    8.70    2.90
  -7  -7   7   12.30    2.20
   7   7  -7   13.10    1.70
  -7   7   7   14.30    1.80
  -7   7   7    7.20    1.60
  -7   7   7   22.70    3.90
  -5  -7   7  544.15   25.50
  -5  -7   7  503.75   24.60
  -5   7   7  506.95   25.10
  -5   7   7  534.45   24.40
  -5   7   7  531.65   24.20
   5   7  -7  500.05   24.30
  -3  -7   7   -0.10    1.70
  -3  -7   7   -0.20    2.60
  -3   7   7    2.30    1.40
  -3   7   7    2.60    2.20
  -3   7   7    0.70    1.40
  -1  -7   7    0.40    2.80
  -1  -7   7   -2.90    1.80
  -1   7   7    0.40    1.40
  -1   7   7    0.50    1.40
  -1   7   7    1.40    2.10
  -1   7   7    0.60    2.30
   1  -7   7  366.26   21.60
   1  -7   7  437.36   20.80
   1  -7   7  461.55   20.40
  -1   7  -7  461.25   21.40
   1   7   7  452.55   20.40
   1   7   7  443.76   21.10
   1   7   7  446.06   21.40
   1   7   7  423.66   20.50
   3  -7   7   11.00    2.00
   3  -7   7   10.90    1.60
   3   7   7    8.30    2.60
  -3   7  -7    8.70    2.90
   3   7   7    9.10    1.70
   3   7   7    7.60    1.60
   5  -7   7  458.55   22.90
   5  -7   7  511.75   22.80
   5   7   7  476.65   23.40
  -5   7  -7  499.65   23.60
   7  -7   7   74.39    4.20
   7   7   7   59.69    5.20
  -7   7  -7   77.79    5.50
 -16  -8   7   32.10    4.20
  16  -8  -7   41.50    4.80
 -16   8   7   30.00    2.70
 -16   8   7   36.70    3.80
  16   8  -7   36.50    3.00
 -14  -8   7    5.80    2.70
  14  -8  -7    6.80    3.00
  14   8  -7    7.40    1.60
 -14   8   7   10.30    2.50
 -14   8   7    8.40    1.60
 -12  -8   7   21.70    2.50
 -12  -8   7   17.30    3.20
 -12   8   7   25.60    4.00
 -12   8   7   17.50    2.00
  12   8  -7   13.60    3.00
 -10  -8   7   49.00    5.50
 -10  -8   7   56.09    4.30
 -10   8   7   58.19    3.80
  10   8  -7   58.59    3.80
 -10   8   7   64.99    5.10
  -8  -8   7  112.79    7.60
  -8  -8   7  112.59    6.40
  -8   8   7  111.29    5.90
   8   8  -7  107.19    6.00
  -8   8   7  111.09    7.10
  -6  -8   7  163.88    8.50
  -6  -8   7  149.49    9.50
   6   8  -7  157.38    8.00
  -6   8   7  154.58    7.90
  -6   8   7  164.98    8.90
  -4  -8   7  495.75   23.00
  -4  -8   7  483.25   23.90
  -4   8   7  479.75   23.30
  -4   8   7  475.65   22.60
  -4   8   7  478.35   22.70
  -4   8   7  487.25   22.90
  -2  -8   7  334.27   15.60
  -2  -8   7  301.27   16.50
  -2   8   7  321.17   16.00
  -2   8   7  321.97   15.30
  -2   8   7  327.37   15.70
  -2   8   7  322.37   15.20
   0  -8   7  415.36   19.00
   0  -8   7  373.66   19.80
   0   8   7  396.66   18.60
   0   8   7  391.66   18.70
   0   8   7  394.06   19.40
   0   8   7  406.06   19.10
   0   8  -7  399.66   19.40
   2  -8   7   43.30    3.80
  -2   8  -7   48.60    4.60
   2   8   7   47.70    4.30
   2   8   7   48.80    3.50
   2   8   7   43.50    3.00
   4  -8   7   17.00    2.30
   4   8   7   12.80    2.50
  -4   8  -7   17.30    2.80
   6  -8   7   74.89    4.10
  -6   8  -7   72.09    5.10
   6   8   7   73.49    5.00
 -13  -9   7    7.00    2.60
  13  -9  -7   11.00    2.80
 -13   9   7    9.80    1.50
 -13   9   7    9.80    2.10
 -11  -9   7    3.20    1.90
 -11  -9   7    0.10    2.60
  11  -9  -7    2.50    2.70
 -11   9   7    1.40    1.40
  11   9  -7    0.90    1.70
 -11   9   7    3.90    2.00
  -9  -9   7    4.60    2.00
  -9  -9   7    4.60    2.80
  -9   9   7    5.40    2.20
   9   9  -7    1.90    1.80
  -9   9   7    5.00    1.50
  -7  -9   7    3.60    2.80
  -7  -9   7    2.10    1.90
  -7   9   7    0.50    1.50
  -7   9   7    1.90    2.10
  -7   9   7    2.70    2.10
  -5  -9   7   29.60    3.40
  -5  -9   7   28.20    4.60
  -5   9   7   30.00    2.60
  -5   9   7   26.40    3.40
  -5   9   7   32.00    3.80
  -3  -9   7  103.99    5.90
  -3  -9   7   99.59    6.80
  -3   9   7   94.99    6.20
  -3   9   7   96.99    5.90
  -3   9   7  102.49    5.50
   3   9  -7   99.09    6.10
  -3   9   7  100.59    5.30
  -1  -9   7   26.30    4.20
  -1  -9   7   19.90    2.50
  -1   9   7   21.20    2.50
  -1   9   7   19.80    2.30
   1   9  -7   12.70    2.60
  -1   9   7   20.80    2.00
   1  -9   7   29.20    2.80
   1   9   7   31.10    3.40
   1   9   7   26.00    2.40
   1   9   7   25.40    3.00
  -1   9  -7   31.30    4.80
   3  -9   7   27.30    2.70
   3   9   7   31.90    3.20
  -3   9  -7   30.50    3.50
 -24   0   8   33.40    2.70
 -24   0   8   32.20    3.20
  24   0  -8   41.90    3.00
 -22   0   8    5.50    1.60
  22   0  -8    5.30    1.60
 -22   0   8    6.90    2.30
 -20   0   8  176.68    8.60
 -20   0   8  155.68    8.90
 -20   0   8  174.58    8.40
 -20   0   8  170.98    8.50
 -18   0   8   94.59    6.10
 -18   0   8  104.39    5.60
 -18   0   8  109.59    5.60
 -18   0   8  114.19    5.70
 -16   0   8   84.59    4.50
 -16   0   8   79.89    4.50
 -16   0   8   78.49    4.90
 -16   0   8   84.09    4.40
 -14   0   8   36.70    2.40
 -14   0   8   31.70    2.80
 -14   0   8   34.90    2.40
 -14   0   8   34.40    2.30
 -12   0   8  693.03   34.60
 -12   0   8  813.22   34.60
 -12   0   8  740.53   34.60
 -12   0   8  752.62   34.90
 -12   0   8  746.73   34.80
 -10   0   8 3944.31  186.88
 -10   0   8 4117.19  187.28
 -10   0   8 4097.89  186.88
 -10   0   8 3994.50  186.88
 -10   0   8 4263.77  186.98
  -8   0   8  552.64   25.20
  -8   0   8  558.34   25.20
  -8   0   8  540.65   25.40
  -8   0   8  560.24   25.30
  -8   0   8  553.94   25.60
   8   0  -8  540.65   25.20
  -8   0   8  548.35   25.20
  -8   0   8  541.05   25.80
   8   0  -8  521.05   25.30
  -6   0   8   24.00    2.10
   6   0  -8   23.00    1.80
  -6   0   8   26.60    1.90
  -6   0   8   26.10    2.40
  -6   0   8   21.50    1.70
  -6   0   8   25.70    1.60
   6   0  -8   26.40    1.80
   4   0  -8 5198.28  255.17
  -4   0   8 5950.70  255.47
  -2   0   8 4073.09  183.58
  -2   0   8 4019.20  183.38
  -2   0   8 4099.79  183.18
  -2   0   8 4020.60  183.18
  -2   0   8 3740.73  183.48
  -2   0   8 4054.29  183.48
   0   0  -8  113.79    6.40
   0   0   8  128.39    6.40
   0   0   8  137.99    6.80
   0   0   8  132.09    6.20
   0   0  -8  124.99    6.80
   0   0   8  116.09    6.50
   0   0   8  114.29    5.90
   2   0   8   19.20    2.40
   2   0   8   17.10    2.90
   2   0   8   18.40    2.10
  -2   0  -8   16.70    2.30
   2   0   8   16.90    2.50
   2   0   8   15.20    1.50
   4   0   8   60.29    4.30
  -4   0  -8   51.39    3.90
   4   0   8   63.69    4.90
   4   0   8   58.89    3.30
   4   0   8   63.89    3.90
   4   0   8   65.29    4.30
   6   0   8   67.09    3.80
   6   0   8   69.99    4.90
  -6   0  -8   73.19    4.70
   6   0   8   68.49    5.10
   6   0   8   74.89    4.60
   8   0   8  182.18    8.80
   8   0   8  163.18    8.10
   8   0   8  174.18    9.30
  -8   0  -8  152.78    8.80
 -10   0  -8   12.70    2.30
  10   0   8   13.40    2.10
  10   0   8   11.40    1.40
  10   0   8    9.70    2.80
  12   0   8  163.08    9.80
 -12   0  -8  196.18    9.30
  12   0   8  178.68    9.00
 -23  -1   8   66.09    4.70
 -23  -1   8   69.89    4.10
 -23   1   8   73.59    4.10
  23   1  -8   77.89    4.30
 -23   1   8   59.69    5.30
 -21  -1   8   26.70    2.60
 -21  -1   8   24.40    2.70
  21   1  -8   23.90    2.70
 -21   1   8   25.30    2.60
 -21   1   8   21.70    3.30
 -21   1   8   25.10    2.70
 -19  -1   8  146.29    7.20
 -19  -1   8  141.69    7.30
  19  -1  -8  131.19    8.30
 -19   1   8  150.58    7.80
 -19   1   8  137.49    7.40
 -19   1   8  147.19    7.20
 -17  -1   8   52.39    3.40
  17  -1  -8   43.30    4.30
 -17  -1   8   57.69    3.30
 -17  -1   8   56.19    4.10
 -17  -1   8   50.29    3.30
 -17   1   8   51.49    3.30
 -17   1   8   56.19    3.80
 -17   1   8   47.50    3.40
 -17   1   8   52.59    3.40
 -15  -1   8   25.20    2.20
 -15  -1   8   18.50    2.00
  15  -1  -8   22.30    2.90
 -15  -1   8   20.90    2.00
 -15   1   8   19.40    2.40
 -15   1   8   19.00    2.10
 -15   1   8   25.20    2.10
 -15   1   8   25.10    2.20
 -13  -1   8    5.00    1.00
 -13  -1   8    3.70    0.90
  13  -1  -8    5.10    1.50
 -13  -1   8    6.20    1.50
 -13  -1   8    7.00    1.60
 -13  -1   8    7.10    1.20
 -13   1   8    4.80    1.00
 -13   1   8    4.20    0.90
 -13   1   8    2.50    1.60
 -13   1   8    4.00    1.40
 -13   1   8    5.20    1.10
 -13   1   8    5.70    1.40
 -11  -1   8  447.96   20.60
 -11  -1   8  427.96   20.20
 -11  -1   8  436.06   20.20
 -11  -1   8  436.26   20.10
 -11  -1   8  422.36   20.10
 -11   1   8  450.35   20.20
 -11   1   8  396.26   20.50
 -11   1   8  427.46   20.10
 -11   1   8  422.96   20.20
 -11   1   8  455.95   20.60
 -11   1   8  464.35   20.10
  11   1  -8  426.36   20.60
  -9  -1   8   97.29    4.70
   9  -1  -8   93.29    4.60
  -9  -1   8   91.29    4.60
  -9  -1   8   87.69    4.60
  -9  -1   8  102.19    5.20
  -9  -1   8   93.09    4.60
  -9   1   8   98.99    5.20
  -9   1   8   97.49    5.10
  -9   1   8   87.19    4.70
  -9   1   8   82.59    5.10
  -9   1   8   92.39    4.70
  -9   1   8   94.09    4.60
   9   1  -8   92.09    4.60
   9   1  -8   93.59    5.10
  -9   1   8   97.79    4.70
  -9   1   8   97.79    4.60
  -7  -1   8 1113.09   49.20
   7  -1  -8  993.50   48.80
  -7  -1   8 1093.39   48.80
  -7  -1   8 1103.49   49.40
  -7  -1   8  978.90   48.70
  -7  -1   8 1035.20   48.70
  -7  -1   8 1018.70   49.00
  -7  -1   8 1127.09   48.80
  -7  -1   8 1065.59   48.80
  -7   1   8 1079.29   48.70
  -7   1   8  970.50   49.00
  -7   1   8 1065.19   48.70
  -7   1   8 1027.80   48.70
  -7   1   8 1152.78   48.70
   7   1  -8 1024.80   48.80
  -7   1   8 1116.09   49.10
   7   1  -8 1067.39   49.10
  -5  -1   8  155.98    7.40
  -5  -1   8  150.28    6.90
  -5  -1   8  139.49    7.20
  -5  -1   8  153.48    7.80
  -5  -1   8  153.98    6.90
   5  -1  -8  130.49    7.00
  -5  -1   8  147.29    7.00
  -5  -1   8  135.79    7.20
   5   1  -8  147.39    7.40
  -5   1   8  140.89    6.80
  -5   1   8  134.69    6.90
  -5   1   8  157.08    7.40
  -5   1   8  147.29    6.90
   5   1  -8  130.69    7.00
  -5   1   8  134.89    7.30
  -3  -1   8  239.28   11.50
  -3  -1   8  258.77   11.70
  -3  -1   8  275.17   12.20
  -3  -1   8  241.18   11.60
  -3  -1   8  244.08   11.60
  -3  -1   8  240.38   11.90
  -3  -1   8  223.98   12.00
   3   1  -8  242.88   12.10
  -3   1   8  243.78   12.00
  -3   1   8  248.28   11.50
  -3   1   8  253.57   11.70
  -3   1   8  265.57   12.20
  -3   1   8  239.48   11.70
  -1  -1   8   82.89    4.20
  -1  -1   8   88.09    4.90
  -1  -1   8   79.39    4.60
  -1  -1   8   82.69    4.40
  -1  -1   8   79.59    4.20
  -1  -1   8   78.79    4.10
  -1   1   8   86.79    4.40
  -1   1   8   78.19    4.00
  -1   1   8   78.99    4.70
  -1   1   8   84.49    4.60
  -1   1   8   79.29    4.70
  -1   1   8   92.29    5.00
   1   1  -8   74.39    4.60
   1  -1   8    4.70    1.30
   1  -1   8    5.10    1.70
   1  -1   8    4.00    0.80
   1   1   8    4.10    1.30
   1   1   8    4.90    1.40
   1   1   8    6.80    1.80
   1   1   8    2.50    0.70
  -1   1  -8    4.70    2.00
  -1   1  -8    3.30    1.70
   1   1   8    2.20    1.30
   3  -1   8   35.50    3.90
   3  -1   8   36.50    2.80
   3  -1   8   34.10    3.10
   3  -1   8   34.70    2.40
   3  -1   8   39.20    3.30
   3   1   8   47.10    3.90
  -3   1  -8   39.90    3.30
   3   1   8   35.50    2.30
   3   1   8   42.50    3.50
  -3   1  -8   29.60    4.70
   3   1   8   39.30    3.00
   3   1   8   35.00    3.20
   5  -1   8  390.96   18.00
  -5  -1  -8  381.06   18.00
   5  -1   8  360.26   18.30
   5  -1   8  367.96   17.60
   5   1   8  362.96   17.60
   5   1   8  382.76   18.40
   5   1   8  390.26   18.10
   5   1   8  373.56   18.40
  -5   1  -8  384.86   18.30
   7  -1   8   26.70    3.80
   7  -1   8   32.00    3.30
  -7  -1  -8   33.00    3.30
   7  -1   8   25.40    2.50
   7   1   8   29.30    2.30
   7   1   8   31.80    4.00
  -7   1  -8   28.70    3.70
   7   1   8   31.80    3.40
   7   1   8   31.50    3.70
   9  -1   8   28.60    4.90
   9  -1   8   21.30    2.20
   9  -1   8   22.70    3.30
  -9  -1  -8   18.50    3.10
   9  -1   8   25.20    3.20
   9   1   8   28.50    3.30
  -9   1  -8   21.90    3.70
   9   1   8   25.60    4.10
  11  -1   8   -0.30    2.50
  11  -1   8    1.50    1.20
  11  -1   8    3.40    1.70
 -11   1  -8    3.60    1.90
  11   1   8    3.30    2.00
 -11   1  -8    2.40    2.10
  11   1   8    2.30    2.50
 -22  -2   8   29.80    2.60
 -22  -2   8   30.20    2.70
 -22   2   8   30.70    3.00
 -22   2   8   27.80    2.60
  22   2  -8   30.20    2.80
 -22   2   8   30.70    3.30
 -20  -2   8   60.39    3.70
  20  -2  -8   52.99    5.50
 -20  -2   8   59.69    3.60
 -20  -2   8   54.39    4.30
 -20   2   8   60.19    3.90
 -20   2   8   56.99    3.60
  20   2  -8   61.79    3.70
 -20   2   8   55.19    4.20
 -18  -2   8    7.50    1.40
 -18  -2   8   10.10    1.70
 -18  -2   8    9.60    1.60
  18  -2  -8    8.30    2.80
 -18   2   8    8.20    1.50
 -18   2   8    8.50    2.00
 -18   2   8   11.10    1.70
  18   2  -8    7.50    1.40
 -18   2   8    7.20    1.70
 -16  -2   8  166.08    8.10
 -16  -2   8  180.28    8.30
 -16  -2   8  187.18    8.70
  16  -2  -8  161.18    9.00
 -16   2   8  172.98    8.20
 -16   2   8  152.08    8.40
 -16   2   8  159.98    8.90
 -16   2   8  150.08    8.90
 -16   2   8  164.08    8.20
  14  -2  -8  109.69    6.50
 -14  -2   8  118.89    5.70
 -14  -2   8  115.99    5.80
 -14  -2   8  119.29    5.70
 -14  -2   8   93.89    7.10
 -14   2   8  109.99    5.70
 -14   2   8  122.29    5.80
 -14   2   8  108.39    6.50
 -14   2   8  118.99    5.70
 -12  -2   8   88.09    4.30
 -12  -2   8   77.49    4.90
 -12  -2   8   86.69    4.30
 -12  -2   8   80.29    4.40
 -12   2   8   79.39    4.50
 -12   2   8   81.29    4.40
 -12   2   8   85.49    4.30
 -12   2   8   91.59    5.20
 -12   2   8   88.69    4.40
  12   2  -8   79.19    5.20
 -10  -2   8  254.57   12.20
 -10  -2   8  243.98   12.50
 -10  -2   8  253.47   12.10
 -10  -2   8  263.87   12.00
 -10  -2   8  262.97   12.10
 -10  -2   8  264.67   12.10
 -10   2   8  254.07   12.10
 -10   2   8  231.68   12.50
  10   2  -8  261.87   12.00
 -10   2   8  270.77   12.10
 -10   2   8  252.67   12.10
  10   2  -8  254.87   12.80
 -10   2   8  272.07   12.00
 -10   2   8  256.57   12.60
  -8  -2   8 1645.24   70.99
   8  -2  -8 1493.25   70.59
  -8  -2   8 1490.65   70.49
  -8  -2   8 1599.14   70.59
  -8  -2   8 1588.34   70.49
  -8  -2   8 1561.34   70.59
  -8  -2   8 1496.75   70.49
  -8   2   8 1605.44   70.49
  -8   2   8 1444.96   70.99
   8   2  -8 1478.25   71.09
  -8   2   8 1488.95   70.49
  -8   2   8 1679.43   70.49
  -8   2   8 1603.24   70.49
   8   2  -8 1434.46   70.59
  -8   2   8 1510.45   70.89
   8   2  -8 1473.85   70.39
  -6  -2   8  516.55   23.50
  -6  -2   8  536.45   23.90
  -6  -2   8  533.35   23.60
  -6  -2   8  521.55   24.20
  -6  -2   8  508.65   23.40
  -6  -2   8  443.76   23.30
   6  -2  -8  500.45   23.60
  -6  -2   8  518.05   23.80
  -6  -2   8  487.75   23.40
  -6   2   8  521.75   23.90
  -6   2   8  519.45   23.40
  -6   2   8  512.75   23.40
  -6   2   8  463.35   23.80
   6   2  -8  493.25   24.10
  -6   2   8  510.95   23.40
   6   2  -8  463.45   23.50
  -6   2   8  561.44   23.40
  -4  -2   8 2579.24  117.19
  -4  -2   8 2414.36  117.19
  -4  -2   8 2401.96  117.39
  -4  -2   8 2603.04  117.39
  -4  -2   8 2618.24  117.29
  -4  -2   8 2819.32  117.69
  -4  -2   8 2425.16  117.09
  -4   2   8 2519.85  117.19
  -4   2   8 2751.32  117.19
  -4   2   8 2754.62  117.69
  -4   2   8 2440.86  117.09
  -4   2   8 2487.25  117.29
  -4   2   8 2430.46  117.69
   4   2  -8 2571.64  117.99
  -2  -2   8  160.88    7.90
  -2  -2   8  160.58    8.90
  -2  -2   8  156.98    7.90
  -2  -2   8  173.38    8.20
  -2  -2   8  174.68    8.10
  -2  -2   8  179.38    8.40
  -2  -2   8  160.48    8.50
  -2  -2   8  165.38    7.90
  -2  -2   8  160.28    7.80
  -2   2   8  174.78    8.50
  -2   2   8  157.28    7.70
   2   2  -8  149.88    8.80
  -2   2   8  155.38    8.50
  -2   2   8  164.98    8.00
   0  -2   8   54.99    3.40
   0  -2   8   46.60    3.20
   0  -2   8   50.19    3.00
   0  -2   8   49.50    3.90
   0   2   8   47.50    3.90
   0   2   8   52.99    2.80
   0   2  -8   58.49    3.80
   0   2   8   62.19    3.90
   0   2  -8   47.60    4.40
   0   2   8   48.00    3.50
   2  -2   8  180.18    9.30
   2  -2   8  193.28   10.20
   2  -2   8  178.58    8.80
   2  -2   8  187.78    9.00
   2  -2   8  190.78    9.50
   2  -2   8  167.58   10.50
   2  -2   8  183.58    9.20
   2   2   8  186.98    9.80
   2   2   8  194.18    9.20
   2   2   8  176.18    8.70
  -2   2  -8  183.58    9.50
  -2   2  -8  170.38   10.60
   2   2   8  181.78    9.60
   2   2   8  190.28    9.50
   4  -2   8   44.90    4.70
   4  -2   8   46.10    3.70
   4  -2   8   42.50    2.90
   4  -2   8   47.10    3.30
   4  -2   8   41.70    3.80
   4   2   8   54.89    4.10
   4   2   8   44.00    3.90
  -4   2  -8   42.20    4.00
   4   2   8   44.90    2.70
   4   2   8   51.59    3.90
   6  -2   8   16.70    2.70
   6  -2   8   21.40    4.40
   6  -2   8   21.80    3.30
   6  -2   8   22.10    2.80
   6  -2   8   13.70    1.60
   6   2   8   24.20    3.80
  -6   2  -8   14.80    2.80
   6   2   8   20.50    3.50
   6   2   8   18.70    2.50
   8  -2   8  311.47   17.00
   8  -2   8  320.87   16.00
   8  -2   8  307.27   15.20
   8  -2   8  318.27   16.10
   8  -2   8  329.77   15.50
  -8   2  -8  321.87   16.10
   8   2   8  338.57   16.30
  10  -2   8   25.00    2.60
  10  -2   8   32.90    3.10
  10   2   8   36.50    4.50
 -10   2  -8   27.50    4.20
  10   2   8   34.20    3.70
  12  -2   8  110.09    7.30
  12  -2   8  120.49    6.00
  12  -2   8  110.29    5.70
  12   2   8  108.99    7.00
  12   2   8  109.49    6.30
 -12   2  -8  111.79    6.60
 -23   3   8   34.90    2.60
 -23   3   8   34.50    3.10
  23   3  -8   34.70    2.80
  21  -3  -8   60.79    6.10
 -21  -3   8   62.49    3.90
  21   3  -8   69.99    4.00
 -21   3   8   63.99    4.10
 -21   3   8   68.99    3.90
 -19  -3   8  222.18   10.20
  19  -3  -8  194.18   11.70
 -19  -3   8  199.38   10.50
 -19  -3   8  206.98   10.10
 -19   3   8  212.58   10.20
  19   3  -8  215.28   10.20
 -19   3   8  219.68   10.30
  17  -3  -8  206.98   12.10
 -17  -3   8  228.68   10.80
 -17  -3   8  213.68   11.00
 -17  -3   8  234.88   10.90
 -17   3   8  235.08   11.00
 -17   3   8  214.98   10.90
  17   3  -8  224.08   10.90
 -17   3   8  244.98   11.80
 -17   3   8  225.38   10.80
  15  -3  -8  279.77   14.50
 -15  -3   8  278.67   13.70
 -15  -3   8  280.47   14.20
 -15  -3   8  289.87   13.50
 -15  -3   8  274.47   13.50
  15   3  -8  293.77   13.50
 -15   3   8  278.37   14.30
 -15   3   8  290.47   13.50
 -15   3   8  302.77   13.60
 -15   3   8  290.47   13.60
 -13  -3   8   11.50    2.10
 -13  -3   8   12.10    1.30
 -13  -3   8   13.60    1.50
 -13  -3   8   10.70    1.20
 -13   3   8   11.60    1.20
 -13   3   8   10.40    1.50
 -13   3   8   11.80    1.50
  13   3  -8    8.60    1.10
 -13   3   8    9.20    2.00
 -11  -3   8  441.86   19.90
 -11  -3   8  390.16   19.20
 -11  -3   8  407.66   19.20
 -11  -3   8  428.16   19.40
 -11   3   8  434.16   19.30
  11   3  -8  393.66   20.20
  11   3  -8  413.76   19.20
 -11   3   8  423.26   19.20
 -11   3   8  443.46   19.30
 -11   3   8  372.16   19.90
 -11   3   8  399.06   19.40
  -9  -3   8   21.10    1.90
  -9  -3   8   17.60    1.60
  -9  -3   8   17.90    1.50
  -9  -3   8   19.50    1.90
  -9  -3   8   20.60    3.00
  -9   3   8   19.70    1.80
   9   3  -8   18.30    3.00
  -9   3   8   24.70    1.70
  -9   3   8   19.60    1.50
   9   3  -8   18.90    1.50
  -9   3   8   20.40    2.80
  -7  -3   8  429.26   19.60
  -7  -3   8  444.66   20.00
  -7  -3   8  397.56   19.30
  -7  -3   8  447.56   19.50
  -7  -3   8  407.56   19.30
   7  -3  -8  404.56   19.60
  -7  -3   8  420.26   19.40
   7   3  -8  410.06   20.40
   7   3  -8  408.96   19.30
  -7   3   8  416.66   19.90
  -7   3   8  449.16   19.30
  -7   3   8  407.66   19.40
  -7   3   8  386.26   20.00
  -7   3   8  417.36   19.40
  -7   3   8  413.76   19.30
  -5  -3   8  136.09    6.90
  -5  -3   8  139.59    6.50
  -5  -3   8  143.19    7.10
  -5  -3   8  125.49    6.30
  -5  -3   8  136.39    7.40
  -5  -3   8  133.39    6.70
  -5  -3   8  132.99    6.40
  -5   3   8  129.79    6.30
  -5   3   8  133.09    6.60
  -5   3   8  133.29    6.40
  -5   3   8  120.19    7.10
   5   3  -8  126.39    7.70
  -5   3   8  131.19    6.40
  -3  -3   8  133.09    6.40
  -3  -3   8  118.29    5.80
  -3  -3   8  124.49    6.00
  -3  -3   8  116.29    6.20
  -3  -3   8  121.49    6.60
  -3  -3   8  122.09    7.00
  -3  -3   8  115.39    5.90
  -3  -3   8  124.49    6.00
  -3   3   8  121.39    5.80
  -3   3   8  121.99    6.10
   3   3  -8  114.49    7.40
  -3   3   8  119.29    5.80
  -3   3   8  123.19    5.80
  -3   3   8   99.49    7.90
  -1  -3   8   10.00    1.30
  -1  -3   8   13.10    3.10
  -1  -3   8   17.20    1.70
  -1  -3   8    8.80    1.00
  -1  -3   8   14.50    2.20
  -1  -3   8   11.70    1.30
  -1   3   8   12.60    1.40
  -1   3   8   15.20    2.20
  -1   3   8   12.40    1.60
   1   3  -8   10.00    2.90
  -1   3   8    8.30    1.90
   1  -3   8  375.76   17.80
   1  -3   8  369.16   17.90
   1  -3   8  371.26   18.30
   1  -3   8  409.46   19.10
   1  -3   8  395.66   18.80
   1  -3   8  389.66   18.00
   1   3   8  359.66   18.60
   1   3   8  407.36   18.80
  -1   3  -8  360.86   18.60
   1   3   8  392.16   18.20
   1   3   8  360.66   17.80
   1   3   8  400.46   18.60
   3  -3   8  623.14   29.60
   3  -3   8  652.93   30.80
   3  -3   8  624.94   30.00
   3  -3   8  648.04   30.10
   3  -3   8  647.94   29.80
   3   3   8  657.83   30.10
   3   3   8  628.54   30.30
  -3   3  -8  635.44   30.50
   3   3   8  632.54   30.40
   5  -3   8 1098.79   50.29
   5  -3   8 1071.69   51.39
   5  -3   8 1143.59   50.49
   5  -3   8 1035.40   50.89
   5  -3   8 1135.09   50.79
  -5   3  -8 1098.89   51.19
   5   3   8 1083.39   50.69
   5   3   8 1085.49   51.09
   5   3   8 1060.19   50.99
   7  -3   8   73.29    4.50
   7  -3   8   56.79    6.10
   7  -3   8   66.99    4.10
   7  -3   8   79.09    5.00
   7  -3   8   61.89    5.30
   7   3   8   59.99    5.50
  -7   3  -8   75.99    5.90
   7   3   8   76.69    5.30
   7   3   8   73.49    5.30
   9  -3   8    4.40    1.80
   9  -3   8    7.20    2.80
   9  -3   8    3.00    1.40
  -9   3  -8    2.80    2.80
   9   3   8    6.00    2.30
   9   3   8    7.00    2.80
  11  -3   8   11.00    1.80
  11  -3   8    7.20    3.20
  11  -3   8   11.00    1.70
 -11   3  -8    9.90    2.10
 -11   3  -8    9.00    2.70
  11   3   8    9.80    2.30
  22  -4  -8  157.88    9.50
  22   4  -8  163.58    7.80
 -22   4   8  160.28    7.80
 -22   4   8  148.99    7.70
 -20  -4   8    2.20    1.40
  20  -4  -8    5.30    4.50
 -20   4   8    2.70    1.60
  20   4  -8    3.50    1.40
 -20   4   8    2.40    1.40
  18  -4  -8    3.60    3.20
 -18  -4   8    5.20    1.30
 -18  -4   8    4.50    1.90
 -18  -4   8    7.70    1.50
 -18   4   8    7.50    2.50
 -18   4   8    6.80    1.80
 -18   4   8    6.80    1.40
  18   4  -8    6.00    1.50
 -16  -4   8  207.38    9.60
 -16  -4   8  184.58   10.40
 -16  -4   8  194.98    9.50
  16  -4  -8  180.48   10.90
 -16  -4   8  191.58    9.80
  16   4  -8  205.18    9.60
 -16   4   8  202.88    9.80
 -16   4   8  214.78   10.80
 -16   4   8  199.88    9.50
 -14  -4   8  928.91   45.00
 -14  -4   8  969.40   45.60
 -14  -4   8  973.50   44.90
 -14   4   8  968.40   44.80
 -14   4   8  982.80   45.00
 -14   4   8 1009.30   45.00
  14   4  -8  962.00   45.10
 -14   4   8  992.40   45.80
 -12  -4   8  165.78    8.00
 -12  -4   8  162.68    8.00
 -12  -4   8  165.18    9.00
 -12  -4   8  164.58    8.30
  12   4  -8  170.08    8.00
 -12   4   8  161.28    8.20
 -12   4   8  162.28    7.90
 -12   4   8  164.48    9.10
 -12   4   8  178.08    8.20
 -10  -4   8    6.30    1.50
 -10  -4   8    7.80    1.90
 -10  -4   8    8.00    1.10
 -10  -4   8   10.00    1.50
 -10  -4   8    7.70    1.00
 -10   4   8    8.50    1.30
  10   4  -8    8.90    1.00
 -10   4   8    9.20    2.00
 -10   4   8    6.20    1.40
 -10   4   8    7.20    1.20
 -10   4   8   12.50    1.40
  10   4  -8    9.30    2.80
  -8  -4   8  130.79    6.80
  -8  -4   8  131.09    6.40
  -8  -4   8  129.99    7.30
  -8  -4   8  127.79    6.60
   8   4  -8  122.89    7.90
  -8   4   8  139.79    6.40
  -8   4   8  129.29    6.50
   8   4  -8  131.29    6.30
  -8   4   8  135.69    7.40
  -8   4   8  128.99    6.40
  -6  -4   8  843.32   40.60
  -6  -4   8  935.51   41.30
  -6  -4   8  890.71   40.80
  -6  -4   8  878.91   40.50
  -6   4   8  931.51   40.70
  -6   4   8  861.51   40.80
  -6   4   8  936.31   41.30
   6   4  -8  824.02   42.00
  -6   4   8  817.42   41.30
  -6   4   8  871.61   40.60
  -6   4   8  909.91   40.60
  -4  -4   8  128.39    6.90
  -4  -4   8  124.49    6.10
  -4  -4   8  123.49    5.90
  -4  -4   8  118.29    6.00
  -4   4   8  122.79    6.00
  -4   4   8  107.89    6.90
  -4   4   8  122.69    6.20
  -4   4   8  126.49    7.00
   4   4  -8  111.79    8.10
  -2  -4   8    5.80    2.00
  -2  -4   8    5.30    1.20
  -2  -4   8    5.70    0.90
  -2  -4   8    3.50    1.00
  -2  -4   8    7.10    1.20
  -2   4   8    8.50    1.20
  -2   4   8    6.70    1.50
   2   4  -8    4.30    3.20
  -2   4   8    7.20    1.10
  -2   4   8    3.30    1.90
   0  -4   8  174.18    8.90
   0  -4   8  198.98   10.00
   0  -4   8  191.28    9.40
   0  -4   8  194.38   10.10
   0  -4   8  190.08    8.90
   0  -4   8  183.68    8.80
   0   4   8  171.98    9.30
   0   4   8  157.78    9.90
   0   4   8  187.38    8.80
   0   4   8  182.78    8.80
   2  -4   8 1369.16   60.09
   2  -4   8 1288.57   60.09
   2  -4   8 1298.67   61.09
   2  -4   8 1356.16   60.59
   2  -4   8 1336.57   60.19
   2  -4   8 1299.77   61.09
   2   4   8 1246.98   60.99
   2   4   8 1285.67   60.49
  -2   4  -8 1271.07   60.99
   4  -4   8   10.20    2.60
   4  -4   8   12.70    1.60
   4  -4   8   13.00    1.90
   4  -4   8   13.80    2.20
   4   4   8   12.80    2.60
   4   4   8   13.60    2.60
  -4   4  -8    8.90    3.10
   6  -4   8  116.39    6.10
   6  -4   8  122.09    7.10
   6  -4   8  120.49    6.30
  -6   4  -8  107.89    7.60
   6   4   8  105.39    7.20
   6   4   8  112.49    7.10
   8  -4   8   63.09    5.50
   8  -4   8   72.49    4.40
   8  -4   8   68.09    4.10
  -8   4  -8   62.09    5.80
   8   4   8   62.29    5.20
  10  -4   8  228.88   10.40
  10   4   8  197.28   10.90
 -10   4  -8  213.78   11.40
  21  -5  -8  133.59    8.40
  21   5  -8  133.29    6.60
 -21   5   8  127.09    6.70
 -19   5   8   12.10    2.60
 -19   5   8   10.30    1.80
 -19   5   8   11.90    1.60
  19   5  -8   12.50    1.90
 -17  -5   8  188.58   10.00
 -17  -5   8  183.88   10.60
 -17  -5   8  182.08    9.60
  17  -5  -8  204.88   11.50
 -17   5   8  227.48   11.00
 -17   5   8  213.08    9.90
 -17   5   8  199.28    9.60
  17   5  -8  210.78    9.80
 -15  -5   8  584.74   29.00
 -15  -5   8  607.14   29.90
 -15  -5   8  616.44   29.30
  15  -5  -8  641.04   30.40
 -15   5   8  670.93   30.30
 -15   5   8  613.14   29.00
  15   5  -8  643.24   29.10
 -15   5   8  642.74   29.40
 -13  -5   8  241.08   11.60
 -13  -5   8  218.08   11.20
 -13  -5   8  243.48   12.30
  13   5  -8  237.68   11.30
 -13   5   8  233.68   12.40
 -13   5   8  244.38   11.40
 -11  -5   8   27.40    3.90
 -11  -5   8   33.50    2.30
 -11  -5   8   36.00    3.00
  11   5  -8   31.80    2.40
 -11   5   8   34.10    2.70
 -11   5   8   37.40    4.10
  -9  -5   8   36.70    2.50
  -9  -5   8   40.80    4.10
  -9  -5   8   43.60    3.10
  -9   5   8   40.40    4.00
   9   5  -8   41.00    2.60
  -9   5   8   40.60    2.80
  -7  -5   8   67.89    3.90
  -7  -5   8   73.39    5.20
  -7  -5   8   71.99    4.30
  -7   5   8   72.99    4.10
   7   5  -8   73.29    4.00
  -7   5   8   74.59    4.00
  -7   5   8   72.79    4.10
  -7   5   8   75.29    5.20
  -5  -5   8  213.48   10.90
  -5  -5   8  207.88   10.10
  -5  -5   8  204.98    9.70
  -5  -5   8  201.18    9.90
  -5   5   8  208.78    9.80
  -5   5   8  207.18    9.90
  -5   5   8  204.18   10.10
  -5   5   8  207.98    9.90
  -5   5   8  195.48   10.80
  -3  -5   8  172.68    9.10
  -3  -5   8  154.98    8.00
  -3  -5   8  165.88    7.80
  -3   5   8  156.08    7.80
  -3   5   8  154.98    9.10
  -3   5   8  155.58    8.20
  -3   5   8  166.28    7.90
  -3   5   8  161.88    7.80
  -1  -5   8  119.49    6.10
  -1  -5   8  119.59    7.30
  -1  -5   8  117.89    5.90
  -1   5   8  118.79    6.50
  -1   5   8  122.49    5.90
  -1   5   8  118.69    5.90
  -1   5   8  100.29    7.20
   1  -5   8  615.74   28.60
   1  -5   8  561.04   29.50
   1  -5   8  647.24   28.50
   1   5   8  606.34   29.00
   1   5   8  614.64   28.40
   1   5   8  595.64   29.50
  -1   5  -8  653.23   29.60
   3  -5   8  870.91   37.50
   3  -5   8  792.82   37.50
   3   5   8  780.12   38.00
  -3   5  -8  824.12   38.60
   3   5   8  778.52   38.40
   5  -5   8   71.59    4.20
   5   5   8   62.29    5.40
   5   5   8   63.99    5.30
  -5   5  -8   68.59    5.90
   7  -5   8  206.28    9.60
  -7   5  -8  201.58   11.00
   7   5   8  169.48   10.40
   9  -5   8   92.89    4.90
   9   5   8   71.19    5.80
  -9   5  -8   94.79    6.30
  20  -6  -8  120.79    8.40
 -20   6   8  146.79    7.60
 -20   6   8  132.89    6.70
  20   6  -8  130.69    6.70
  18  -6  -8   20.60    3.90
 -18   6   8   33.10    3.90
 -18   6   8   26.80    2.70
  18   6  -8   21.40    2.50
  16  -6  -8  104.69    7.50
 -16  -6   8   93.89    6.90
 -16  -6   8   96.59    6.00
  16   6  -8  108.69    5.70
 -16   6   8  123.29    7.10
 -16   6   8  119.89    5.90
 -14  -6   8   11.70    2.10
 -14  -6   8    7.60    2.70
  14   6  -8   10.30    1.50
 -14   6   8   14.20    2.70
 -14   6   8   13.60    1.90
 -12  -6   8  113.99    6.30
 -12  -6   8  116.49    7.40
 -12  -6   8  106.69    5.70
  12   6  -8  117.29    5.90
 -12   6   8  116.49    6.00
 -12   6   8  114.09    7.30
 -10  -6   8    3.20    1.60
 -10  -6   8    3.00    1.10
 -10  -6   8    3.70    2.60
 -10   6   8    4.30    1.50
 -10   6   8    5.90    2.30
  10   6  -8    4.40    1.20
  -8  -6   8   13.30    1.60
  -8  -6   8   12.70    2.80
  -8  -6   8   16.40    2.10
   8   6  -8   14.80    1.70
  -8   6   8   14.80    1.70
  -8   6   8   18.00    2.80
  -6  -6   8  484.75   22.60
  -6  -6   8  466.75   21.70
  -6   6   8  442.86   21.40
  -6   6   8  441.96   22.30
  -4  -6   8   48.90    3.60
  -4  -6   8   58.59    5.20
  -4   6   8   45.70    3.00
  -4   6   8   48.40    4.20
  -4   6   8   47.40    3.70
  -4   6   8   46.30    4.70
  -2  -6   8    5.30    2.80
  -2  -6   8    3.40    1.60
  -2  -6   8    4.10    1.20
  -2   6   8    2.80    1.30
  -2   6   8    3.90    1.30
  -2   6   8    3.90    1.90
  -2   6   8    0.20    2.30
   0  -6   8  543.05   23.90
   0  -6   8  530.25   24.20
   0  -6   8  530.25   25.20
   0   6   8  498.95   23.80
   0   6   8  463.25   24.90
   0   6   8  507.85   23.90
   0   6   8  520.85   24.50
   0   6  -8  513.75   25.00
   2  -6   8   38.00    3.00
   2  -6   8   37.70    3.30
   2   6   8   39.00    4.80
  -2   6  -8   41.80    5.00
   2   6   8   34.40    4.20
   4  -6   8  313.97   15.60
   4  -6   8  338.67   15.50
   4   6   8  315.57   16.30
  -4   6  -8  344.47   16.70
   4   6   8  312.27   16.10
   6  -6   8  238.38   11.20
   6   6   8  217.88   11.90
  -6   6  -8  236.58   12.40
   8  -6   8   22.80    2.50
  -8   6  -8   24.00    4.10
   8   6   8   17.70    2.90
  17  -7  -8   32.30    4.90
 -17  -7   8   23.60    3.30
  17   7  -8   22.80    2.60
 -17   7   8   28.20    3.70
 -17   7   8   25.00    2.50
 -15  -7   8   37.60    4.80
 -15  -7   8   29.90    3.60
  15  -7  -8   46.10    5.20
 -15   7   8   42.60    3.10
 -15   7   8   49.60    4.60
 -13  -7   8  173.98   10.30
 -13  -7   8  174.78    9.40
  13   7  -8  181.98    9.00
 -13   7   8  200.08   10.30
 -13   7   8  183.28    9.10
 -11  -7   8  195.08   11.00
 -11  -7   8  184.68    9.80
 -11   7   8  201.98   10.70
  11   7  -8  191.98    9.50
 -11   7   8  193.88    9.50
  -9  -7   8   52.79    5.60
  -9  -7   8   54.29    4.10
  -9   7   8   57.59    5.10
   9   7  -8   55.69    3.60
  -9   7   8   54.39    3.60
  -7  -7   8  331.67   19.00
  -7  -7   8  312.97   16.50
  -5  -7   8  118.29    8.50
  -5  -7   8  118.29    7.50
  -5   7   8  128.09    6.70
  -5   7   8  135.59    7.10
  -5   7   8  134.29    6.80
  -5   7   8  136.99    8.20
  -3  -7   8  109.89    7.80
  -3  -7   8  107.59    6.40
  -3   7   8  112.99    5.90
  -3   7   8  103.89    7.40
  -3   7   8  111.49    5.90
  -1  -7   8  295.67   15.60
  -1  -7   8  300.17   14.50
  -1  -7   8  308.47   14.00
  -1   7   8  287.17   15.20
  -1   7   8  304.07   14.70
  -1   7   8  291.47   14.20
  -1   7   8  291.67   14.00
   1  -7   8  191.08    8.90
   1  -7   8  170.58    9.30
   1   7   8  175.78    8.80
   1   7   8  181.18   10.00
  -1   7  -8  186.38   10.20
   1   7   8  179.18    9.00
   1   7   8  184.78    9.70
   3  -7   8   13.60    2.30
   3  -7   8   16.00    1.70
   3   7   8   12.50    2.70
  -3   7  -8   13.50    2.90
   5  -7   8   18.90    1.80
  -5   7  -8   11.90    2.80
   5   7   8   13.50    2.80
   7  -7   8   71.69    3.90
  -7   7  -8   68.39    5.10
   7   7   8   65.29    4.80
  16  -8  -8    8.90    2.90
 -16  -8   8    6.70    2.60
 -16   8   8   11.50    2.20
 -16   8   8   12.50    1.60
 -14  -8   8    0.70    2.60
 -14  -8   8    2.00    2.40
  14  -8  -8    2.20    2.60
  14   8  -8   -0.80    1.50
 -14   8   8    6.40    2.30
 -14   8   8    4.20    1.50
 -12  -8   8   32.90    3.40
 -12  -8   8   31.60    4.70
 -12   8   8   40.40    4.30
 -12   8   8   31.70    2.80
  12   8  -8   29.00    3.00
 -10  -8   8    5.30    3.00
 -10  -8   8    3.30    2.00
 -10   8   8    3.90    1.50
  10   8  -8    3.00    1.80
 -10   8   8    2.70    2.30
  -8  -8   8  170.68    8.80
  -8  -8   8  146.39    9.80
  -8   8   8  168.88    8.30
  -8   8   8  162.68    8.70
  -8   8   8  180.58    9.30
  -6  -8   8  170.78   10.40
  -6  -8   8  169.98    9.20
  -6   8   8  191.08    9.80
  -6   8   8  171.28    9.10
  -6   8   8  178.28    8.70
  -4  -8   8   10.80    2.30
  -4  -8   8   13.80    3.40
  -4   8   8    9.40    2.50
  -4   8   8   12.70    1.70
  -4   8   8   14.70    2.40
  -4   8   8   11.40    1.80
  -2  -8   8   -1.60    1.90
  -2  -8   8    1.90    2.80
  -2   8   8    2.20    2.20
  -2   8   8    1.50    1.60
  -2   8   8    1.40    2.00
  -2   8   8   -0.70    1.40
   2   8  -8    3.60    2.40
   0  -8   8   -1.00    1.90
   0   8  -8    2.10    2.40
   0   8   8   -0.80    2.00
   0   8   8    1.10    2.40
   0   8   8    2.10    1.40
   0   8   8    2.60    1.60
   2  -8   8    7.50    2.10
  -2   8  -8    6.10    2.50
   2   8   8    9.50    2.20
   4  -8   8  128.19    7.20
   4  -8   8  137.59    6.60
   4   8   8  130.29    8.40
  -4   8  -8  130.99    8.00
 -11  -9   8  180.98    9.50
 -11  -9   8  175.18   10.50
 -11   9   8  224.78   12.00
 -11   9   8  188.58    9.30
  -9  -9   8   96.89    5.80
  -9  -9   8   96.89    6.90
  -9   9   8  108.89    6.20
  -9   9   8  100.29    5.30
  -7  -9   8  311.17   14.40
  -7  -9   8  313.07   15.30
  -7   9   8  287.47   14.00
  -7   9   8  289.07   14.60
  -7   9   8  279.47   14.30
  -5  -9   8  247.08   12.90
  -5  -9   8  257.37   12.00
  -5   9   8  237.68   11.60
  -5   9   8  232.88   12.20
  -5   9   8  238.88   11.90
  -3  -9   8  251.77   15.30
  -3  -9   8  303.37   14.10
  -3   9   8  286.17   14.50
   3   9  -8  306.27   14.40
  -3   9   8  300.97   13.70
  -3   9   8  290.77   14.10
  -1  -9   8  163.28    8.30
  -1   9   8  166.08    8.10
  -1   9   8  147.19    7.80
   1   9  -8  164.88    8.90
   1  -9   8   27.50    3.00
  -1   9  -8   29.40    3.50
   1   9   8   27.10    3.10
 -24   0   9    0.10    1.50
  24   0  -9    0.80    1.40
 -24   0   9    0.40    1.30
 -22   0   9    0.40    1.90
 -22   0   9    1.90    1.60
 -22   0   9    0.70    1.50
 -20   0   9   -0.60    1.60
 -20   0   9   -0.90    1.50
 -20   0   9    2.10    1.40
 -18   0   9   -1.20    1.30
 -18   0   9   -1.80    1.30
 -18   0   9    0.40    1.30
 -16   0   9    0.20    1.10
 -16   0   9    0.30    1.20
 -16   0   9    1.10    1.30
 -14   0   9    0.20    1.10
 -14   0   9    1.00    1.00
 -14   0   9   -0.30    1.00
 -14   0   9   -0.70    1.30
 -12   0   9   -0.30    1.50
 -12   0   9    0.70    1.00
 -12   0   9   -0.30    0.80
 -12   0   9    0.30    0.80
 -12   0   9    1.30    0.80
 -10   0   9    1.40    1.20
 -10   0   9    0.10    0.80
 -10   0   9    1.10    0.70
 -10   0   9    1.10    0.80
 -10   0   9   -0.20    1.30
  10   0  -9    0.90    0.80
 -10   0   9    1.30    0.80
  -8   0   9    0.00    0.70
  -8   0   9   -0.80    0.60
  -8   0   9   -0.40    1.30
  -8   0   9    0.70    1.00
   8   0  -9   -0.30    0.70
  -8   0   9    0.40    1.20
  -8   0   9   -0.40    0.70
   8   0  -9   -0.10    0.60
  -8   0   9   -1.90    0.70
  -8   0   9    0.30    0.90
  -6   0   9    0.30    0.60
   6   0  -9   -0.40    0.70
  -6   0   9    0.60    1.20
  -6   0   9   -0.30    0.70
  -6   0   9    1.00    1.00
   6   0  -9    0.10    0.70
  -6   0   9   -0.30    0.70
  -4   0   9   -0.80    0.80
  -4   0   9    1.40    0.80
  -4   0   9    0.40    0.60
  -4   0   9    0.40    1.10
   4   0  -9   -0.40    1.00
  -4   0   9   -0.50    0.80
  -4   0   9    0.60    1.30
  -2   0   9   -0.50    1.30
  -2   0   9   -0.20    1.10
  -2   0   9    0.50    0.90
   2   0  -9    0.40    1.40
  -2   0   9    0.40    1.20
  -2   0   9    0.40    0.60
  -2   0   9    0.20    0.90
   0   0   9    1.20    0.70
   0   0  -9    1.10    1.30
   0   0   9   -0.80    1.50
   0   0   9   -0.30    1.00
   0   0   9    1.00    1.30
   0   0   9   -0.10    1.30
  -2   0  -9   -0.50    1.40
   2   0   9    1.20    1.50
   2   0   9    1.00    1.60
   2   0   9    1.80    2.00
   2   0   9    1.10    1.30
   2   0   9    1.60    0.80
   4   0   9    0.30    2.40
   4   0   9    0.70    1.60
   4   0   9    0.80    1.80
  -4   0  -9    1.30    1.50
   4   0   9   -0.30    0.90
   4   0   9    0.20    1.90
   6   0   9    0.20    2.20
  -6   0  -9    1.20    1.80
   6   0   9    3.10    1.90
   6   0   9   -0.90    1.10
   8   0   9   -1.40    2.30
  -8   0  -9   -2.70    1.80
   8   0   9   -0.50    1.10
   8   0   9    3.00    2.00
  10   0   9    1.80    1.90
  10   0   9    0.30    2.50
 -23  -1   9   12.40    1.60
 -23  -1   9    9.70    1.70
  23   1  -9   10.30    1.60
 -23   1   9   11.90    1.80
 -23   1   9   12.20    1.60
 -21  -1   9   25.40    2.70
 -21  -1   9   31.10    3.20
 -21  -1   9   32.50    2.80
  21   1  -9   34.30    2.90
 -21   1   9   36.10    3.10
 -21   1   9   29.60    2.80
 -21   1   9   31.50    2.90
 -19  -1   9  212.88   10.10
 -19  -1   9  205.38    9.90
 -19   1   9  207.98   10.60
 -19   1   9  203.68    9.90
 -19   1   9  190.98   10.40
 -17  -1   9   94.19    5.00
 -17  -1   9   91.39    5.10
 -17  -1   9   94.79    5.00
 -17   1   9   93.49    5.00
 -17   1   9   95.19    5.00
 -17   1   9   91.09    5.40
 -17   1   9   90.49    5.10
 -15  -1   9   10.70    1.30
 -15  -1   9   11.40    1.40
 -15  -1   9   14.30    1.60
  15  -1  -9   10.40    2.20
 -15   1   9   14.00    1.60
 -15   1   9   11.40    1.30
 -15   1   9   12.00    1.50
 -13  -1   9   89.69    4.70
 -13  -1   9   75.89    5.20
 -13  -1   9   92.69    4.90
 -13  -1   9   94.29    4.60
 -13  -1   9   92.09    4.60
 -13   1   9   89.09    4.80
  13   1  -9   83.99    5.30
 -13   1   9   96.19    4.60
 -13   1   9   94.89    5.20
 -13   1   9   84.29    4.60
 -13   1   9   93.69    4.60
 -11  -1   9 3155.08  147.39
 -11  -1   9 3177.08  147.29
 -11  -1   9 3367.46  147.39
 -11  -1   9 3242.88  147.79
 -11  -1   9 3207.08  147.39
 -11   1   9 2999.40  147.39
 -11   1   9 3362.36  147.39
 -11   1   9 3335.17  147.49
 -11   1   9 3224.78  147.69
  11   1  -9 3176.88  147.79
 -11   1   9 3144.19  147.69
  -9  -1   9 1358.66   64.19
  -9  -1   9 1489.55   63.99
   9  -1  -9 1334.57   63.99
  -9  -1   9 1485.35   63.99
  -9  -1   9 1350.46   64.59
  -9  -1   9 1419.06   64.39
  -9  -1   9 1391.56   63.89
  -9  -1   9 1388.16   63.89
   9   1  -9 1331.47   64.29
  -9   1   9 1424.86   63.89
   9   1  -9 1361.16   63.99
  -9   1   9 1373.06   63.89
  -9   1   9 1396.66   63.89
  -9   1   9 1354.26   64.09
  -9   1   9 1406.46   64.39
  -9   1   9 1379.36   64.29
  -9   1   9 1320.67   64.39
  -9   1   9 1497.15   63.89
  -7  -1   9  567.44   26.70
  -7  -1   9  555.14   26.80
  -7  -1   9  596.14   27.30
  -7  -1   9  591.24   26.50
  -7  -1   9  619.04   27.00
  -7  -1   9  552.54   26.40
  -7  -1   9  587.54   26.50
   7  -1  -9  544.65   26.60
  -7  -1   9  531.45   26.40
  -7   1   9  571.14   26.50
  -7   1   9  628.54   26.50
  -7   1   9  567.84   26.90
   7   1  -9  533.85   26.60
   7   1  -9  561.74   26.90
  -7   1   9  573.04   26.40
  -7   1   9  570.14   26.50
  -7   1   9  598.94   27.00
  -5  -1   9  430.56   22.00
  -5  -1   9  500.35   22.10
  -5  -1   9  471.85   22.30
  -5  -1   9  486.85   22.50
  -5  -1   9  487.45   22.40
  -5  -1   9  470.25   21.90
  -5  -1   9  477.45   22.90
  -5  -1   9  471.45   22.00
  -5   1   9  462.05   21.90
  -5   1   9  430.56   22.00
   5   1  -9  452.55   22.50
  -5   1   9  520.35   22.60
  -5   1   9  517.25   22.00
  -5   1   9  475.85   21.90
  -5   1   9  470.95   22.40
  -3  -1   9  368.86   17.80
  -3  -1   9  407.06   18.50
  -3  -1   9  374.26   17.80
  -3  -1   9  395.76   17.90
  -3  -1   9  390.46   18.20
  -3  -1   9  374.06   17.80
  -3   1   9  401.56   17.80
   3   1  -9  341.37   18.40
  -3   1   9  389.56   17.90
  -3   1   9  374.86   17.70
  -3   1   9  396.96   18.30
  -1  -1   9   25.50    1.90
  -1  -1   9   30.10    3.50
  -1  -1   9   25.20    2.70
  -1   1   9   26.50    1.80
  -1   1   9   28.50    2.90
  -1   1   9   29.30    2.60
   1   1  -9   28.20    3.40
   1   1  -9   24.80    2.60
  -1   1   9   32.10    3.10
   1  -1   9   51.19    3.80
   1  -1   9   48.70    3.00
   1  -1   9   56.99    4.40
   1  -1   9   53.39    3.60
   1  -1   9   55.79    3.30
   1   1   9   49.70    2.80
   1   1   9   54.19    3.50
   1   1   9   51.89    4.00
  -1   1  -9   48.40    4.90
   1   1   9   55.49    4.30
   1   1   9   53.69    3.70
  -1   1  -9   48.60    3.70
   3  -1   9   30.20    3.20
   3  -1   9   28.10    2.30
   3  -1   9   32.20    3.40
   3  -1   9   33.80    4.30
   3  -1   9   30.70    2.90
   3   1   9   25.40    3.90
   3   1   9   33.50    3.30
   3   1   9   32.90    3.10
   3   1   9   31.20    2.20
   3   1   9   36.10    3.70
  -3   1  -9   31.10    3.30
   5  -1   9  578.04   26.20
   5  -1   9  557.34   26.50
   5  -1   9  558.74   25.80
   5   1   9  543.65   26.60
   5   1   9  570.04   26.60
   5   1   9  539.45   25.70
  -5   1  -9  545.75   26.40
   7  -1   9   33.60    4.10
   7  -1   9   34.90    3.40
   7  -1   9   34.30    2.60
   7  -1   9   30.50    4.00
   7   1   9   31.40    4.20
  -7   1  -9   32.50    3.80
   7   1   9   38.30    3.70
   7   1   9   33.00    2.50
   9  -1   9  158.28    7.90
   9  -1   9  146.19   10.00
   9  -1   9  141.99    7.40
   9   1   9  150.58    8.80
   9   1   9  156.58    8.10
  -9   1  -9  149.49    8.20
  11  -1   9  294.07   15.80
  11  -1   9  327.37   15.10
  11  -1   9  325.37   15.10
  11   1   9  302.77   15.80
  11   1   9  315.07   15.30
 -11   1  -9  331.47   15.40
 -24   2   9    2.70    1.40
  24   2  -9    4.20    1.40
 -24   2   9    3.40    1.60
 -22  -2   9   43.80    3.20
 -22  -2   9   45.80    3.10
  22   2  -9   49.10    3.30
 -22   2   9   48.10    3.10
 -22   2   9   39.70    3.30
 -20  -2   9  665.03   30.50
 -20  -2   9  638.94   30.60
 -20  -2   9  663.03   30.50
  20  -2  -9  617.94   31.40
 -20   2   9  645.64   30.80
 -20   2   9  652.53   30.50
  20   2  -9  684.93   30.60
 -20   2   9  672.73   30.60
 -20   2   9  672.73   30.50
  18  -2  -9  200.68   11.80
 -18  -2   9  223.58   10.80
 -18  -2   9  218.58   11.00
 -18  -2   9  235.18   10.90
 -18   2   9  233.68   11.00
 -18   2   9  228.28   10.80
 -18   2   9  227.08   11.00
  18   2  -9  233.98   10.90
  16  -2  -9  129.69    7.90
 -16  -2   9  138.59    7.00
 -16  -2   9  144.29    7.00
 -16  -2   9  143.99    7.10
 -16   2   9  140.59    7.00
 -16   2   9  138.59    7.10
 -16   2   9  153.18    7.20
  16   2  -9  148.99    7.00
 -16   2   9  126.29    7.70
 -14  -2   9    4.10    1.10
 -14  -2   9    3.60    1.20
 -14  -2   9    2.90    1.00
 -14  -2   9    1.50    1.70
 -14   2   9    3.20    1.00
 -14   2   9    2.10    1.10
 -14   2   9    3.30    1.70
 -14   2   9    3.80    1.30
  14   2  -9    4.30    2.40
 -12  -2   9  113.39    5.70
 -12  -2   9  111.29    5.60
 -12  -2   9  127.19    6.40
 -12  -2   9  114.09    5.80
 -12  -2   9  102.09    5.60
 -12   2   9  113.39    5.60
  12   2  -9  109.49    6.50
  12   2  -9  109.69    5.50
 -12   2   9  128.99    7.00
 -12   2   9  106.29    5.80
 -12   2   9  107.69    5.70
 -12   2   9  118.39    5.70
 -10  -2   9   11.50    1.20
 -10  -2   9   14.60    1.30
 -10  -2   9   14.20    1.50
 -10  -2   9   10.20    1.80
 -10  -2   9   12.60    1.50
 -10  -2   9    9.80    1.30
 -10   2   9    8.20    1.80
 -10   2   9   14.70    2.00
 -10   2   9   12.00    1.80
  10   2  -9   12.60    1.20
 -10   2   9   11.00    1.20
  10   2  -9   13.20    2.40
 -10   2   9   13.80    1.30
 -10   2   9   18.50    1.90
  -8  -2   9   83.29    4.00
  -8  -2   9   82.19    4.20
   8  -2  -9   73.89    4.30
  -8  -2   9   77.59    4.00
  -8  -2   9   80.19    4.80
  -8  -2   9   89.89    4.20
  -8  -2   9   77.49    4.20
  -8   2   9   89.39    4.10
  -8   2   9   76.39    4.80
  -8   2   9   77.99    4.10
  -8   2   9   78.29    4.10
   8   2  -9   78.79    5.00
  -8   2   9   80.39    4.10
  -8   2   9   82.69    4.90
  -6  -2   9  618.54   31.50
  -6  -2   9  652.73   31.40
  -6  -2   9  713.33   32.20
  -6  -2   9  657.53   31.30
  -6  -2   9  675.93   31.20
  -6  -2   9  685.53   31.30
  -6  -2   9  772.52   31.90
  -6  -2   9  631.44   31.60
  -6   2   9  637.14   31.20
  -6   2   9  750.52   31.90
  -6   2   9  605.14   31.70
  -6   2   9  732.13   31.30
  -6   2   9  655.93   31.20
  -6   2   9  701.43   31.20
   6   2  -9  682.83   32.10
  -4  -2   9  442.16   20.80
  -4  -2   9  456.85   21.90
  -4  -2   9  480.65   21.50
  -4  -2   9  429.16   20.90
  -4  -2   9  464.75   21.30
  -4  -2   9  459.75   20.90
  -4  -2   9  434.96   21.00
  -4  -2   9  450.25   21.10
  -4  -2   9  446.26   21.20
  -4   2   9  415.56   21.80
   4   2  -9  433.26   21.80
  -4   2   9  486.75   20.80
  -4   2   9  441.56   20.80
  -4   2   9  455.95   21.00
  -2  -2   9 2053.69   93.29
  -2  -2   9 2007.60   93.19
  -2  -2   9 2049.99   93.69
  -2  -2   9 2142.19   93.79
  -2  -2   9 2011.50   93.09
  -2  -2   9 1978.50   93.19
  -2  -2   9 1939.71   93.49
  -2  -2   9 2174.88   94.29
  -2   2   9 1989.70   93.79
   2   2  -9 1948.11   94.09
  -2   2   9 1957.70   93.19
  -2   2   9 2093.19   93.79
  -2   2   9 2056.29   93.29
   0  -2   9   14.70    2.30
   0  -2   9   12.80    2.70
   0  -2   9   13.90    2.30
   0  -2   9   15.60    2.40
   0  -2   9   15.80    1.90
   0  -2   9   11.00    1.20
   0   2   9   12.20    2.00
   0   2   9   12.40    2.20
   0   2   9   15.80    2.90
   0   2   9   16.50    1.80
   0   2   9   15.90    1.50
   0   2  -9   15.30    2.70
   0   2  -9   17.50    3.30
   2  -2   9  107.09    5.60
   2  -2   9  104.59    6.00
   2  -2   9  107.39    6.20
   2  -2   9  100.19    5.90
   2  -2   9   96.79    5.30
   2  -2   9   98.19    6.60
   2  -2   9  105.49    7.20
   2   2   9   99.09    5.10
   2   2   9  105.59    6.40
  -2   2  -9  103.99    6.20
   2   2   9   98.59    6.10
   2   2   9  110.39    5.90
   2   2   9  102.29    6.60
   4  -2   9  795.72   38.20
   4  -2   9  827.22   37.40
   4  -2   9  722.63   37.40
   4  -2   9  804.82   36.90
   4  -2   9  785.02   36.60
  -4   2  -9  826.02   37.40
   4   2   9  788.02   37.40
   4   2   9  814.02   37.50
   4   2   9  768.02   36.50
   4   2   9  793.32   37.10
   6  -2   9   88.99    5.10
   6  -2   9   76.79    4.60
   6  -2   9   77.79    5.70
  -6   2  -9   86.19    5.80
   6   2   9   81.89    5.50
   6   2   9   76.99    5.90
   6   2   9   90.19    5.90
   8  -2   9   89.39    5.00
   8  -2   9   97.49    5.40
   8  -2   9   83.09    6.10
   8   2   9   87.39    5.70
   8   2   9   94.19    6.50
  -8   2  -9   98.69    6.30
  10  -2   9   84.19    6.30
  10  -2   9   99.89    5.20
  10  -2   9   89.29    4.80
 -10   2  -9   81.19    5.40
 -10   2  -9   95.39    6.30
  10   2   9   93.69    6.30
  10   2   9   91.49    5.60
  23   3  -9  164.48    7.80
 -23   3   9  151.88    7.70
 -23   3   9  154.08    7.80
 -21  -3   9   26.50    2.60
  21  -3  -9   37.30    5.30
 -21  -3   9   33.60    2.70
 -21   3   9   27.70    2.90
 -21   3   9   28.80    3.00
  21   3  -9   31.00    2.70
 -19  -3   9  105.59    5.80
  19  -3  -9  114.29    7.40
 -19  -3   9  110.69    5.70
 -19  -3   9  101.09    5.90
 -19   3   9  107.99    5.90
 -19   3   9  110.89    5.70
  19   3  -9  112.39    5.80
  17  -3  -9  121.99    8.00
 -17  -3   9  128.99    6.90
 -17  -3   9  138.39    6.70
 -17  -3   9  135.79    6.80
  17   3  -9  136.79    6.70
 -17   3   9  129.39    6.60
 -17   3   9  133.49    6.90
 -17   3   9  135.79    7.70
 -17   3   9  132.39    6.90
 -15  -3   9  355.86   16.50
 -15  -3   9  367.76   16.50
 -15  -3   9  324.77   16.60
  15  -3  -9  330.37   17.30
 -15  -3   9  339.67   17.10
 -15   3   9  340.17   16.50
  15   3  -9  358.46   16.50
 -15   3   9  374.36   16.60
 -15   3   9  358.16   17.30
 -15   3   9  358.66   16.60
 -13  -3   9  564.54   25.80
 -13  -3   9  564.24   26.30
 -13  -3   9  524.95   25.60
 -13  -3   9  532.35   25.60
 -13   3   9  575.74   25.70
 -13   3   9  554.04   25.60
 -13   3   9  580.44   25.70
 -13   3   9  535.95   26.30
  13   3  -9  544.45   25.60
 -11  -3   9   22.20    1.90
 -11  -3   9   23.30    2.30
 -11  -3   9   25.80    3.10
 -11  -3   9   22.70    1.80
 -11   3   9   24.00    2.00
 -11   3   9   17.80    2.20
 -11   3   9   18.60    2.90
 -11   3   9   20.90    1.80
 -11   3   9   26.00    2.10
 -11   3   9   24.90    3.50
  11   3  -9   26.90    3.70
  11   3  -9   23.60    1.70
  -9  -3   9  174.98    9.10
  -9  -3   9  176.48    8.50
  -9  -3   9  178.98    8.30
  -9  -3   9  180.38    8.30
  -9  -3   9  151.48    8.30
  -9  -3   9  182.38    8.50
  -9   3   9  168.78    9.10
  -9   3   9  184.88    8.20
  -9   3   9  182.48    8.30
   9   3  -9  155.48    9.40
  -9   3   9  170.38    9.00
  -9   3   9  172.18    8.30
  -9   3   9  172.78    8.40
   9   3  -9  171.38    8.20
  -7  -3   9  744.33   35.90
  -7  -3   9  764.72   36.10
  -7  -3   9  827.92   36.20
  -7  -3   9  864.01   36.80
  -7  -3   9  764.62   36.00
  -7  -3   9  748.83   36.20
   7   3  -9  731.83   37.10
  -7   3   9  805.42   37.00
  -7   3   9  816.42   36.00
  -7   3   9  806.82   36.00
  -7   3   9  716.53   36.60
  -7   3   9  788.72   36.00
  -5  -3   9  635.24   30.40
  -5  -3   9  686.63   31.50
  -5  -3   9  669.23   30.90
  -5  -3   9  665.53   30.60
  -5  -3   9  676.13   30.60
  -5  -3   9  602.24   30.70
  -5  -3   9  702.33   31.20
  -5   3   9  599.64   31.10
  -5   3   9  722.23   31.30
  -5   3   9  664.43   30.40
  -5   3   9  659.83   30.50
  -5   3   9  658.43   30.40
  -5   3   9  671.13   30.60
   5   3  -9  626.84   31.70
  -3  -3   9   65.19    4.30
  -3  -3   9   70.99    3.80
  -3  -3   9   71.99    4.70
  -3  -3   9   68.49    3.70
  -3  -3   9   69.69    3.60
  -3  -3   9   73.09    5.20
  -3  -3   9   70.29    3.90
  -3   3   9   69.89    3.60
  -3   3   9   65.39    4.80
  -3   3   9   75.49    4.70
   3   3  -9   62.49    5.70
  -3   3   9   72.79    4.80
  -1  -3   9  484.55   22.40
  -1  -3   9  481.25   23.20
  -1  -3   9  477.75   22.50
  -1  -3   9  503.35   23.00
  -1  -3   9  516.15   23.70
  -1  -3   9  458.45   22.50
  -1   3   9  467.75   23.30
  -1   3   9  465.15   22.30
  -1   3   9  500.15   23.30
  -1   3   9  472.45   22.70
   1  -3   9  155.38    8.20
   1  -3   9  144.49    8.70
   1  -3   9  154.88    9.10
   1  -3   9  154.48    7.50
   1  -3   9  150.58    7.70
   1   3   9  154.78    7.40
   1   3   9  159.58    8.70
   1   3   9  147.99    8.00
  -1   3  -9  153.58    8.70
   3  -3   9  121.09    6.20
   3  -3   9  121.79    7.70
   3  -3   9  110.09    5.90
   3  -3   9  110.69    6.60
  -3   3  -9  112.29    7.30
   3   3   9  119.29    7.20
   3   3   9  116.79    6.70
   3   3   9  114.39    7.20
   5  -3   9    7.90    2.50
   5  -3   9    7.90    1.50
   5  -3   9    7.30    2.90
   5  -3   9    8.60    2.10
   5  -3   9    7.30    2.20
   5   3   9    7.90    2.80
  -5   3  -9    8.60    4.90
   5   3   9   10.50    2.80
   7  -3   9  193.88    9.40
   7  -3   9  201.48    9.70
   7  -3   9  191.28   10.30
   7   3   9  192.28   10.70
  -7   3  -9  191.48   10.60
   7   3   9  188.88   10.40
   7   3   9  182.28   10.10
   9  -3   9  262.47   12.00
   9  -3   9  259.87   12.10
  -9   3  -9  245.38   12.90
   9   3   9  231.48   12.50
  22  -4  -9   32.80    5.70
  22   4  -9   29.20    2.60
 -22   4   9   31.10    2.60
 -22   4   9   33.60    2.80
 -20  -4   9   94.89    5.30
  20   4  -9  107.89    5.40
 -20   4   9   97.69    5.30
 -20   4   9  106.49    5.50
 -18  -4   9   47.90    3.10
 -18  -4   9   49.00    3.30
  18  -4  -9   43.50    5.40
 -18  -4   9   45.50    3.60
  18   4  -9   49.30    3.30
 -18   4   9   48.30    3.60
 -18   4   9   48.70    3.20
 -18   4   9   56.09    4.70
 -16  -4   9   53.99    3.80
 -16  -4   9   58.39    4.80
 -16  -4   9   55.99    3.40
  16  -4  -9   57.99    5.30
 -16  -4   9   56.09    3.50
  16   4  -9   56.59    3.50
 -16   4   9   59.09    3.80
 -16   4   9   53.69    3.30
 -16   4   9   59.69    4.90
 -14  -4   9  656.03   28.60
 -14  -4   9  663.63   29.20
 -14  -4   9  573.14   28.30
 -14  -4   9  580.54   28.30
 -14   4   9  594.24   28.20
 -14   4   9  658.13   28.40
 -14   4   9  597.14   28.40
 -14   4   9  569.64   29.10
 -12  -4   9   57.39    3.40
 -12  -4   9   60.99    4.70
 -12  -4   9   61.09    3.40
 -12  -4   9   58.99    3.80
 -12   4   9   59.79    3.60
 -12   4   9   60.79    4.70
 -12   4   9   55.99    3.30
  12   4  -9   61.59    3.30
 -12   4   9   61.79    3.60
 -10  -4   9  304.07   14.30
 -10  -4   9  275.27   13.50
 -10  -4   9  264.57   13.30
 -10  -4   9  277.77   13.30
 -10   4   9  296.57   13.40
 -10   4   9  280.47   13.40
 -10   4   9  281.57   14.20
 -10   4   9  286.17   13.50
  10   4  -9  283.47   13.30
  -8  -4   9   33.60    2.30
  -8  -4   9   32.40    3.70
  -8  -4   9   34.60    2.70
  -8   4   9   34.30    2.40
  -8   4   9   32.10    3.70
  -8   4   9   34.10    2.40
   8   4  -9   33.40    5.50
  -8   4   9   34.40    2.20
  -8   4   9   32.60    3.60
  -6  -4   9    8.20    2.00
  -6  -4   9   10.50    1.10
  -6  -4   9    7.50    1.30
  -6  -4   9    6.90    1.10
   6   4  -9    9.50    3.40
  -6   4   9    8.70    1.20
  -6   4   9    8.30    1.10
  -6   4   9    8.10    2.10
  -6   4   9   12.20    1.60
  -6   4   9    8.70    2.20
  -4  -4   9  234.88   11.40
  -4  -4   9  237.58   11.20
  -4  -4   9  245.78   12.20
  -4  -4   9  243.28   11.40
  -4   4   9  226.48   12.30
  -4   4   9  233.98   12.30
  -4   4   9  246.78   11.30
  -4   4   9  231.18   11.50
  -4   4   9  235.38   11.20
  -4   4   9  238.48   11.20
  -2  -4   9 1026.50   48.10
  -2  -4   9 1054.39   47.80
  -2  -4   9 1015.60   47.00
  -2  -4   9 1024.30   47.10
  -2  -4   9 1062.39   47.50
  -2  -4   9 1058.19   47.00
  -2   4   9  966.40   47.90
  -2   4   9  999.90   47.30
  -2   4   9  989.10   47.00
  -2   4   9 1001.80   46.90
   0  -4   9  297.17   13.80
   0  -4   9  286.67   13.90
   0  -4   9  283.17   15.00
   0  -4   9  318.47   14.40
   0  -4   9  281.47   14.90
   0  -4   9  298.57   13.90
   0   4   9  291.37   13.70
   0   4   9  284.37   14.90
   0   4  -9  284.87   14.90
   0   4   9  283.17   14.20
   2  -4   9  694.33   31.30
   2  -4   9  681.93   31.70
   2  -4   9  683.63   31.20
   2  -4   9  684.83   32.40
  -2   4  -9  646.34   32.30
   2   4   9  671.73   31.70
   2   4   9  643.04   32.20
   4  -4   9  290.17   13.20
   4  -4   9  257.27   15.00
   4  -4   9  290.37   13.40
   4  -4   9  274.77   13.80
   4   4   9  270.77   14.80
  -4   4  -9  272.27   14.50
   4   4   9  270.27   13.90
   6  -4   9    6.80    1.80
   6  -4   9    4.30    1.50
  -6   4  -9    6.00    3.10
   6   4   9    5.00    2.60
   6   4   9    3.40    2.50
   8  -4   9   34.70    2.90
   8  -4   9   38.60    3.20
   8   4   9   31.10    4.10
  -8   4  -9   33.50    4.60
  21  -5  -9    9.00    3.50
 -21   5   9   16.70    1.80
  21   5  -9   12.80    1.60
 -19   5   9   38.40    4.10
 -19   5   9   26.70    2.60
 -19   5   9   34.30    2.90
 -17  -5   9   33.80    2.70
  17  -5  -9   34.60    5.20
 -17  -5   9   36.90    3.40
 -17  -5   9   35.40    4.20
 -17   5   9   40.40    4.30
  17   5  -9   37.80    2.80
 -17   5   9   37.70    3.10
 -17   5   9   34.00    2.70
 -15  -5   9   32.00    2.40
  15  -5  -9   26.70    4.60
 -15   5   9   33.20    5.60
 -15   5   9   34.00    3.00
  15   5  -9   32.80    2.50
 -13  -5   9   75.49    5.60
 -13  -5   9   72.49    4.10
 -13  -5   9   79.19    4.60
 -13   5   9   76.39    4.40
 -13   5   9   77.09    5.60
  13   5  -9   68.49    4.10
 -11  -5   9   53.59    4.90
 -11  -5   9   55.79    3.30
 -11  -5   9   55.29    4.00
 -11   5   9   61.39    3.70
 -11   5   9   72.19    5.10
  11   5  -9   55.99    3.40
  -9  -5   9   93.19    5.20
  -9  -5   9   86.29    4.80
  -9  -5   9   93.69    6.60
  -9   5   9   94.89    6.10
  -9   5   9   92.49    4.90
   9   5  -9   91.89    4.80
  -7  -5   9  158.78    7.90
  -7  -5   9  155.68    8.90
  -7  -5   9  151.58    7.60
  -7   5   9  156.28    7.60
  -7   5   9  151.78    7.70
  -7   5   9  153.38    7.80
  -7   5   9  153.38    8.70
  -5  -5   9    6.80    1.30
  -5  -5   9    7.70    2.50
  -5  -5   9   11.30    1.70
  -5  -5   9    8.70    1.10
  -5   5   9    8.80    2.40
  -5   5   9    6.30    1.30
  -5   5   9    7.40    1.70
  -5   5   9    8.10    1.30
  -5   5   9    9.80    1.30
  -3  -5   9   34.10    4.10
  -3  -5   9   32.20    2.80
  -3  -5   9   29.70    2.30
  -3   5   9   29.20    2.50
  -3   5   9   29.10    2.40
  -3   5   9   30.40    2.50
  -3   5   9   34.00    3.10
  -3   5   9   25.40    4.40
  -1  -5   9  805.82   36.60
  -1  -5   9  803.02   36.40
  -1  -5   9  826.62   37.60
  -1   5   9  812.72   36.70
  -1   5   9  692.83   37.50
  -1   5   9  786.82   36.80
   1  -5   9  412.06   21.60
   1  -5   9  432.26   20.30
   1  -5   9  446.56   20.20
   1   5   9  437.76   20.80
   1   5   9  417.36   21.40
  -1   5  -9  437.56   21.50
   3  -5   9   58.29    3.70
   3   5   9   61.59    5.50
   3   5   9   53.09    4.90
  -3   5  -9   57.79    5.80
   5  -5   9   88.39    4.80
   5   5   9   84.79    5.90
   5   5   9   78.59    6.10
  -5   5  -9   80.39    6.50
   7  -5   9   42.50    3.00
   7   5   9   32.00    4.20
  -7   5  -9   37.50    4.90
  20  -6  -9   16.70    3.40
 -20   6   9   19.30    2.30
  20   6  -9   19.30    1.80
 -20   6   9   16.90    2.60
  18  -6  -9    8.70    3.20
  18   6  -9    7.00    1.50
 -18   6   9   10.30    2.40
 -18   6   9    8.40    1.60
 -16  -6   9  281.87   14.80
  16  -6  -9  284.77   15.20
 -16  -6   9  278.77   14.00
 -16   6   9  313.07   14.90
 -16   6   9  292.57   13.90
  16   6  -9  297.27   13.90
 -14  -6   9  283.17   13.90
 -14  -6   9  281.57   14.80
 -14  -6   9  265.17   13.50
 -14   6   9  295.17   13.70
 -14   6   9  308.87   14.80
  14   6  -9  287.27   13.60
 -12  -6   9   24.60    2.30
  12   6  -9   26.80    2.40
 -10  -6   9   14.10    1.50
 -10  -6   9   14.10    3.10
 -10  -6   9   11.00    2.00
 -10   6   9   14.60    2.80
 -10   6   9    9.60    1.70
  10   6  -9   12.60    1.60
  -8  -6   9  356.66   17.80
  -8  -6   9  337.27   16.50
  -8  -6   9  347.67   16.80
  -8   6   9  354.16   17.50
  -8   6   9  352.36   16.50
  -6  -6   9  159.38    8.40
  -6  -6   9  154.68    8.00
  -6  -6   9  154.88    9.60
  -6   6   9  178.58    9.30
  -6   6   9  160.48    8.30
  -6   6   9  164.08    8.00
  -4  -6   9   58.69    3.40
  -4  -6   9   56.79    4.10
  -4  -6   9   64.09    5.70
  -4   6   9   57.19    3.50
  -4   6   9   56.89    4.20
  -4   6   9   57.39    5.30
  -4   6   9   55.29    3.70
  -2  -6   9   58.69    5.60
  -2  -6   9   61.89    4.30
  -2  -6   9   64.69    3.60
  -2   6   9   62.19    5.60
  -2   6   9   60.09    3.80
  -2   6   9   64.19    4.60
  -2   6   9   61.89    3.70
   0  -6   9  417.86   18.80
   0  -6   9  355.76   20.10
   0  -6   9  397.06   19.10
   0   6   9  413.96   19.40
   0   6   9  399.86   20.10
   0   6  -9  421.66   20.10
   2  -6   9  467.05   21.20
   2  -6   9  424.46   21.30
  -2   6  -9  464.15   22.40
   2   6   9  444.06   21.80
   2   6   9  459.85   22.20
   4  -6   9   19.70    1.90
   4   6   9   16.30    2.80
  -4   6  -9   14.90    3.10
   4   6   9   21.50    3.40
   6  -6   9   10.00    1.60
   6   6   9   10.50    2.50
  -6   6  -9   10.20    3.00
  17  -7  -9   35.10    4.90
 -17  -7   9   28.60    4.10
  17   7  -9   29.90    2.80
 -17   7   9   38.00    3.90
 -17   7   9   36.40    2.70
 -15  -7   9   73.99    4.80
  15  -7  -9   72.59    7.30
 -15  -7   9   61.39    5.80
 -15   7   9   76.69    4.40
  15   7  -9   74.59    4.40
 -15   7   9   91.69    5.70
 -13  -7   9    4.50    2.00
 -13  -7   9    4.40    2.90
  13   7  -9    6.90    1.60
 -13   7   9    7.30    2.50
 -13   7   9    7.00    1.70
 -11  -7   9    1.30    1.90
 -11  -7   9    0.80    2.70
 -11   7   9    2.40    1.60
 -11   7   9    2.90    2.50
  11   7  -9    2.00    1.50
  -9  -7   9  187.98    9.90
  -9  -7   9  197.98   11.20
  -9   7   9  197.48    9.50
  -9   7   9  195.28   10.60
  -7  -7   9   80.29    5.10
  -7  -7   9   76.29    6.80
  -7   7   9   84.79    4.60
  -7   7   9   89.59    6.00
  -7   7   9   75.59    5.10
  -5  -7   9    8.30    3.30
  -5  -7   9    8.40    2.10
  -5   7   9    9.30    1.60
  -5   7   9    7.80    1.70
  -5   7   9   12.20    2.10
  -5   7   9    5.70    2.60
  -3  -7   9  184.78    9.40
  -3  -7   9  168.58   10.40
  -3   7   9  178.48    9.00
  -3   7   9  191.88   10.20
  -3   7   9  184.88    8.80
  -3   7   9  176.48    9.40
  -1  -7   9  234.98   13.70
  -1  -7   9  268.87   12.20
  -1  -7   9  263.57   12.70
  -1   7   9  254.47   12.30
  -1   7   9  256.57   12.80
  -1   7   9  257.57   13.40
  -1   7   9  242.58   12.20
   1   7  -9  271.87   13.50
   1  -7   9   89.59    5.40
   1  -7   9   93.69    4.80
   1   7   9   86.29    5.60
  -1   7  -9   92.19    6.50
   1   7   9   79.09    6.10
   3  -7   9   62.39    4.50
   3  -7   9   61.99    3.70
  -3   7  -9   63.09    5.30
   3   7   9   56.79    4.70
   5  -7   9  213.08    9.70
  -5   7  -9  189.58   12.30
   5   7   9  199.48   10.60
 -16  -8   9   58.89    4.90
  16  -8  -9   57.79    5.40
 -16   8   9   61.79    4.40
 -16   8   9   59.79    3.50
 -14  -8   9   10.00    2.90
 -14  -8   9   10.00    2.40
  14  -8  -9   10.00    3.00
 -14   8   9   10.50    2.30
 -14   8   9   10.00    1.60
  14   8  -9   11.10    2.00
 -12  -8   9  139.69    7.60
 -12  -8   9  132.49    8.70
 -12   8   9  146.69    7.20
 -12   8   9  154.58    8.20
 -10  -8   9  713.03   33.90
 -10  -8   9  716.03   33.00
 -10   8   9  711.23   33.40
 -10   8   9  682.03   32.70
  -8  -8   9  176.38    9.20
  -8  -8   9  180.38   10.40
  -8   8   9  171.28    8.70
  -8   8   9  180.58    9.70
  -6  -8   9   93.39    5.60
  -6  -8   9   92.79    6.90
  -6   8   9   88.69    5.00
  -6   8   9   96.19    6.20
  -6   8   9   90.69    5.50
  -4  -8   9  104.89    6.00
  -4  -8   9   96.49    7.10
  -4   8   9   99.39    5.30
  -4   8   9   96.69    5.90
  -4   8   9  106.89    6.50
  -2  -8   9   15.00    2.30
  -2  -8   9   13.30    3.40
  -2   8   9   13.60    1.90
  -2   8   9   12.00    2.30
  -2   8   9   15.70    1.70
   2   8  -9   15.30    2.70
  -2   8   9   10.50    2.60
   0  -8   9   11.70    2.20
   0   8   9   12.70    2.30
   0   8  -9   17.10    2.90
   2  -8   9   31.00    3.40
  -2   8  -9   30.30    5.20
   2   8   9   27.60    4.00
 -11  -9   9    4.20    1.80
 -11  -9   9    5.50    2.70
 -11   9   9    0.50    1.90
  -9  -9   9  106.19    6.20
  -9  -9   9  111.79    7.00
  -9   9   9  103.29    5.50
  -7  -9   9   31.20    3.20
  -7  -9   9   32.30    4.40
  -7   9   9   30.50    2.60
  -5  -9   9    0.10    3.40
  -5  -9   9    2.30    1.80
  -5   9   9    1.90    1.90
  -5   9   9    1.00    2.00
   5   9  -9    2.60    2.10
  -3  -9   9   11.80    3.10
  -3   9   9   10.50    2.10
   3   9  -9   15.40    3.00
  -3   9   9   13.60    2.50
  -3   9   9   16.40    1.60
  -1  -9   9    1.60    1.70
  -1   9   9    1.20    1.70
   1   9  -9    2.20    2.00
 -24   0  10   27.00    2.50
 -24   0  10   24.00    2.40
  24   0 -10   21.80    2.60
 -22   0  10  100.39    5.40
 -22   0  10   96.69    5.50
 -22   0  10  105.39    5.50
 -20   0  10  578.04   26.60
 -20   0  10  574.54   26.70
 -20   0  10  561.74   26.60
 -18   0  10  218.58   10.50
 -18   0  10  220.68   10.60
 -18   0  10  211.78   10.60
 -16   0  10   18.40    2.00
 -16   0  10   20.40    2.40
 -16   0  10   27.80    2.40
 -14   0  10 1093.99   51.09
 -14   0  10 1158.58   50.99
 -14   0  10 1170.08   51.19
 -14   0  10  963.10   51.59
 -14   0  10 1158.98   51.09
 -12   0  10 1679.13   74.09
 -12   0  10 1631.54   74.09
 -12   0  10 1531.55   74.59
 -12   0  10 1607.44   73.99
 -12   0  10 1615.94   74.09
 -10   0  10  633.34   30.80
 -10   0  10  681.83   31.10
 -10   0  10  641.34   31.30
 -10   0  10  707.33   30.60
 -10   0  10  670.43   30.60
 -10   0  10  695.23   30.70
 -10   0  10  591.74   30.70
 -10   0  10  679.83   30.90
  -8   0  10  461.45   20.40
  -8   0  10  412.56   20.30
  -8   0  10  423.36   20.70
  -8   0  10  442.06   20.80
  -8   0  10  440.06   20.40
  -8   0  10  468.05   21.00
  -8   0  10  429.86   21.20
  -6   0  10  407.26   18.10
  -6   0  10  395.46   18.20
  -6   0  10  353.16   18.50
  -6   0  10  410.16   19.60
  -6   0  10  378.46   18.50
  -4   0  10  500.15   24.40
  -4   0  10  529.25   24.30
   4   0 -10  486.05   25.60
  -4   0  10  563.84   24.90
  -4   0  10  541.45   24.50
  -4   0  10  521.55   24.30
  -4   0  10  542.85   25.10
  -2   0  10  266.47   12.00
  -2   0  10  238.98   12.20
  -2   0  10  258.37   12.40
  -2   0  10  246.78   11.70
  -2   0  10  246.58   12.60
  -2   0  10  244.58   11.90
   0   0  10 1076.99   50.29
   0   0  10 1048.10   50.49
   0   0  10 1124.79   50.79
   0   0  10 1057.89   49.80
   0   0  10 1111.79   50.09
   2   0  10   63.89    3.60
   2   0  10   65.19    4.80
   2   0  10   64.19    4.10
   2   0  10   61.49    4.40
   2   0  10   66.59    5.40
  -4   0 -10 1782.92   80.39
   4   0  10 1771.02   80.69
   4   0  10 1796.72   80.29
   4   0  10 1738.03   79.89
   4   0  10 1706.73   80.59
   4   0  10 1649.83   80.99
   6   0  10  580.24   28.30
   6   0  10  586.54   27.50
   6   0  10  615.54   28.00
   8   0  10  233.18   12.50
   8   0  10  252.47   12.00
   8   0  10  238.18   11.40
  10   0  10   77.59    4.70
 -23  -1  10   58.59    3.60
 -23  -1  10   58.89    3.70
 -23   1  10   59.09    3.60
 -23   1  10   56.39    3.70
  23   1 -10   63.99    3.80
 -21  -1  10    5.80    1.50
 -21  -1  10    8.00    1.80
 -21  -1  10    6.10    1.60
 -21   1  10    5.80    1.70
 -21   1  10    4.80    1.60
 -21   1  10    5.40    1.70
  21   1 -10    5.20    1.50
 -19  -1  10  334.97   16.20
 -19  -1  10  341.37   16.20
 -19   1  10  346.27   16.30
 -19   1  10  349.17   16.20
 -19   1  10  339.07   16.50
 -17  -1  10    1.10    1.20
 -17  -1  10    1.50    1.40
 -17  -1  10    1.50    1.30
 -17   1  10    0.80    1.40
 -17   1  10    3.90    1.40
 -17   1  10   -1.30    1.20
 -15  -1  10  246.28   11.70
 -15  -1  10  239.28   11.60
 -15  -1  10  227.08   12.20
 -15  -1  10  238.68   11.60
 -15  -1  10  285.17   11.90
 -15   1  10  234.08   11.90
 -15   1  10  233.78   11.70
 -15   1  10  247.48   11.60
 -15   1  10  239.38   11.60
 -13  -1  10   22.20    2.90
 -13  -1  10   24.70    1.90
 -13  -1  10   25.00    2.00
 -13  -1  10   23.60    2.30
 -13   1  10   23.30    2.10
 -13   1  10   24.10    2.00
 -13   1  10   19.90    3.20
 -13   1  10   23.10    2.30
 -13   1  10   23.00    2.10
 -13   1  10   25.60    2.70
 -11  -1  10  156.38    8.20
 -11  -1  10  166.48    7.60
 -11  -1  10  143.09    7.40
 -11  -1  10  148.79    7.50
 -11   1  10  152.98    7.50
 -11   1  10  155.38    7.50
 -11   1  10  166.38    7.50
 -11   1  10  146.59    8.00
 -11   1  10  162.08    8.20
 -11   1  10  159.28    7.60
  -9  -1  10   87.89    5.00
  -9  -1  10   78.99    4.10
  -9  -1  10   83.69    5.20
  -9  -1  10   73.39    4.50
  -9  -1  10   77.89    4.10
  -9  -1  10   85.59    4.30
  -9  -1  10   92.29    4.30
  -9  -1  10   77.19    4.50
  -9   1  10   83.39    4.20
  -9   1  10   87.09    4.20
  -9   1  10   85.99    4.20
   9   1 -10   80.99    4.70
  -9   1  10   76.89    5.00
  -9   1  10   77.49    4.10
  -9   1  10   72.29    4.40
  -9   1  10   89.59    5.00
  -9   1  10   74.49    4.70
  -7  -1  10    2.70    0.80
  -7  -1  10    2.60    1.20
  -7  -1  10    1.10    1.40
  -7  -1  10    2.50    1.10
  -7  -1  10    1.30    1.60
  -7  -1  10    2.60    0.90
  -7  -1  10    1.70    0.90
  -7   1  10    1.70    0.70
  -7   1  10    0.20    0.80
  -7   1  10    3.90    1.30
   7   1 -10    3.20    1.40
  -7   1  10    2.30    0.80
  -7   1  10    1.00    0.90
  -5  -1  10  280.07   16.70
  -5  -1  10  324.97   15.70
  -5  -1  10  330.67   15.30
  -5  -1  10  315.17   15.30
  -5  -1  10  334.17   15.50
  -5  -1  10  334.77   15.30
  -5  -1  10  306.07   17.40
  -5  -1  10  356.66   16.10
  -5   1  10  328.17   15.30
  -5   1  10  368.16   15.40
   5   1 -10  313.17   15.90
  -5   1  10  321.67   15.30
  -5   1  10  334.17   15.90
  -5   1  10  346.57   16.00
  -5   1  10  321.07   15.40
  -3  -1  10  356.66   16.90
  -3  -1  10  368.16   18.20
  -3  -1  10  358.56   17.00
  -3  -1  10  362.46   17.10
  -3  -1  10  332.37   16.80
  -3  -1  10  363.26   17.50
  -3  -1  10  362.46   17.40
  -3  -1  10  362.86   17.70
   3   1 -10  341.87   17.30
  -3   1  10  366.16   17.60
  -3   1  10  362.56   17.10
  -3   1  10  406.46   17.00
   3   1 -10  351.26   17.70
  -3   1  10  382.56   17.80
  -3   1  10  363.36   16.90
  -1  -1  10   67.89    3.70
  -1  -1  10   72.09    4.90
  -1  -1  10   72.49    4.00
  -1  -1  10   66.69    5.00
  -1  -1  10   69.79    4.50
  -1   1  10   71.09    5.00
  -1   1  10   67.89    4.10
  -1   1  10   69.79    4.40
   1   1 -10   62.79    5.40
  -1   1  10   70.99    3.70
   1   1 -10   68.49    4.40
  -1   1  10   69.59    4.70
   1  -1  10   30.90    3.50
   1  -1  10   29.80    3.20
   1  -1  10   33.70    4.20
   1  -1  10   33.20    2.40
   1  -1  10   32.30    2.80
   1   1  10   33.40    3.30
   1   1  10   33.80    4.00
   1   1  10   31.60    2.20
   1   1  10   32.50    3.70
  -1   1 -10   28.40    3.20
   1   1  10   34.90    3.00
   3  -1  10   13.20    2.70
   3  -1  10   21.00    3.30
   3  -1  10   15.50    1.60
   3  -1  10   15.00    3.40
   3  -1  10   14.10    2.00
   3   1  10   23.60    3.70
   3   1  10   12.20    2.00
  -3   1 -10   17.10    3.00
   3   1  10   10.60    2.80
   3   1  10   11.90    2.50
   3   1  10   15.50    1.50
   5  -1  10  146.49    9.90
   5  -1  10  150.58    8.80
   5  -1  10  158.08    8.10
   5  -1  10  145.29    8.50
   5  -1  10  160.08    7.60
   5   1  10  148.39    7.50
   5   1  10  157.28    8.20
  -5   1 -10  152.68    8.30
   5   1  10  155.78    8.70
   5   1  10  159.28    8.80
   7  -1  10   46.80    3.10
   7  -1  10   52.99    3.90
   7  -1  10   48.30    4.60
   7  -1  10   54.09    5.10
   7  -1  10   46.80    6.60
  -7   1 -10   52.59    4.30
   7   1  10   47.90    3.10
   7   1  10   50.59    4.10
   7   1  10   46.80    4.90
   9  -1  10  163.58    8.00
   9  -1  10  148.69    8.90
   9  -1  10  145.09    7.70
  -9   1 -10  159.98    8.20
   9   1  10  152.68    8.80
   9   1  10  155.78    8.10
  24   2 -10   29.00    2.60
 -24   2  10   24.00    2.30
 -24   2  10   21.80    2.50
 -22  -2  10   17.10    2.30
 -22  -2  10   17.70    1.80
 -22  -2  10   18.10    1.90
  22   2 -10   17.50    1.80
 -22   2  10   21.90    2.10
 -22   2  10   20.70    2.30
 -20  -2  10   47.30    3.30
 -20  -2  10   45.00    3.10
 -20  -2  10   42.70    3.50
 -20   2  10   41.30    3.50
 -20   2  10   41.80    3.10
 -20   2  10   45.60    3.50
  20   2 -10   50.69    3.20
  18  -2 -10   50.19    6.20
 -18  -2  10   52.49    3.70
 -18  -2  10   60.99    3.50
 -18  -2  10   59.09    3.60
 -18   2  10   51.79    3.40
  18   2 -10   51.09    3.40
 -18   2  10   56.29    3.70
 -18   2  10   54.89    3.80
 -16  -2  10   93.09    4.90
 -16  -2  10   88.29    5.10
 -16  -2  10   84.49    5.80
  16  -2 -10   83.09    6.00
 -16  -2  10   94.19    4.90
 -16   2  10   94.29    5.70
 -16   2  10  100.99    5.10
 -16   2  10   90.89    5.10
 -16   2  10   93.09    4.90
  14  -2 -10 1149.19   57.89
 -14  -2  10 1194.48   57.89
 -14  -2  10 1285.57   57.39
 -14  -2  10 1258.07   57.39
 -14  -2  10 1256.27   57.49
 -14   2  10 1184.38   57.89
  14   2 -10 1236.18   57.29
 -14   2  10 1293.97   57.39
 -14   2  10 1320.47   57.39
 -14   2  10 1281.07   57.49
 -14   2  10 1264.17   57.59
 -12  -2  10  149.79    7.70
 -12  -2  10  166.38    7.70
 -12  -2  10  146.09    8.30
 -12  -2  10  166.58    7.60
 -12   2  10  163.68    7.80
 -12   2  10  156.68    8.30
  12   2 -10  147.09    9.40
 -12   2  10  169.68    7.70
 -12   2  10  159.58    7.50
  12   2 -10  147.99    7.50
 -12   2  10  151.28    7.60
 -10  -2  10  477.95   22.30
 -10  -2  10  496.15   22.40
 -10  -2  10  468.85   22.50
 -10  -2  10  483.55   22.50
 -10  -2  10  492.55   23.00
 -10   2  10  468.15   22.90
 -10   2  10  468.15   22.40
 -10   2  10  513.55   22.30
  10   2 -10  452.85   23.10
 -10   2  10  507.75   22.40
 -10   2  10  484.45   22.40
 -10   2  10  466.35   23.00
  -8  -2  10  466.85   21.40
  -8  -2  10  457.15   20.80
  -8  -2  10  430.26   20.90
  -8  -2  10  467.25   20.80
  -8  -2  10  415.96   20.60
  -8  -2  10  393.06   22.00
  -8   2  10  443.76   20.70
   8   2 -10  429.96   21.50
  -8   2  10  449.26   20.70
  -8   2  10  480.05   20.70
  -8   2  10  422.56   21.30
  -8   2  10  458.65   20.70
  -8   2  10  479.25   21.40
  -6  -2  10   36.70    2.60
  -6  -2  10   43.90    4.10
  -6  -2  10   43.00    2.40
  -6  -2  10   43.40    3.00
  -6  -2  10   41.00    2.90
  -6  -2  10   41.60    3.60
  -6  -2  10   42.50    3.20
  -6  -2  10   37.90    2.80
  -6  -2  10   40.90    2.60
  -6   2  10   43.70    3.60
  -6   2  10   42.70    3.50
  -6   2  10   41.00    2.50
  -6   2  10   38.20    2.50
   6   2 -10   38.00    3.70
  -6   2  10   43.60    2.50
  -6   2  10   44.30    2.60
  -4  -2  10   12.80    2.20
  -4  -2  10   15.50    2.10
  -4  -2  10   14.60    2.30
  -4  -2  10   15.40    1.60
  -4  -2  10   13.60    1.40
  -4  -2  10   14.90    1.40
  -4  -2  10   11.40    1.50
  -4  -2  10   13.40    2.50
  -4   2  10   15.90    2.80
  -4   2  10   13.40    2.20
  -4   2  10   13.90    1.50
  -4   2  10   15.70    1.70
   4   2 -10   11.20    2.50
  -4   2  10   15.60    1.70
  -2  -2  10  211.28   10.20
  -2  -2  10  210.78   11.70
  -2  -2  10  223.18   10.70
  -2  -2  10  204.38   10.30
  -2  -2  10  207.48   11.10
  -2  -2  10  243.28   11.00
  -2  -2  10  208.08   10.20
  -2   2  10  215.88   10.50
   2   2 -10  218.78   10.90
   2   2 -10  181.58   11.60
  -2   2  10  207.38   11.20
  -2   2  10  231.88   11.20
  -2   2  10  218.88   10.10
   0  -2  10   24.40    2.40
   0  -2  10   25.10    3.30
   0  -2  10   26.90    3.80
   0  -2  10   24.20    4.50
   0  -2  10   23.70    2.10
   0  -2  10   26.10    3.00
   0   2  10   23.60    1.90
   0   2 -10   20.00    3.30
   0   2  10   25.90    3.70
   0   2  10   27.60    2.80
   0   2  10   29.30    3.70
   2  -2  10  419.16   20.70
   2  -2  10  435.66   19.70
   2  -2  10  419.66   19.50
   2  -2  10  398.86   20.30
   2  -2  10  439.06   21.30
   2   2  10  419.36   20.70
   2   2  10  409.76   20.50
   2   2  10  400.06   19.40
   2   2  10  425.86   19.90
   2   2  10  418.56   20.30
  -2   2 -10  399.66   20.20
   4  -2  10  158.38    9.00
   4  -2  10  177.28    9.30
   4  -2  10  170.58   10.40
  -4   2 -10  161.68    9.50
   4   2  10  169.38    8.10
   4   2  10  160.58   10.60
   4   2  10  167.28    9.40
   4   2  10  174.98   10.60
   6  -2  10  140.79    9.80
   6  -2  10  160.78    7.70
   6  -2  10  154.18    8.70
   6  -2  10  158.28    8.00
   6  -2  10  144.09    8.60
  -6   2 -10  162.18    8.60
   6   2  10  161.28    8.90
   6   2  10  146.39    8.80
   6   2  10  151.28    8.30
   8  -2  10  268.77   12.70
   8  -2  10  243.08   14.50
   8  -2  10  278.57   13.00
   8   2  10  265.57   13.80
   8   2  10  264.07   13.30
  -8   2 -10  283.17   13.50
 -23  -3  10   -0.60    1.60
 -23   3  10    2.40    1.50
  23   3 -10    2.90    1.30
 -23   3  10    0.90    1.30
 -21  -3  10   37.00    3.50
 -21  -3  10   34.20    2.80
 -21  -3  10   39.60    2.90
  21   3 -10   39.10    3.00
 -21   3  10   38.50    2.80
 -21   3  10   34.10    3.10
  19  -3 -10  342.07   18.30
 -19  -3  10  369.46   17.30
 -19  -3  10  363.26   17.40
 -19  -3  10  360.86   17.30
  19   3 -10  379.56   17.30
 -19   3  10  375.16   17.40
 -19   3  10  385.16   17.40
 -19   3  10  359.86   17.20
 -17  -3  10    3.70    1.30
 -17  -3  10    1.80    1.40
  17  -3 -10    4.60    2.60
 -17  -3  10    3.60    1.60
 -17  -3  10    5.70    2.90
 -17   3  10    4.00    1.30
 -17   3  10    2.50    1.70
 -17   3  10    0.10    1.90
 -17   3  10    6.70    1.70
  17   3 -10    4.00    1.20
 -15  -3  10  231.38   11.10
 -15  -3  10  237.08   10.90
 -15  -3  10  211.38   11.70
 -15  -3  10  224.98   10.90
  15  -3 -10  198.78   11.80
 -15   3  10  224.78   11.10
 -15   3  10  242.78   11.00
 -15   3  10  232.18   10.90
 -15   3  10  248.38   11.80
 -13  -3  10    8.50    1.50
 -13  -3  10    8.30    2.20
 -13  -3  10   15.50    1.50
 -13  -3  10   17.40    1.90
 -13   3  10   16.80    1.70
 -13   3  10   11.80    1.50
 -13   3  10   13.50    1.30
 -13   3  10   18.70    3.00
  13   3 -10   11.90    1.20
 -13   3  10   12.20    1.80
 -11  -3  10  110.39    5.50
 -11  -3  10  116.19    5.90
 -11  -3  10  114.69    6.70
 -11  -3  10  108.99    5.60
 -11   3  10  119.69    5.70
 -11   3  10  109.69    5.80
 -11   3  10  112.79    5.50
  11   3 -10  100.59    7.20
 -11   3  10  115.39    5.70
 -11   3  10  110.09    6.50
 -11   3  10  112.69    6.60
  11   3 -10  112.09    5.50
  -9  -3  10   81.79    4.30
  -9  -3  10   99.79    5.60
  -9  -3  10   80.79    4.50
  -9  -3  10   84.79    4.40
  -9  -3  10   91.89    4.70
  -9   3  10   87.39    4.30
   9   3 -10   80.79    6.20
  -9   3  10   90.39    4.40
  -9   3  10   79.79    4.50
  -9   3  10   95.09    5.50
  -9   3  10   73.69    5.30
  -9   3  10   85.59    4.50
  -7  -3  10  280.27   12.60
  -7  -3  10  255.67   12.40
  -7  -3  10  272.77   13.30
  -7  -3  10  250.07   12.50
  -7   3  10  272.47   12.40
   7   3 -10  248.28   13.90
  -7   3  10  277.47   13.30
  -7   3  10  272.17   12.50
  -7   3  10  250.07   13.30
  -5  -3  10  709.13   31.30
  -5  -3  10  680.43   31.70
  -5  -3  10  710.13   32.00
  -5  -3  10  655.93   31.20
  -5  -3  10  723.93   32.40
  -5  -3  10  671.73   31.10
  -5  -3  10  661.03   31.30
  -5   3  10  660.83   31.10
  -5   3  10  706.53   32.10
  -5   3  10  685.33   31.20
  -5   3  10  611.24   31.90
   5   3 -10  623.84   32.50
  -3  -3  10  725.73   33.00
  -3  -3  10  714.73   33.10
  -3  -3  10  691.13   33.00
  -3  -3  10  711.83   33.80
  -3  -3  10  729.03   33.60
  -3  -3  10  715.43   33.20
  -3  -3  10  713.83   34.20
  -3   3  10  731.13   34.00
  -3   3  10  713.23   33.20
  -3   3  10  699.43   33.80
  -3   3  10  710.63   32.90
  -1  -3  10  695.13   32.70
  -1  -3  10  684.93   31.30
  -1  -3  10  722.13   32.40
  -1  -3  10  700.73   32.00
  -1  -3  10  645.64   31.40
  -1  -3  10  641.74   31.30
  -1   3  10  669.83   31.60
  -1   3  10  691.43   32.30
  -1   3  10  685.33   32.30
   1   3 -10  665.23   32.10
  -1   3  10  640.04   31.20
   1  -3  10  147.39    9.00
   1  -3  10  149.29    9.20
   1  -3  10  151.28    7.50
   1  -3  10  156.78    8.30
   1  -3  10  148.19    7.70
   1   3  10  150.38    8.10
   1   3  10  152.48    8.90
  -1   3 -10  151.58    8.70
   1   3  10  146.99    7.30
   3  -3  10    9.20    2.40
   3  -3  10    5.90    1.70
   3  -3  10    8.50    1.80
   3  -3  10    5.40    2.90
   3   3  10    5.30    2.50
  -3   3 -10    7.20    2.80
   3   3  10    7.10    2.30
   5  -3  10  100.09    6.00
   5  -3  10   94.59    5.40
   5  -3  10   92.99    5.10
   5  -3  10   79.89    7.10
  -5   3 -10   95.99    6.60
   5   3  10   92.59    6.60
   5   3  10   88.09    6.00
   7  -3  10  232.68   11.20
   7  -3  10  244.68   11.40
   7   3  10  217.58   11.70
  -7   3 -10  233.58   12.20
   9  -3  10   95.99    5.20
   9  -3  10   96.09    4.90
  -9   3 -10   98.29    6.10
   9   3  10   83.19    5.60
 -22   4  10   41.20    3.30
  22   4 -10   45.40    2.90
 -22   4  10   34.60    2.90
 -20  -4  10    3.90    1.40
 -20  -4  10    4.20    1.80
  20  -4 -10    7.50    3.30
 -20   4  10    5.20    1.60
 -20   4  10    4.00    1.40
  20   4 -10    4.40    1.50
 -18  -4  10   15.90    1.90
  18  -4 -10   23.80    3.70
 -18  -4  10   24.00    2.30
 -18  -4  10   22.70    2.30
 -18   4  10   20.90    2.20
 -18   4  10   19.90    2.30
 -18   4  10   21.70    3.80
  18   4 -10   23.50    2.40
  16  -4 -10  371.26   18.60
 -16  -4  10  369.36   17.60
 -16  -4  10  375.76   18.40
 -16  -4  10  368.26   17.70
 -16  -4  10  386.16   17.80
 -16   4  10  365.96   17.80
  16   4 -10  376.76   17.50
 -16   4  10  358.96   17.40
 -16   4  10  389.36   18.50
 -16   4  10  375.86   17.70
 -14  -4  10   22.20    2.60
 -14  -4  10   23.60    2.20
 -14  -4  10   22.80    3.80
 -14  -4  10   25.30    2.20
  14   4 -10   21.30    2.00
 -14   4  10   19.50    2.00
 -14   4  10   20.90    3.70
 -14   4  10   23.50    2.60
 -14   4  10   24.20    2.10
 -12  -4  10    7.90    1.60
 -12  -4  10    6.60    1.20
 -12  -4  10    7.40    2.40
 -12  -4  10    7.90    1.40
 -12   4  10    9.00    2.20
 -12   4  10    6.00    1.50
 -12   4  10    1.10    1.50
  12   4 -10    7.90    1.10
 -12   4  10    5.90    1.30
 -10  -4  10    7.70    2.40
 -10  -4  10   10.10    1.30
 -10  -4  10    8.10    1.50
 -10   4  10   11.90    2.40
 -10   4  10   11.40    1.50
 -10   4  10    9.00    1.40
 -10   4  10    9.20    1.30
  -8  -4  10  852.61   39.20
  -8  -4  10  829.72   38.50
  -8  -4  10  819.42   38.40
  -8  -4  10  834.02   38.30
  -8   4  10  859.31   38.30
  -8   4  10  828.42   39.10
  -8   4  10  775.92   38.30
  -8   4  10  839.82   39.20
  -8   4  10  837.62   38.40
  -6  -4  10  200.08    9.60
  -6  -4  10  189.58    9.60
  -6  -4  10  203.78   10.50
  -6  -4  10  201.18    9.40
  -6   4  10  202.18   10.60
  -6   4  10  198.88    9.40
  -6   4  10  192.38    9.70
  -6   4  10  184.18   10.50
  -6   4  10  197.08    9.40
  -4  -4  10  127.29    7.10
  -4  -4  10  108.59    5.70
  -4  -4  10  121.69    6.00
  -4  -4  10  113.29    6.00
  -4   4  10  100.09    7.10
  -4   4  10  129.89    7.20
  -4   4  10  115.09    6.10
  -4   4  10  104.19    5.70
  -4   4  10  110.39    5.80
  -2  -4  10   10.60    2.80
  -2  -4  10   10.60    1.30
  -2  -4  10    9.70    1.60
  -2  -4  10    9.70    2.70
  -2  -4  10   10.70    1.50
  -2  -4  10   11.60    2.20
  -2   4  10   10.10    1.30
  -2   4  10    9.40    2.70
  -2   4  10    7.80    1.90
   0  -4  10 1319.47   62.59
   0  -4  10 1334.97   61.89
   0  -4  10 1344.37   61.49
   0  -4  10 1295.17   61.39
   0  -4  10 1410.86   61.39
   0  -4  10 1362.56   62.49
   0   4  10 1370.56   61.39
   0   4  10 1276.67   62.49
   0   4 -10 1302.27   62.39
   0   4  10 1317.87   61.69
   2  -4  10  152.38    8.20
   2  -4  10  143.99    9.20
   2  -4  10  143.69    8.00
  -2   4 -10  156.88   10.10
   4  -4  10    9.10    2.00
   4  -4  10    8.30    1.60
   4   4  10    8.00    2.50
   4   4  10   12.30    3.00
  -4   4 -10   11.20    3.20
   6  -4  10   44.20    3.10
   6  -4  10   44.30    3.40
  -6   4 -10   38.90    4.90
   6   4  10   39.40    4.20
   6   4  10   36.10    4.50
   8  -4  10  239.48   11.30
  -8   4 -10  216.58   12.10
   8   4  10  250.17   12.70
  21  -5 -10   74.59    6.70
 -21   5  10   75.79    4.20
  21   5 -10   73.49    4.20
 -19  -5  10   16.80    2.20
  19  -5 -10   16.90    3.60
 -19  -5  10   17.10    1.90
  19   5 -10   18.00    1.80
 -19   5  10   19.00    2.00
 -19   5  10   21.60    3.70
  17  -5 -10   65.89    5.90
 -17  -5  10   71.39    5.50
 -17  -5  10   66.89    4.10
 -17  -5  10   74.39    4.60
  17   5 -10   76.19    4.20
 -17   5  10   73.79    4.40
 -17   5  10   76.99    5.40
 -15  -5  10   38.20    4.60
 -15  -5  10   37.40    2.90
 -15  -5  10   42.60    3.60
 -15   5  10   46.10    4.50
  15   5 -10   41.80    2.90
 -15   5  10   42.00    3.30
 -13  -5  10   48.90    3.70
 -13  -5  10   45.00    3.10
 -13  -5  10   55.59    5.00
 -13   5  10   49.60    4.70
 -13   5  10   49.99    3.40
  13   5 -10   47.40    3.00
 -11  -5  10   67.59    4.00
 -11  -5  10   77.39    4.60
 -11  -5  10   71.89    5.80
 -11   5  10   73.39    5.50
 -11   5  10   72.59    4.20
  -9  -5  10   74.29    4.30
  -9  -5  10   69.89    4.70
  -9  -5  10   71.99    5.90
  -9   5  10   79.69    4.60
  -9   5  10   94.19    5.80
  -9   5  10   77.39    4.30
  -7  -5  10  541.65   26.30
  -7  -5  10  533.45   25.40
  -7  -5  10  506.15   25.20
  -7   5  10  552.54   25.10
  -7   5  10  547.25   25.20
  -7   5  10  561.84   26.20
  -5  -5  10  356.06   17.40
  -5  -5  10  325.47   16.30
  -5  -5  10  358.76   16.10
  -5  -5  10  345.77   16.40
  -5   5  10  341.97   17.40
  -5   5  10  338.77   16.40
  -5   5  10  337.77   16.10
  -5   5  10  345.37   16.10
  -3  -5  10   28.80    2.90
  -3  -5  10   28.20    2.30
  -3  -5  10   30.70    4.50
  -3   5  10   29.40    2.50
  -3   5  10   30.30    2.50
  -3   5  10   24.40    3.10
  -3   5  10   32.10    4.50
  -1  -5  10 1143.19   49.70
  -1  -5  10 1052.49   50.79
  -1  -5  10 1079.39   49.80
   1   5 -10 1035.20   50.69
  -1   5  10 1060.69   50.79
  -1   5  10 1091.99   50.09
   1  -5  10  436.36   19.30
   1  -5  10  397.46   19.40
  -1   5 -10  406.56   20.60
   1   5  10  407.56   19.80
   1   5  10  404.16   20.60
   3  -5  10   14.00    1.80
   3   5  10   14.40    2.80
  -3   5 -10   12.50    3.20
   3   5  10   16.20    3.20
   5  -5  10   57.19    3.50
   5   5  10   47.70    5.10
  -5   5 -10   47.60    5.30
   5   5  10   50.69    4.60
   7  -5  10    8.30    1.40
   7   5  10    4.50    2.20
  -7   5 -10    8.70    2.60
  20  -6 -10   11.70    4.20
  20   6 -10   15.40    1.90
 -20   6  10   19.40    2.10
 -20   6  10   17.80    2.50
 -18  -6  10   80.99    5.70
  18  -6 -10   88.39    6.50
 -18  -6  10   77.49    4.90
 -18   6  10   81.19    4.60
  18   6 -10   77.69    4.60
 -18   6  10   86.29    5.60
 -16  -6  10    8.10    2.80
 -16  -6  10    6.80    1.80
  16  -6 -10    7.70    2.90
 -16   6  10   10.60    1.70
 -16   6  10   14.00    2.70
  16   6 -10   10.20    1.60
 -14  -6  10  136.59    8.40
 -14  -6  10  135.19    7.30
 -14  -6  10  124.99    6.80
 -14   6  10  137.69    7.00
  14   6 -10  136.59    6.90
 -14   6  10  147.59    8.20
 -12  -6  10   72.19    4.10
 -12  -6  10   68.59    6.10
 -12  -6  10   67.69    4.60
 -12   6  10   77.29    5.70
 -12   6  10   73.79    4.40
  12   6 -10   70.29    4.90
 -10  -6  10   45.80    7.30
 -10  -6  10   47.60    3.10
 -10  -6  10   56.19    5.00
 -10   6  10   46.40    3.90
  -8  -6  10   32.50    5.10
  -8  -6  10   32.60    3.30
  -8  -6  10   26.70    2.50
  -8   6  10   28.40    4.30
  -8   6  10   30.10    2.70
  -6  -6  10  315.87   16.50
  -6  -6  10  319.67   15.40
  -6   6  10  312.77   15.30
  -6   6  10  324.37   15.00
  -6   6  10  318.57   16.20
  -4  -6  10  330.67   15.40
  -4  -6  10  341.17   19.70
  -4   6  10  320.47   15.40
  -4   6  10  320.47   15.90
  -2  -6  10  325.87   15.50
  -2  -6  10  330.37   15.20
  -2  -6  10  315.87   16.70
  -2   6  10  319.87   16.60
  -2   6  10  315.97   15.60
   0  -6  10  133.89    6.90
   0  -6  10  131.19    6.60
   0  -6  10  117.19    8.80
   0   6  10  131.99    8.20
   0   6  10  133.29    7.30
   0   6 -10  125.89    8.30
   2  -6  10   81.19    4.50
  -2   6 -10   83.79    6.40
   2   6  10   73.79    6.10
   2   6  10   79.49    5.40
   4  -6  10   59.79    3.50
  -4   6 -10   53.19    5.30
   4   6  10   53.69    4.50
   6   6  10   32.70    3.60
 -17  -7  10   96.49    5.80
  17  -7 -10  101.39    7.10
 -17  -7  10  101.99    6.60
 -17   7  10  108.39    5.50
  17   7 -10  101.69    5.70
 -17   7  10  120.49    6.50
  15  -7 -10  156.68    9.60
 -15  -7  10  162.58    8.50
 -15  -7  10  147.19    9.40
 -15   7  10  180.98    8.60
  15   7 -10  166.28    8.40
 -15   7  10  187.38    9.30
 -13  -7  10   62.89    5.80
 -13  -7  10   60.39    4.50
 -13   7  10   65.99    4.00
 -13   7  10   73.99    5.30
 -11  -7  10   49.40    4.00
 -11  -7  10   54.59    5.70
 -11   7  10   49.40    3.40
 -11   7  10   50.99    4.90
  -9  -7  10  156.78    9.70
  -9  -7  10  156.28    8.30
  -9   7  10  159.18    9.00
  -9   7  10  155.28    7.80
  -7  -7  10  123.59    8.40
  -7  -7  10  127.39    7.10
  -7   7  10  137.59    8.00
  -7   7  10  127.89    6.60
  -5  -7  10   49.10    5.50
  -5  -7  10   49.70    4.00
  -5   7  10   48.40    3.90
  -5   7  10   47.80    3.30
  -5   7  10   52.49    4.90
  -3  -7  10   63.29    5.90
  -3  -7  10   62.69    4.30
  -3   7  10   60.59    3.70
  -3   7  10   65.09    5.40
  -3   7  10   59.79    4.40
  -1  -7  10   81.89    4.30
  -1  -7  10   79.89    5.00
  -1  -7  10   73.99    6.60
  -1   7  10   74.29    5.80
   1   7 -10   82.09    6.10
  -1   7  10   79.09    5.10
   1  -7  10   32.50    2.60
   1  -7  10   36.60    3.50
  -1   7 -10   34.10    4.50
   1   7  10   40.10    4.50
   1   7  10   34.10    3.60
   3  -7  10   31.40    2.50
  -3   7 -10   34.00    4.30
  14  -8 -10   91.29    6.80
 -14  -8  10   89.49    6.60
 -14  -8  10   95.59    5.60
 -14   8  10  117.49    6.20
 -14   8  10  105.29    5.30
 -12  -8  10   -1.50    1.70
 -12  -8  10    0.00    2.70
 -12   8  10    1.30    2.10
 -12   8  10    0.60    1.40
 -10  -8  10   -0.10    2.80
 -10  -8  10   -2.50    1.70
 -10   8  10    0.80    2.10
 -10   8  10    2.70    1.40
  -8  -8  10   75.09    6.30
  -8  -8  10   79.99    5.00
  -8   8  10   76.59    5.60
  -8   8  10   78.39    4.40
  -6  -8  10    0.90    1.90
  -6  -8  10    0.50    2.80
  -6   8  10    4.10    2.30
  -6   8  10    1.60    1.40
  -6   8  10   -0.10    2.00
  -4  -8  10  276.57   15.70
  -4  -8  10  313.97   15.00
   4   8 -10  331.47   15.50
  -4   8  10  309.87   14.60
  -4   8  10  330.77   15.40
  -4   8  10  290.67   14.90
  -2  -8  10   78.09    4.80
  -2  -8  10   65.69    6.60
  -2   8  10   73.99    4.90
   2   8 -10   84.69    5.70
  -2   8  10   80.59    6.70
   0  -8  10    4.70    1.90
   0   8  10    2.00    1.80
   0   8 -10    3.40    3.20
  -9  -9  10   72.89    4.30
  -9  -9  10   71.29    5.40
  -9   9  10   66.39    4.60
  -9   9  10   60.19    3.80
  -7  -9  10    8.50    2.70
  -7  -9  10    8.50    2.00
  -7   9  10    8.70    2.10
  -7   9  10   11.90    1.50
  -5  -9  10    9.40    2.90
  -5  -9  10    9.50    1.90
   5   9 -10    9.40    2.20
  -5   9  10    7.40    2.10
  -5   9  10   11.00    1.50
  24   0 -11   -0.30    1.30
 -24   0  11   -1.70    1.20
 -24   0  11    0.10    1.50
 -22   0  11   -0.80    1.60
 -22   0  11    0.40    1.50
 -20   0  11    0.50    1.50
 -20   0  11    0.30    1.60
 -20   0  11    0.80    1.30
 -18   0  11   -1.50    1.40
 -18   0  11    1.80    1.30
 -18   0  11    3.80    1.60
 -16   0  11   -0.20    1.30
 -16   0  11   -0.20    1.60
 -16   0  11    1.50    1.30
 -16   0  11    1.40    1.20
 -14   0  11    1.20    1.20
 -14   0  11    1.20    1.00
 -14   0  11    1.70    1.30
 -14   0  11   -0.10    1.10
 -14   0  11    0.30    1.80
 -12   0  11    0.30    1.00
 -12   0  11    1.20    1.00
 -12   0  11    1.50    1.00
 -12   0  11    0.10    1.00
 -12   0  11    0.70    1.60
 -10   0  11    0.10    1.50
 -10   0  11    1.20    1.20
 -10   0  11   -0.30    0.80
 -10   0  11    0.00    1.60
 -10   0  11    1.70    1.00
 -10   0  11    0.70    0.90
 -10   0  11    1.70    1.30
 -10   0  11    0.80    1.50
  -8   0  11    1.40    1.40
  -8   0  11    0.50    1.50
  -8   0  11    2.00    1.00
  -8   0  11    0.00    0.80
  -8   0  11    0.40    2.30
  -8   0  11    0.40    0.70
  -8   0  11    0.70    2.10
  -8   0  11    0.10    1.00
  -6   0  11    0.30    1.10
  -6   0  11    0.30    1.30
  -6   0  11    0.40    0.80
  -6   0  11    0.70    1.90
  -6   0  11   -0.20    0.90
  -6   0  11   -0.20    1.50
  -6   0  11    1.90    1.80
  -4   0  11    0.00    1.10
  -4   0  11    0.50    1.40
  -4   0  11    1.90    1.80
  -4   0  11   -0.30    1.20
  -4   0  11    2.30    0.90
  -2   0  11    1.00    1.60
  -2   0  11   -0.10    1.20
  -2   0  11    0.90    0.90
  -2   0  11    0.80    2.00
   0   0  11    2.20    1.80
   0   0  11    1.40    1.40
   0   0  11   -1.00    1.90
   0   0  11    0.10    2.20
   0   0  11    0.10    1.00
   2   0  11    0.20    1.90
   2   0  11   -0.80    2.60
   2   0  11    0.80    2.00
   2   0  11    1.10    1.10
   2   0  11    0.10    1.70
   4   0  11    2.50    2.10
   4   0  11   -2.10    2.30
   4   0  11    1.60    1.90
   4   0  11   -0.90    1.10
   6   0  11   -1.10    1.10
   6   0  11    2.50    2.80
   6   0  11    1.70    1.80
   6   0  11    1.60    3.70
   6   0  11    1.50    2.90
   8   0  11    1.90    2.80
   8   0  11    1.30    1.70
 -23  -1  11    5.30    1.50
 -23  -1  11    4.20    1.50
 -23  -1  11    4.20    2.50
 -23   1  11    3.30    1.60
  23   1 -11    5.80    1.50
 -23   1  11    5.50    1.40
 -21  -1  11  125.39    6.60
 -21  -1  11  121.29    6.70
 -21  -1  11  137.19    6.70
  21   1 -11  130.99    6.60
 -21   1  11  134.99    6.70
 -21   1  11  128.29    6.60
 -21   1  11  120.09    6.70
 -19  -1  11  441.06   20.00
 -19  -1  11  407.96   20.00
 -19  -1  11  418.06   19.90
 -19   1  11  440.86   20.00
 -19   1  11  420.26   20.00
 -19   1  11  416.66   19.90
 -17  -1  11  385.76   17.50
 -17  -1  11  353.86   17.60
 -17  -1  11  368.16   17.50
 -17   1  11  366.86   17.40
 -17   1  11  387.96   17.50
 -17   1  11  364.56   17.60
 -15  -1  11   46.70    3.10
 -15  -1  11   37.90    4.10
 -15  -1  11   43.90    3.20
 -15  -1  11   52.49    3.40
 -15  -1  11   48.00    3.00
 -15   1  11   51.09    3.20
 -15   1  11   46.10    3.40
 -15   1  11   48.30    3.20
 -15   1  11   45.60    3.20
 -13  -1  11  754.22   35.40
 -13  -1  11  761.92   35.30
 -13  -1  11  782.32   35.30
 -13  -1  11  758.92   35.90
 -13  -1  11  776.22   35.30
 -13   1  11  767.22   35.40
 -13   1  11  767.02   35.30
 -13   1  11  759.32   35.30
 -13   1  11  788.82   35.40
 -13   1  11  726.53   35.70
 -13   1  11  760.02   35.80
 -11  -1  11  948.81   43.70
 -11  -1  11 1004.60   44.30
 -11  -1  11  960.60   43.70
 -11  -1  11  998.70   43.70
 -11  -1  11  927.01   43.60
 -11   1  11  984.30   44.30
 -11   1  11  964.20   43.70
 -11   1  11 1029.90   43.70
 -11   1  11  910.21   44.10
 -11   1  11  960.80   43.70
 -11   1  11  946.71   43.70
 -11   1  11  831.52   43.80
 -11   1  11  860.41   44.20
  -9  -1  11  127.19    7.40
  -9  -1  11  128.19    6.10
  -9  -1  11  111.29    6.60
  -9  -1  11  120.19    6.50
  -9  -1  11  131.69    6.30
  -9  -1  11  140.49    7.10
  -9  -1  11  120.29    6.10
  -9  -1  11  130.59    6.20
  -9   1  11  118.39    6.20
  -9   1  11  125.59    7.20
  -9   1  11  109.79    6.50
  -9   1  11  117.99    6.70
  -9   1  11  124.09    6.20
  -9   1  11  129.79    6.20
  -9   1  11  135.59    7.10
  -9   1  11  134.19    6.20
  -7  -1  11   16.70    3.40
  -7  -1  11   15.00    2.50
  -7  -1  11   13.10    2.10
  -7  -1  11   15.40    2.30
  -7  -1  11   14.00    1.50
  -7  -1  11   14.00    1.70
  -7  -1  11   19.40    1.90
  -7   1  11   15.00    1.40
  -7   1  11   15.50    2.30
  -7   1  11   14.80    2.60
  -7   1  11   17.10    1.80
  -7   1  11   14.60    1.60
  -5  -1  11   90.69    6.50
  -5  -1  11   97.49    5.40
  -5  -1  11   84.99    4.80
  -5  -1  11   98.39    5.60
  -5  -1  11   85.09    5.80
  -5  -1  11   92.19    5.00
  -5  -1  11   92.39    4.70
  -5   1  11   88.09    4.90
  -5   1  11   94.39    5.90
  -5   1  11   90.59    4.70
  -5   1  11  101.99    4.90
  -5   1  11   97.29    5.60
  -3  -1  11   19.60    4.00
  -3  -1  11   18.50    2.00
  -3  -1  11   19.90    2.80
  -3  -1  11   15.70    1.90
  -3  -1  11   21.20    3.40
  -3  -1  11   20.50    3.00
  -3  -1  11   18.90    1.80
   3   1 -11   18.90    2.80
  -3   1  11   18.10    2.20
  -3   1  11   20.70    3.20
  -3   1  11   19.60    3.40
  -3   1  11   19.80    1.80
  -1  -1  11  439.26   20.90
  -1  -1  11  424.36   20.40
  -1  -1  11  417.56   20.60
  -1  -1  11  411.46   19.80
  -1  -1  11  435.66   21.60
  -1  -1  11  412.26   19.90
  -1   1  11  415.56   19.70
  -1   1  11  416.66   20.60
   1   1 -11  416.86   20.30
  -1   1  11  423.56   20.10
  -1   1  11  455.25   20.90
   1  -1  11  157.08    8.10
   1  -1  11  159.78    8.80
   1  -1  11  163.88    8.90
   1  -1  11  163.68    7.90
   1  -1  11  158.58    9.00
   1  -1  11  160.18    9.40
   1  -1  11  156.88   10.10
  -1   1 -11  163.68    8.60
   1   1  11  160.18    9.30
   1   1  11  151.38    8.70
   1   1  11  162.48    7.80
   1   1  11  163.48    8.30
   1   1  11  162.38    9.10
   3  -1  11  498.35   26.40
   3  -1  11  480.95   24.30
   3  -1  11  531.05   23.80
   3  -1  11  526.35   24.10
   3   1  11  522.25   24.20
   3   1  11  493.55   24.50
   3   1  11  486.35   23.80
   3   1  11  543.75   24.90
   5  -1  11 1316.27   57.59
   5  -1  11 1264.57   58.19
   5  -1  11 1201.58   57.99
   5  -1  11 1163.18   58.99
   5  -1  11 1264.07   57.29
   5   1  11 1220.58   57.19
  -5   1 -11 1219.48   57.69
   5   1  11 1312.07   58.19
   5   1  11 1208.18   58.09
   5   1  11 1286.27   57.69
   7  -1  11   60.39    4.10
   7  -1  11   60.69    3.50
   7   1  11   62.29    5.20
   7   1  11   58.69    4.30
 -24  -2  11    0.80    1.40
  24   2 -11    1.50    1.30
 -24   2  11    2.50    1.40
 -24   2  11    1.90    1.30
 -22  -2  11   10.20    1.60
 -22  -2  11    6.80    1.80
 -22  -2  11    7.40    1.50
  22   2 -11    7.50    1.50
 -22   2  11    8.00    1.70
 -22   2  11    7.20    1.50
 -20  -2  11   33.20    3.00
 -20  -2  11   41.30    3.00
 -20  -2  11   41.50    3.30
 -20   2  11   37.50    2.90
 -20   2  11   46.60    3.40
  20   2 -11   39.60    3.00
 -20   2  11   38.80    3.30
 -18  -2  11   52.19    3.30
 -18  -2  11   41.10    4.80
  18   2 -11   49.80    3.20
 -18   2  11   51.09    3.20
 -16  -2  11  663.03   31.10
 -16  -2  11  685.83   31.00
 -16  -2  11  643.74   31.50
 -16  -2  11  685.83   31.00
 -16   2  11  667.43   31.00
  16   2 -11  683.83   30.90
 -16   2  11  633.94   31.40
 -16   2  11  679.73   31.00
 -16   2  11  661.83   30.90
 -14  -2  11   22.40    2.10
 -14  -2  11   24.00    2.80
 -14  -2  11   24.00    3.40
 -14  -2  11   24.10    2.40
 -14   2  11   19.10    3.00
  14   2 -11   22.30    1.90
 -14   2  11   22.90    2.30
 -14   2  11   16.50    1.90
 -14   2  11   23.50    2.10
 -14   2  11   26.90    2.30
 -12  -2  11  400.76   19.50
 -12  -2  11  432.36   19.70
 -12  -2  11  415.46   20.30
 -12  -2  11  435.96   19.60
 -12  -2  11  424.76   19.60
 -12   2  11  419.36   19.60
 -12   2  11  422.66   19.60
 -12   2  11  403.76   20.10
 -12   2  11  427.06   19.50
 -12   2  11  403.96   20.20
 -12   2  11  421.96   19.60
 -10  -2  11  172.08    8.30
 -10  -2  11  182.98    8.50
 -10  -2  11  174.98    9.30
 -10  -2  11  175.08    8.60
 -10  -2  11  175.98    8.40
 -10   2  11  184.78    8.40
 -10   2  11  183.28    8.50
 -10   2  11  158.88    9.10
 -10   2  11  170.78    9.20
 -10   2  11  172.88    9.20
 -10   2  11  173.58    8.40
 -10   2  11  179.18    8.40
 -10   2  11  170.08    8.70
  -8  -2  11   99.19    6.40
  -8  -2  11  107.29    6.00
  -8  -2  11   99.09    5.00
  -8  -2  11   94.69    5.00
  -8  -2  11   89.09    5.40
  -8  -2  11   92.49    5.30
  -8  -2  11   89.09    4.80
  -8   2  11   94.29    4.90
  -8   2  11   96.69    4.80
  -8   2  11   97.39    4.90
  -8   2  11   93.39    4.90
  -8   2  11   85.59    5.70
  -8   2  11  102.19    5.90
  -6  -2  11  733.63   33.10
  -6  -2  11  736.83   34.20
  -6  -2  11  716.43   33.00
  -6  -2  11  691.63   32.90
  -6  -2  11  675.43   33.20
  -6  -2  11  743.83   33.80
  -6  -2  11  712.63   33.50
  -6  -2  11  635.34   33.10
  -6   2  11  727.33   33.70
  -6   2  11  704.93   32.90
  -6   2  11  746.43   32.90
  -6   2  11  728.33   33.70
  -4  -2  11 1312.37   61.39
  -4  -2  11 1418.26   62.19
  -4  -2  11 1303.87   61.89
  -4  -2  11 1395.46   62.39
  -4  -2  11 1272.97   61.49
  -4  -2  11 1261.77   61.49
  -4  -2  11 1382.36   62.79
  -4   2  11 1329.87   61.59
  -4   2  11 1325.47   62.29
  -4   2  11 1356.06   62.39
  -4   2  11 1354.66   61.39
  -2  -2  11  437.46   20.90
  -2  -2  11  431.76   21.30
  -2  -2  11  452.55   21.80
  -2  -2  11  450.05   21.60
  -2  -2  11  458.25   20.80
  -2  -2  11  448.06   22.40
  -2   2  11  428.16   20.70
   2   2 -11  444.66   21.40
  -2   2  11  455.15   21.90
  -2   2  11  452.35   21.00
  -2   2  11  445.26   21.70
   0  -2  11  451.45   21.80
   0  -2  11  465.05   21.10
   0  -2  11  464.25   22.70
   0  -2  11  445.16   21.50
   0  -2  11  444.46   20.90
   0  -2  11  439.26   22.00
   0   2  11  454.95   22.10
   0   2  11  438.86   20.80
   0   2  11  434.96   21.90
   0   2  11  448.96   21.20
   0   2 -11  432.56   21.50
   2  -2  11   53.89    3.60
   2  -2  11   52.39    5.90
   2  -2  11   54.89    3.80
   2  -2  11   45.60    6.00
   2  -2  11   48.70    4.60
   2   2  11   53.19    4.20
   2   2  11   49.90    5.10
  -2   2 -11   47.80    4.50
   2   2  11   46.70    3.10
   4  -2  11   10.80    3.40
   4  -2  11   11.00    2.00
   4  -2  11    8.30    1.50
   4  -2  11    9.80    2.80
  -4   2 -11    8.20    2.40
   4   2  11   11.00    2.20
   4   2  11    7.50    1.40
   4   2  11   10.90    2.80
   6  -2  11   13.80    1.60
   6  -2  11   15.20    2.10
   6   2  11   14.70    2.40
  -6   2 -11   12.80    2.60
   8  -2  11   48.00    3.00
   8  -2  11   48.70    3.50
  -8   2 -11   54.49    4.20
   8   2  11   44.70    3.90
 -23  -3  11  160.48    8.30
  23   3 -11  176.08    8.40
 -23   3  11  179.98    8.40
 -23   3  11  166.58    8.30
 -21  -3  11   11.30    1.60
 -21  -3  11    7.10    1.90
 -21  -3  11    9.90    1.60
 -21   3  11   13.40    1.90
  21   3 -11    8.60    2.30
 -21   3  11    8.50    1.50
 -19  -3  11    7.30    1.60
 -19  -3  11   11.40    1.90
 -19  -3  11    9.80    1.60
  19   3 -11    7.50    1.50
 -19   3  11   10.00    1.50
 -19   3  11    6.00    1.70
 -19   3  11   11.20    1.80
  17  -3 -11  280.97   15.40
 -17  -3  11  294.47   15.30
 -17  -3  11  335.17   15.00
 -17  -3  11  310.47   14.60
 -17   3  11  303.57   14.40
 -17   3  11  309.47   15.20
  17   3 -11  314.17   14.50
 -15  -3  11  254.57   12.20
 -15  -3  11  257.27   12.20
 -15  -3  11  264.57   12.40
 -15  -3  11  248.48   13.00
 -15   3  11  252.47   12.10
 -15   3  11  256.57   12.30
 -15   3  11  273.27   12.30
  15   3 -11  246.68   12.10
 -15   3  11  248.48   12.90
 -13  -3  11   30.80    3.70
 -13  -3  11   22.90    2.10
 -13  -3  11   26.50    2.60
 -13  -3  11   26.60    2.30
 -13   3  11   28.70    2.50
 -13   3  11   24.20    2.60
 -13   3  11   28.50    2.40
 -13   3  11   28.60    4.20
 -13   3  11   23.00    3.40
 -13   3  11   27.00    2.10
  13   3 -11   27.70    2.10
 -11  -3  11   43.60    2.90
 -11  -3  11   45.10    3.10
 -11  -3  11   45.80    2.60
 -11  -3  11   35.70    4.00
 -11  -3  11   43.30    2.90
 -11   3  11   46.50    3.00
 -11   3  11   46.10    3.90
 -11   3  11   38.00    2.70
 -11   3  11   36.20    4.00
 -11   3  11   45.10    2.90
 -11   3  11   42.60    2.60
  -9  -3  11  249.58   11.50
  -9  -3  11  250.67   12.50
  -9  -3  11  229.88   11.40
  -9  -3  11  256.97   11.70
  -9  -3  11  237.18   11.60
  -9   3  11  232.08   11.50
  -9   3  11  236.38   12.40
  -9   3  11  245.18   11.50
  -9   3  11  250.57   11.60
  -9   3  11  241.28   12.40
  -7  -3  11  570.04   27.10
  -7  -3  11  605.34   27.10
  -7  -3  11  577.84   26.90
  -7  -3  11  608.24   27.90
  -7   3  11  594.84   27.00
  -7   3  11  568.14   26.90
  -7   3  11  595.54   27.90
  -7   3  11  557.44   27.80
  -7   3  11  564.34   26.90
  -5  -3  11   30.10    2.50
  -5  -3  11   28.80    4.00
  -5  -3  11   27.40    2.40
  -5  -3  11   30.80    3.20
  -5  -3  11   33.10    4.30
  -5  -3  11   28.80    2.10
  -5  -3  11   27.20    2.60
  -5   3  11   29.80    3.80
  -5   3  11   27.40    2.30
  -5   3  11   28.50    2.70
  -5   3  11   27.50    3.80
  -3  -3  11   57.99    3.70
  -3  -3  11   67.59    5.20
  -3  -3  11   58.99    3.70
  -3  -3  11   63.49    3.50
  -3  -3  11   63.79    5.60
  -3  -3  11   57.69    4.40
  -3   3  11   60.79    3.50
  -3   3  11   63.69    5.20
  -3   3  11   69.09    5.20
  -3   3  11   59.99    4.00
  -1  -3  11  363.96   18.50
  -1  -3  11  403.26   18.10
  -1  -3  11  360.16   17.30
  -1  -3  11  370.76   18.90
  -1  -3  11  367.96   17.20
  -1   3  11  362.36   17.10
  -1   3  11  357.36   17.60
  -1   3  11  367.36   18.50
   1   3 -11  353.46   18.10
  -1   3  11  357.46   18.50
   1  -3  11  607.04   31.60
   1  -3  11  695.33   30.40
   1  -3  11  651.93   30.50
   1  -3  11  685.83   31.10
   1  -3  11  652.43   31.90
   1   3  11  654.83   31.60
   1   3  11  634.04   30.20
  -1   3 -11  668.23   31.30
   1   3  11  641.74   30.80
   3  -3  11   29.30    3.10
   3  -3  11   25.90    3.80
   3  -3  11   27.30    2.70
   3  -3  11   30.70    5.20
   3   3  11   29.60    3.70
  -3   3 -11   25.40    3.40
   3   3  11   27.00    4.80
   5  -3  11   44.90    3.20
   5  -3  11   50.59    3.60
  -5   3 -11   44.40    4.70
   5   3  11   42.30    4.70
   5   3  11   43.70    4.10
   7  -3  11   61.89    3.70
   7  -3  11   59.49    3.90
   7   3  11   49.30    4.30
  -7   3 -11   65.39    4.90
  22   4 -11    4.60    1.30
 -20  -4  11   14.80    2.00
  20  -4 -11   12.70    4.10
 -20  -4  11   11.80    1.60
 -20   4  11   10.20    1.80
 -20   4  11   14.30    1.60
  20   4 -11   12.10    1.60
  18  -4 -11    4.20    2.90
 -18  -4  11    1.70    2.30
 -18  -4  11    2.30    1.40
 -18  -4  11    6.30    1.70
 -18  -4  11    2.90    1.30
  18   4 -11    4.00    1.30
 -18   4  11    2.50    1.30
 -18   4  11    2.60    2.10
 -18   4  11    2.90    1.70
 -16  -4  11    6.50    2.50
 -16  -4  11    8.40    1.50
  16  -4 -11    5.30    2.70
 -16  -4  11    8.00    1.50
 -16  -4  11    9.20    1.80
 -16   4  11    8.10    2.30
 -16   4  11    4.80    1.60
 -16   4  11    8.50    1.70
  16   4 -11    7.40    1.30
 -16   4  11    6.50    1.30
 -14  -4  11    3.80    2.50
 -14  -4  11    6.60    1.40
 -14  -4  11    6.90    1.40
 -14  -4  11    5.60    1.60
 -14   4  11    6.50    1.50
  14   4 -11    3.70    1.20
 -14   4  11    5.10    1.60
 -14   4  11    6.90    2.30
 -12  -4  11   59.39    3.30
 -12  -4  11   56.19    3.50
 -12  -4  11   52.79    5.00
 -12  -4  11   55.99    3.90
 -12   4  11   52.99    3.80
 -12   4  11   61.59    4.80
 -12   4  11   59.69    3.60
 -12   4  11   56.29    3.50
 -10  -4  11   35.80    2.60
 -10  -4  11   33.80    3.00
 -10  -4  11   29.20    4.20
 -10   4  11   28.70    4.10
 -10   4  11   42.60    4.20
 -10   4  11   41.10    2.80
 -10   4  11   38.60    2.70
 -10   4  11   31.80    2.50
  -8  -4  11  987.20   45.40
  -8  -4  11  975.20   45.30
  -8  -4  11  958.10   45.10
  -8  -4  11  990.30   46.10
  -8   4  11  990.50   45.20
  -8   4  11  963.20   46.10
  -8   4  11  992.80   46.10
  -8   4  11  985.50   45.20
  -6  -4  11  789.92   36.10
  -6  -4  11  737.13   35.20
  -6  -4  11  783.12   35.30
  -6  -4  11  742.13   35.00
  -6   4  11  754.92   35.00
  -6   4  11  753.22   36.10
  -6   4  11  772.12   35.10
  -6   4  11  723.93   35.20
  -6   4  11  773.82   36.10
  -4  -4  11  466.55   21.90
  -4  -4  11  468.15   21.70
  -4  -4  11  488.05   22.90
  -4   4  11  461.75   22.00
  -4   4  11  457.65   21.70
  -4   4  11  454.75   22.90
  -2  -4  11   46.00    2.90
  -2  -4  11   34.80    3.00
  -2  -4  11   30.20    4.80
  -2   4  11   41.50    2.80
  -2   4  11   41.50    3.60
  -2   4  11   42.70    4.90
   2   4 -11   42.60    4.90
   0  -4  11   62.59    6.10
   0  -4  11   53.89    8.00
   0  -4  11   71.69    5.00
   0  -4  11   76.29    5.60
   0  -4  11   72.49    4.10
   0   4  11   61.79    7.50
   0   4 -11   69.29    6.80
   2  -4  11   10.20    1.90
   2  -4  11    5.70    1.50
  -2   4 -11    2.40    2.80
   2   4  11    4.30    2.80
   2   4  11    5.90    2.30
   4  -4  11   40.10    3.30
   4  -4  11   39.40    3.00
  -4   4 -11   40.20    4.90
   4   4  11   33.10    4.00
   4   4  11   31.90    4.70
   6  -4  11   65.59    3.70
   6   4  11   54.59    4.40
  21   5 -11    3.00    1.40
 -21   5  11    5.50    1.50
 -19  -5  11   31.70    2.70
 -19  -5  11   29.70    3.10
  19  -5 -11   29.90    5.10
 -19   5  11   37.30    2.80
  19   5 -11   32.40    2.70
 -17  -5  11    9.10    1.90
  17  -5 -11   13.10    3.10
 -17  -5  11    9.10    1.50
 -17  -5  11   11.10    2.70
  17   5 -11    9.70    1.50
 -17   5  11   11.20    1.80
 -17   5  11    9.80    2.40
 -15  -5  11   31.20    3.10
 -15  -5  11   29.40    2.60
 -15  -5  11   29.40    4.30
 -15   5  11   31.30    4.10
 -15   5  11   30.50    2.90
  15   5 -11   25.80    2.50
 -13  -5  11    2.70    1.20
 -11  -5  11   21.30    3.40
 -11  -5  11   18.80    2.20
 -11  -5  11   17.00    1.80
 -11   5  11   18.50    1.90
 -11   5  11   17.80    2.90
  -9  -5  11  261.87   13.50
  -9  -5  11  237.68   12.20
  -9  -5  11  265.87   12.50
  -9   5  11  247.38   12.10
  -9   5  11  249.28   12.30
  -9   5  11  267.17   13.40
  -7  -5  11  251.97   12.30
  -7  -5  11  240.88   13.30
  -7  -5  11  263.47   11.90
  -7  -5  11  233.78   12.10
  -7   5  11  252.57   12.00
  -7   5  11  254.97   12.10
  -7   5  11  261.57   13.30
  -5  -5  11  372.96   18.60
  -5  -5  11  364.66   17.60
  -5  -5  11  373.66   17.30
  -5   5  11  353.16   17.30
  -5   5  11  362.06   17.60
  -5   5  11  387.86   18.60
  -5   5  11  370.26   17.30
  -3  -5  11  228.28   10.80
  -3  -5  11  231.38   11.10
  -3  -5  11  244.38   12.50
  -3   5  11  213.78   10.80
  -3   5  11  227.38   11.30
  -3   5  11  210.08   13.40
  -1  -5  11   63.89    6.20
  -1  -5  11   65.79    4.20
  -1  -5  11   67.09    3.90
  -1   5  11   64.29    6.00
   1   5 -11   66.49    6.00
  -1   5  11   65.79    4.70
   1  -5  11   10.80    1.50
  -1   5 -11    8.90    3.10
   1   5  11    5.40    2.30
   1   5  11    6.00    3.00
   3  -5  11   71.99    4.00
   3   5  11   65.89    5.70
   3   5  11   64.09    4.90
  -3   5 -11   62.49    5.80
   5  -5  11   52.89    3.20
   5   5  11   42.30    4.30
 -20   6  11    4.90    2.10
 -20   6  11    5.40    1.40
 -18  -6  11   10.80    1.90
 -18  -6  11    9.20    3.30
  18  -6 -11    8.20    3.20
 -18   6  11   11.00    2.30
  18   6 -11    7.50    1.60
 -18   6  11    9.40    1.60
  16  -6 -11  155.18    9.30
 -16  -6  11  150.68    9.10
 -16  -6  11  161.38    8.30
 -16  -6  11  149.99    8.00
 -16   6  11  163.08    8.00
  16   6 -11  169.08    8.20
 -16   6  11  175.28    9.00
 -14  -6  11   65.29    5.70
 -14  -6  11   61.79    3.90
 -14  -6  11   69.29    4.40
 -14   6  11   65.49    4.10
 -14   6  11   70.29    5.30
 -12  -6  11   12.10    1.70
 -12  -6  11   13.90    2.20
 -12  -6  11   13.50    3.40
 -12   6  11   14.10    1.90
 -12   6  11   17.30    2.90
 -10  -6  11   62.49    5.90
 -10  -6  11   61.19    3.80
 -10  -6  11   57.89    4.40
 -10   6  11   65.59    3.90
 -10   6  11   68.39    5.40
  -8  -6  11  731.13   36.10
  -8  -6  11  713.43   35.00
  -8  -6  11  755.42   35.20
  -8   6  11  801.02   35.90
  -8   6  11  770.62   34.90
  -6  -6  11  146.89    9.30
  -6  -6  11  154.08    8.00
  -6   6  11  154.48    7.60
  -6   6  11  146.19    8.00
  -6   6  11  161.88    9.00
  -4  -6  11   19.40    2.10
  -4  -6  11   19.70    2.30
  -4  -6  11   23.40    3.70
  -4   6  11   13.90    3.00
  -4   6  11   19.60    2.30
  -4   6  11   21.10    2.50
  -2  -6  11   87.29    4.50
  -2  -6  11   83.49    5.00
  -2  -6  11   82.19    6.80
   2   6 -11   90.49    6.50
  -2   6  11   82.39    5.30
  -2   6  11   79.59    6.40
   0  -6  11  252.77   11.70
   0  -6  11  228.88   11.90
   0   6 -11  244.58   13.10
   0   6  11  238.88   12.20
   0   6  11  254.27   13.00
   2  -6  11   39.80    2.90
  -2   6 -11   40.40    4.90
   2   6  11   40.40    4.60
   2   6  11   36.10    3.80
   4  -6  11   10.70    1.40
   4   6  11    5.80    2.00
  -4   6 -11   10.00    2.70
 -17  -7  11   45.60    4.50
  17  -7 -11   50.29    5.20
 -17  -7  11   57.99    3.70
 -15  -7  11   44.80    3.70
 -15  -7  11   41.60    4.80
  15  -7 -11   49.70    5.20
 -15   7  11   56.69    4.50
 -15   7  11   50.29    3.30
 -13  -7  11    9.20    2.00
 -13  -7  11    9.50    3.00
 -13   7  11    5.30    2.30
 -13   7  11    4.10    1.60
 -11  -7  11   69.49    6.30
 -11  -7  11   76.59    5.00
 -11   7  11   90.59    5.90
 -11   7  11   77.59    4.50
  -9  -7  11   30.90    3.30
  -9  -7  11   29.70    4.90
  -9   7  11   25.60    4.20
  -9   7  11   28.50    2.60
  -7  -7  11   18.90    3.40
  -7  -7  11   19.10    2.40
  -7   7  11   20.20    2.00
  -7   7  11   21.00    3.10
  -5  -7  11  401.76   18.90
  -5  -7  11  386.76   19.90
  -5   7  11  420.26   19.60
  -5   7  11  383.56   18.80
  -5   7  11  388.56   18.50
  -3  -7  11  414.86   19.50
  -3  -7  11  370.26   20.40
  -3   7  11  420.36   20.20
  -3   7  11  405.86   19.50
   3   7 -11  442.66   20.30
  -1  -7  11   35.50    3.40
  -1  -7  11   36.00    2.60
  -1   7  11   32.40    3.40
  -1   7  11   33.20    4.30
   1   7 -11   37.10    4.60
   1  -7  11  108.89    5.30
   1   7  11   97.99    6.50
   1   7  11   96.89    5.90
  -1   7 -11  108.39    6.70
 -14  -8  11  115.59    5.90
  14  -8 -11  100.49    7.00
 -14  -8  11  100.59    6.80
 -14   8  11  118.89    6.40
 -14   8  11  108.39    5.60
 -12  -8  11   47.80    4.90
 -12  -8  11   45.80    3.70
 -12   8  11   49.70    3.20
 -12   8  11   53.99    4.40
 -10  -8  11   88.99    6.50
 -10  -8  11   93.59    5.30
 -10   8  11   86.29    4.80
 -10   8  11   89.29    5.90
  -8  -8  11   12.30    3.10
  -8  -8  11   11.60    2.00
  -8   8  11   11.60    1.60
  -8   8  11    9.00    2.20
  -6  -8  11   37.40    3.30
  -6  -8  11   33.20    4.60
  -6   8  11   35.00    2.70
  -6   8  11   31.90    3.90
  -4  -8  11   28.20    3.10
  -4  -8  11   29.60    4.60
  -4   8  11   23.40    3.30
   4   8 -11   34.90    4.00
  -2  -8  11  133.29    6.80
   2   8 -11  135.09    7.60
  -2   8  11  118.49    7.20
  -2   8  11  125.49    6.80
 -24   0  12    6.30    1.60
 -24   0  12    4.50    1.50
 -24   0  12    8.10    1.70
  24   0 -12    8.80    1.50
 -22   0  12  127.49    6.50
  22   0 -12  128.09    6.70
 -22   0  12  113.39    6.50
 -22   0  12  135.59    6.60
 -20   0  12  713.73   33.60
 -20   0  12  713.73   33.70
 -20   0  12  746.63   33.60
 -18   0  12  260.67   11.70
 -18   0  12  233.78   12.20
 -18   0  12  229.78   12.10
 -16   0  12  158.68    8.00
 -16   0  12  165.48    8.20
 -16   0  12  161.18    8.20
 -16   0  12  162.88    8.00
 -14   0  12  747.43   34.00
 -14   0  12  753.62   34.10
 -14   0  12  723.33   34.60
 -14   0  12  717.33   34.10
 -12   0  12  336.77   16.00
 -12   0  12  334.07   15.90
 -12   0  12  343.37   16.00
 -12   0  12  343.17   16.70
 -12   0  12  336.97   15.90
 -10   0  12   16.70    1.80
 -10   0  12   13.40    1.90
 -10   0  12   11.40    1.40
 -10   0  12   12.40    3.00
 -10   0  12   11.40    1.30
 -10   0  12   13.60    2.10
 -10   0  12   11.30    2.30
 -10   0  12   11.00    1.40
  -8   0  12  653.63   32.20
  -8   0  12  677.23   31.00
  -8   0  12  674.23   31.00
  -8   0  12  701.33   31.90
  -8   0  12  628.84   31.50
  -8   0  12  654.83   31.50
  -8   0  12  708.03   31.20
  -6   0  12   39.20    2.70
  -6   0  12   50.79    3.20
  -6   0  12   47.20    2.80
  -6   0  12   50.39    3.80
  -6   0  12   47.90    3.70
  -6   0  12   36.10    4.20
  -6   0  12   37.40    4.70
  -4   0  12 1117.59   52.49
  -4   0  12 1200.28   51.79
  -4   0  12 1127.69   52.19
  -4   0  12 1059.49   51.59
  -4   0  12 1096.59   51.49
  -2   0  12 1240.68   58.49
  -2   0  12 1269.67   57.49
  -2   0  12 1222.78   57.59
  -2   0  12 1264.97   58.19
   0   0  12  112.69    6.20
   0   0  12  118.69    5.80
   0   0  12  105.19    7.50
   0   0  12  110.39    6.90
   2   0  12  863.71   43.80
   2   0  12  963.00   43.00
   2   0  12  941.81   42.70
   2   0  12  898.01   43.40
   2   0  12  959.00   43.60
   4   0  12  457.25   22.50
   4   0  12  396.86   23.60
   4   0  12  475.35   22.00
   4   0  12  495.05   22.80
   4   0  12  493.05   21.60
   6   0  12  116.99    6.80
   6   0  12  135.89    6.80
 -23  -1  12    0.90    1.30
 -23  -1  12    0.20    1.40
 -23  -1  12    0.90    1.60
 -23   1  12    2.50    1.50
  23   1 -12    1.00    1.40
 -23   1  12    2.00    1.50
 -23   1  12    2.40    1.30
 -21  -1  12   33.00    3.00
 -21  -1  12   27.80    2.80
 -21  -1  12   27.50    2.70
  21   1 -12   36.80    2.80
 -21   1  12   31.60    2.70
 -21   1  12   31.20    3.00
 -21   1  12   36.30    3.10
 -19  -1  12   17.50    2.00
 -19  -1  12   17.30    2.00
 -19  -1  12   21.50    2.40
 -19   1  12   19.30    2.10
 -19   1  12   16.30    2.00
  19   1 -12   15.40    1.70
 -19   1  12   24.30    2.40
 -17  -1  12   32.40    3.00
 -17  -1  12   33.30    2.70
 -17  -1  12   37.10    2.80
 -17   1  12   34.60    3.00
 -17   1  12   31.60    2.90
 -17   1  12   32.50    2.70
 -15  -1  12  129.39    7.40
 -15  -1  12  116.69    6.30
 -15  -1  12  133.49    6.60
 -15  -1  12  128.69    6.50
 -15  -1  12  132.99    6.60
 -15   1  12  123.69    6.60
 -15   1  12  131.69    6.60
 -15   1  12  127.19    6.40
 -15   1  12  116.69    6.40
 -15   1  12  126.09    7.40
 -13  -1  12  138.39    7.90
 -13  -1  12  139.59    6.90
 -13  -1  12  145.19    7.10
 -13  -1  12  143.39    7.00
 -13  -1  12  134.69    7.10
 -13   1  12  149.59    7.00
 -13   1  12  134.19    7.00
 -13   1  12  146.09    7.00
 -13   1  12  142.99    7.60
 -13   1  12  135.19    7.00
 -13   1  12  133.99    7.90
 -11  -1  12  833.62   37.70
 -11  -1  12  850.01   38.50
 -11  -1  12  877.51   37.90
 -11  -1  12  813.82   37.80
 -11  -1  12  776.72   37.70
 -11   1  12  811.92   37.70
 -11   1  12  889.81   37.80
 -11   1  12  819.02   38.30
 -11   1  12  728.83   38.80
 -11   1  12  824.22   37.80
 -11   1  12  830.12   38.50
 -11   1  12  725.13   38.20
 -11   1  12  853.41   37.80
  -9  -1  12    1.80    2.00
  -9  -1  12    3.10    1.00
  -9  -1  12    2.60    1.00
  -9  -1  12    2.60    2.10
  -9  -1  12    3.00    1.60
  -9  -1  12    1.70    1.40
  -9  -1  12    4.50    1.20
  -9   1  12    2.90    1.10
  -9   1  12    3.00    1.60
  -9   1  12    4.20    1.20
  -9   1  12    4.80    1.10
  -9   1  12    2.90    1.50
  -9   1  12    4.10    2.00
  -9   1  12    2.20    1.00
  -9   1  12    2.80    1.90
  -7  -1  12    7.00    1.10
  -7  -1  12   11.30    2.70
  -7  -1  12    6.40    1.80
  -7  -1  12    8.70    1.60
  -7  -1  12    7.60    1.70
  -7  -1  12   11.10    2.40
  -7  -1  12   10.80    1.30
  -7   1  12    9.90    1.50
  -7   1  12    8.50    1.20
  -7   1  12   10.50    1.30
  -7   1  12    8.20    1.90
  -7   1  12    8.70    2.30
  -5  -1  12  173.88   10.20
  -5  -1  12  173.28    9.30
  -5  -1  12  177.98    9.70
  -5  -1  12  173.68    8.40
  -5  -1  12  161.88    8.40
  -5  -1  12  171.38    8.40
  -5  -1  12  172.48    9.10
  -5  -1  12  173.18    8.70
  -5   1  12  181.78    9.30
  -5   1  12  194.88    8.60
  -5   1  12  168.78    8.40
  -5   1  12  176.88    9.60
  -5   1  12  161.08    8.50
  -3  -1  12   27.60    3.20
  -3  -1  12   24.80    2.20
  -3  -1  12   21.40    4.80
  -3  -1  12   22.30    3.90
  -3  -1  12   24.70    2.40
  -3  -1  12   23.70    3.60
  -3   1  12   27.60    4.10
  -3   1  12   30.20    3.80
  -3   1  12   22.90    2.60
  -3   1  12   29.20    2.20
  -1  -1  12   71.69    5.40
  -1  -1  12   71.89    4.40
  -1  -1  12   70.29    4.10
  -1  -1  12   75.39    5.20
  -1  -1  12   70.99    5.90
  -1  -1  12   77.39    6.90
  -1   1  12   70.99    4.50
  -1   1  12   73.99    5.90
  -1   1  12   75.09    4.10
  -1   1  12   75.89    5.50
   1  -1  12   45.70    4.20
   1  -1  12   40.80    2.90
   1  -1  12   34.20    5.80
   1  -1  12   41.60    7.60
   1  -1  12   45.10    3.70
   1   1  12   44.30    4.00
   1   1  12   42.50    4.80
   1   1  12   42.00    5.80
   1   1  12   40.20    2.90
   3  -1  12    1.70    3.40
   3  -1  12    0.80    1.20
   3  -1  12    3.20    1.80
   3  -1  12    1.50    2.70
   3   1  12    1.90    1.90
   3   1  12    3.30    2.40
   3   1  12    1.80    1.20
   5  -1  12    9.80    1.40
   5  -1  12   10.00    2.00
   5   1  12    8.40    1.30
   5   1  12   12.30    2.20
   7  -1  12   10.50    1.30
   7  -1  12    9.40    1.80
   7   1  12    8.60    2.00
 -24  -2  12   85.39    4.50
 -24   2  12   79.89    4.50
 -22  -2  12   13.30    1.70
 -22  -2  12   12.80    1.70
 -22  -2  12   14.40    1.90
 -22   2  12   13.50    1.80
 -22   2  12   11.70    1.60
 -22   2  12   14.50    1.90
  22   2 -12   13.10    1.60
 -20  -2  12  173.98    8.40
 -20  -2  12  161.48    8.50
 -20  -2  12  166.18    8.40
 -20   2  12  163.58    8.30
  20   2 -12  169.88    8.30
 -20   2  12  179.28    8.50
 -20   2  12  167.08    8.50
 -18  -2  12  122.39    6.60
 -18  -2  12  125.69    6.50
 -18  -2  12  128.99    6.50
 -18   2  12  120.19    6.60
 -18   2  12  122.99    6.30
  18   2 -12  122.99    6.30
 -18   2  12  128.99    6.50
 -16  -2  12  273.27   13.40
 -16  -2  12  264.97   12.60
 -16  -2  12  254.57   12.50
 -16  -2  12  271.57   12.70
  16   2 -12  259.17   12.40
 -16   2  12  274.27   12.60
 -16   2  12  253.97   12.40
 -16   2  12  261.87   12.60
 -16   2  12  251.87   13.10
 -14  -2  12  176.08    8.50
 -14  -2  12  175.98    8.60
 -14  -2  12  181.98    8.50
 -14  -2  12  166.68    8.30
 -14  -2  12  170.08    9.30
 -14   2  12  172.18    8.60
 -14   2  12  174.28    9.40
 -14   2  12  165.38    9.10
 -14   2  12  174.18    8.50
 -14   2  12  158.28    8.60
 -14   2  12  173.48    8.50
 -12  -2  12   21.50    1.80
 -12  -2  12   18.80    3.40
 -12  -2  12   19.00    2.20
 -12  -2  12   19.20    2.10
 -12   2  12   16.90    2.00
 -12   2  12   19.30    1.90
 -12   2  12   19.50    2.10
 -12   2  12   17.40    3.20
 -12   2  12   19.40    2.20
 -12   2  12   16.90    2.70
 -10  -2  12   32.60    2.70
 -10  -2  12   34.70    3.90
 -10  -2  12   29.00    2.20
 -10  -2  12   34.00    2.50
 -10  -2  12   31.20    2.30
 -10   2  12   30.50    3.70
 -10   2  12   34.60    2.50
 -10   2  12   33.60    2.30
 -10   2  12   29.30    3.50
 -10   2  12   34.50    3.80
 -10   2  12   28.90    2.30
 -10   2  12   33.60    2.30
 -10   2  12   27.70    2.70
  -8  -2  12  202.28   10.50
  -8  -2  12  197.78    9.50
  -8  -2  12  182.78    9.70
  -8  -2  12  197.88   10.00
  -8  -2  12  206.88    9.60
  -8  -2  12  191.88   10.80
  -8  -2  12  190.68    9.30
  -8   2  12  192.78   10.30
  -8   2  12  197.28    9.40
  -8   2  12  198.68   10.40
  -8   2  12  187.38    9.30
  -8   2  12  204.88    9.40
  -8   2  12  185.68    9.30
  -6  -2  12   52.69    4.80
  -6  -2  12   59.09    4.30
  -6  -2  12   56.19    3.20
  -6  -2  12   56.59    3.70
  -6  -2  12   56.39    3.80
  -6  -2  12   51.79    5.30
  -6  -2  12   52.19    3.30
  -6   2  12   55.89    4.90
  -6   2  12   61.39    4.60
  -6   2  12   55.59    3.30
  -4  -2  12  281.27   14.00
  -4  -2  12  297.77   15.20
  -4  -2  12  307.67   14.80
  -4  -2  12  297.27   14.00
  -4  -2  12  299.57   14.60
  -4  -2  12  276.17   14.10
  -4  -2  12  300.07   15.80
  -4   2  12  291.47   14.20
  -4   2  12  325.47   15.20
   4   2 -12  297.27   14.60
  -4   2  12  291.27   15.20
  -4   2  12  298.67   14.00
  -2  -2  12  250.77   12.00
  -2  -2  12  235.18   11.70
  -2  -2  12  214.38   11.10
  -2  -2  12  222.88   13.00
  -2  -2  12  238.08   11.00
  -2  -2  12  219.68   12.30
   2   2 -12  235.28   11.80
  -2   2  12  229.38   11.00
  -2   2  12  242.98   12.30
  -2   2  12  226.58   11.40
  -2   2  12  218.18   12.30
   0  -2  12  395.96   18.80
   0  -2  12  408.06   20.50
   0  -2  12  377.56   19.90
   0  -2  12  413.26   19.50
   0   2  12  394.26   18.90
   0   2  12  388.06   20.10
   0   2  12  395.96   18.50
   0   2 -12  396.56   19.20
   0   2  12  388.86   20.70
   2  -2  12  414.26   19.10
   2  -2  12  406.16   21.00
   2  -2  12  413.16   20.00
   2  -2  12  421.36   19.40
  -2   2 -12  394.06   19.70
   2   2  12  402.96   19.50
   2   2  12  389.66   19.00
   2   2  12  417.76   20.40
   4  -2  12  191.48   10.80
   4  -2  12  194.98    9.20
   4  -2  12  175.58   11.90
   4  -2  12  196.58    9.50
  -4   2 -12  188.68    9.90
   4   2  12  193.68   10.50
   4   2  12  187.38    9.70
   6  -2  12   34.30    3.00
   6   2  12   31.30    3.40
 -23  -3  12    0.80    1.90
 -23  -3  12   -0.70    1.30
 -23   3  12    3.00    1.40
  23   3 -12    0.70    1.30
 -21  -3  12   20.00    2.10
 -21  -3  12   19.10    1.90
 -21  -3  12   15.90    1.90
  21   3 -12   20.20    2.30
 -21   3  12   19.00    2.30
 -21   3  12   17.00    2.00
 -19  -3  12   11.30    2.00
 -19  -3  12   13.20    1.70
 -19  -3  12   13.10    1.70
 -19   3  12   11.90    1.90
  19   3 -12   12.60    1.60
 -19   3  12   12.60    1.60
 -19   3  12   11.20    1.80
 -17  -3  12   63.09    5.00
 -17  -3  12   60.59    3.80
 -17  -3  12   59.79    3.80
 -17  -3  12   66.29    4.10
 -17   3  12   57.59    3.60
 -17   3  12   65.59    4.00
  17   3 -12   56.29    3.60
 -17   3  12   65.49    4.00
 -17   3  12   57.39    4.80
 -15  -3  12  140.89    7.90
 -15  -3  12  128.79    6.70
 -15  -3  12  129.29    6.60
 -15   3  12  127.79    7.60
 -15   3  12  137.99    6.80
 -15   3  12  134.09    6.80
 -15   3  12  130.09    6.50
  15   3 -12  131.99    6.60
 -13  -3  12  265.37   12.20
 -13  -3  12  260.77   12.50
 -13  -3  12  264.17   12.40
 -13  -3  12  245.98   13.30
 -13   3  12  270.07   12.40
 -13   3  12  239.48   13.20
 -13   3  12  279.97   13.20
 -13   3  12  266.37   12.50
 -13   3  12  242.68   12.30
 -13   3  12  247.88   12.40
 -11  -3  12 1128.39   51.79
 -11  -3  12 1097.09   51.59
 -11  -3  12 1118.59   51.79
 -11  -3  12 1159.28   51.59
 -11  -3  12 1138.69   52.59
 -11   3  12 1146.49   51.69
 -11   3  12 1060.49   51.59
 -11   3  12 1137.29   52.39
 -11   3  12 1072.49   52.39
 -11   3  12 1161.38   51.79
  -9  -3  12  257.87   12.40
  -9  -3  12  256.27   12.10
  -9  -3  12  248.28   12.30
  -9  -3  12  260.07   13.40
  -9   3  12  251.27   12.10
  -9   3  12  266.77   12.30
  -9   3  12  263.17   12.20
  -9   3  12  257.67   13.20
  -9   3  12  248.88   13.20
  -7  -3  12   96.19    5.10
  -7  -3  12   94.19    5.50
  -7  -3  12  100.29    5.40
  -7  -3  12  106.59    6.70
  -7   3  12   96.99    6.50
  -7   3  12  103.09    6.60
  -7   3  12  104.19    5.20
  -5  -3  12  837.62   39.70
  -5  -3  12  803.82   38.90
  -5  -3  12  845.22   40.20
  -5  -3  12  851.01   39.40
  -5  -3  12  861.41   38.70
  -5  -3  12  844.52   38.80
  -5   3  12  829.52   38.70
  -5   3  12  822.02   38.90
  -5   3  12  858.01   39.70
  -5   3  12  824.22   39.70
  -3  -3  12  100.89    6.60
  -3  -3  12  123.09    8.00
  -3  -3  12  105.89    5.80
  -3  -3  12  125.09    7.50
  -3  -3  12  106.49    5.60
  -3  -3  12  116.79    5.70
   3   3 -12  100.19    6.80
  -3   3  12  100.49    7.20
  -3   3  12  116.89    7.40
  -3   3  12  109.59    6.10
  -3   3  12  106.49    5.60
  -1  -3  12   46.20    3.50
  -1  -3  12   42.70    4.20
  -1  -3  12   48.90    5.70
  -1  -3  12   46.40    5.30
  -1   3  12   42.40    2.90
  -1   3  12   43.00    3.80
   1   3 -12   46.30    4.90
   1  -3  12   93.99    7.50
   1  -3  12   93.99    5.40
   1  -3  12   97.49    6.10
   1  -3  12   80.69    7.30
   1  -3  12   94.49    5.10
   1   3  12   97.79    7.00
   1   3  12   93.29    5.80
   1   3  12   86.59    4.80
  -1   3 -12   96.09    6.30
   3  -3  12    3.20    1.30
   3  -3  12    2.70    2.50
   3  -3  12    2.70    1.70
   3  -3  12    1.00    3.10
   3   3  12    2.50    2.60
  -3   3 -12    3.30    2.40
   3   3  12    3.00    2.00
   5  -3  12    4.60    1.70
   5  -3  12    3.90    1.30
   5   3  12    4.80    2.00
  -5   3 -12    2.50    2.40
 -22  -4  12    6.40    2.00
 -22   4  12    7.50    1.60
  22   4 -12    6.70    1.50
 -20  -4  12   24.60    2.50
 -20  -4  12   27.60    2.80
  20   4 -12   25.50    2.50
 -20   4  12   25.50    2.80
 -20   4  12   28.50    2.60
 -18  -4  12   36.70    2.90
 -18  -4  12   38.70    3.20
  18  -4 -12   30.20    5.00
 -18  -4  12   29.90    4.10
 -18  -4  12   37.20    2.80
  18   4 -12   36.20    2.70
 -18   4  12   40.30    3.10
 -18   4  12   37.70    4.00
 -16  -4  12  363.96   17.00
 -16  -4  12  356.26   17.20
 -16  -4  12  343.77   17.90
 -16  -4  12  365.96   17.00
  16  -4 -12  343.47   17.90
 -16   4  12  369.76   17.10
 -16   4  12  379.06   17.80
  16   4 -12  363.06   17.00
 -16   4  12  365.26   17.10
 -14  -4  12   29.70    4.30
 -14  -4  12   32.50    2.70
 -14  -4  12   35.90    2.50
 -14  -4  12   33.90    3.10
 -14   4  12   32.50    2.90
 -14   4  12   36.90    4.10
 -14   4  12   34.10    2.80
 -12  -4  12   31.10    4.20
 -12  -4  12   28.30    2.50
 -12  -4  12   27.70    2.90
 -12   4  12   27.60    2.60
 -12   4  12   25.30    2.90
 -12   4  12   27.60    4.00
 -12   4  12   29.20    2.40
 -10  -4  12  251.17   13.30
 -10  -4  12  259.47   12.10
 -10  -4  12  247.48   12.20
 -10  -4  12  270.97   12.40
 -10   4  12  254.27   13.20
 -10   4  12  244.98   13.20
 -10   4  12  256.87   12.10
 -10   4  12  240.08   12.00
 -10   4  12  260.67   12.20
  -8  -4  12  964.90   45.60
  -8  -4  12  977.30   44.70
  -8  -4  12  923.81   44.70
  -8  -4  12 1002.60   44.50
  -8   4  12  987.30   45.50
  -8   4  12  959.80   44.60
  -8   4  12  954.10   44.50
  -8   4  12  957.30   45.50
  -6  -4  12   82.29    4.50
  -6  -4  12   84.69    4.80
  -6  -4  12   85.69    6.40
  -6   4  12   84.69    6.40
  -6   4  12   90.29    4.60
  -6   4  12   84.69    6.30
  -4  -4  12   21.40    2.50
  -4  -4  12   25.60    4.40
  -4  -4  12   25.10    2.20
  -4   4  12   21.20    3.50
  -4   4  12   21.10    2.90
  -4   4  12   22.10    2.30
  -2  -4  12   50.79    5.40
  -2  -4  12   47.90    3.10
  -2   4  12   44.90    3.00
   2   4 -12   47.30    5.00
  -2   4  12   44.60    3.80
  -2   4  12   39.60    5.30
   0  -4  12   89.29    7.70
   0  -4  12  115.09    5.60
   0   4  12  101.59    6.20
   0   4 -12  110.79    7.10
   0   4  12  100.99    7.40
   2  -4  12   29.40    2.60
  -2   4 -12   26.20    3.50
   2   4  12   25.40    3.70
   2   4  12   25.70    3.50
   4  -4  12   22.60    2.30
  -4   4 -12   21.20    3.40
   4   4  12   16.70    2.40
   4   4  12   22.50    4.20
 -21  -5  12   41.80    3.60
 -21   5  12   49.70    3.00
  19  -5 -12   17.00    3.60
 -19  -5  12   12.80    1.70
 -19  -5  12   15.00    2.00
 -19   5  12   17.90    2.50
 -19   5  12   16.20    1.80
  19   5 -12   13.00    1.70
 -17  -5  12  138.19    8.60
 -17  -5  12  159.58    7.90
 -17  -5  12  155.68    7.60
  17  -5 -12  135.79    8.90
 -17   5  12  157.98    7.70
 -17   5  12  168.28    8.60
 -15  -5  12  173.08    8.90
 -15  -5  12  179.88    9.20
 -15  -5  12  172.48   10.00
 -15   5  12  191.38    9.90
 -15   5  12  187.28    9.00
 -13  -5  12    9.00    2.90
 -13  -5  12   10.10    1.60
 -13  -5  12    9.60    1.90
 -13   5  12    8.70    1.70
 -13   5  12    8.60    2.50
 -11  -5  12  285.47   14.00
 -11  -5  12  271.37   15.00
 -11  -5  12  284.17   13.90
 -11   5  12  293.57   13.90
 -11   5  12  313.67   14.90
  -9  -5  12  261.27   12.70
  -9   5  12  265.37   12.60
  -7  -5  12  921.51   43.20
  -7  -5  12  887.41   44.80
  -7  -5  12  987.00   42.90
  -7   5  12  953.00   43.00
  -7   5  12  903.61   45.30
  -5  -5  12   41.00    2.70
  -5  -5  12   41.30    3.30
  -5  -5  12   42.10    5.00
  -5   5  12   36.20    3.50
  -5   5  12   34.40    5.00
  -5   5  12   36.80    2.90
  -3  -5  12   17.40    3.70
  -3  -5  12   17.60    2.10
  -3  -5  12   17.30    1.70
   3   5 -12   18.00    3.30
  -3   5  12   14.30    3.30
  -3   5  12   16.20    2.30
  -1  -5  12    9.90    1.50
  -1  -5  12    7.40    3.50
  -1   5  12    5.10    2.90
  -1   5  12   10.30    2.20
   1   5 -12   10.30    3.10
   1  -5  12  115.19    5.80
   1   5  12  109.09    6.40
  -1   5 -12  111.29    7.40
   1   5  12  109.79    7.40
   3  -5  12  141.39    6.80
   3   5  12  131.89    7.40
   3   5  12  132.69    7.90
  -3   5 -12  135.29    9.30
  18  -6 -12    7.20    3.10
 -18  -6  12    7.80    1.90
 -18  -6  12    6.10    2.50
 -18   6  12    8.50    1.60
 -18   6  12   10.70    3.70
 -16  -6  12   23.40    2.30
 -16  -6  12   21.60    3.20
 -16  -6  12   25.70    2.40
  16  -6 -12   24.00    3.50
 -16   6  12   19.90    3.60
 -16   6  12   24.10    2.50
 -14  -6  12    5.40    2.70
 -14  -6  12    7.30    1.80
 -14  -6  12    8.10    1.60
 -14   6  12   10.50    2.50
 -14   6  12    5.20    1.60
 -12  -6  12  269.37   14.60
 -12  -6  12  261.67   13.50
 -12  -6  12  267.97   13.30
 -12   6  12  303.27   14.40
 -12   6  12  288.47   13.30
 -10  -6  12  388.56   19.40
 -10  -6  12  411.76   20.60
 -10  -6  12  424.56   19.70
 -10   6  12  437.86   20.40
 -10   6  12  401.66   19.30
  -8  -6  12  168.88   10.00
  -8  -6  12  177.38    8.80
  -8   6  12  160.88    8.30
  -8   6  12  173.08    9.60
  -6  -6  12    4.80    3.00
  -6  -6  12    7.20    1.80
  -6   6  12    4.70    2.60
  -6   6  12    5.40    1.60
  -4  -6  12   34.60    2.50
  -4  -6  12   33.30    5.00
  -4  -6  12   33.30    3.10
  -4   6  12   27.00    4.50
   4   6 -12   34.80    4.60
  -4   6  12   28.40    3.40
  -2  -6  12    4.90    1.30
  -2  -6  12    8.80    3.60
  -2  -6  12    3.60    1.90
   2   6 -12    6.70    2.90
  -2   6  12    8.40    2.10
  -2   6  12    4.30    2.70
   0  -6  12  117.79    5.90
   0   6 -12  119.69    7.50
   0   6  12  108.09    6.40
   0   6  12  116.19    7.20
   2  -6  12   83.29    4.30
   2   6  12   73.09    5.60
   2   6  12   78.29    4.80
  -2   6 -12   77.89    5.70
 -17  -7  12   31.10    3.00
 -17  -7  12   26.50    3.90
 -17   7  12   38.00    3.60
 -17   7  12   36.70    2.50
 -15  -7  12   61.69    5.30
 -15  -7  12   70.19    4.40
  15  -7 -12   63.99    5.70
 -15   7  12   75.89    4.00
 -15   7  12   78.49    5.10
 -13  -7  12   75.19    4.50
 -13  -7  12   65.79    5.60
 -13   7  12   66.79    4.10
 -13   7  12   75.59    5.30
 -11  -7  12   26.50    3.00
 -11  -7  12   27.00    4.50
 -11   7  12   25.10    2.50
 -11   7  12   24.40    4.00
  -9  -7  12   83.89    6.50
  -9  -7  12   84.79    5.20
  -9   7  12   88.99    4.80
  -9   7  12   90.79    6.00
  -7  -7  12   31.40    4.90
  -7  -7  12   33.30    3.30
  -7   7  12   38.60    4.70
  -7   7  12   35.70    2.70
  -5  -7  12   27.00    3.10
  -5  -7  12   27.80    4.70
  -5   7  12   29.50    4.00
   5   7 -12   32.10    4.20
  -3  -7  12  107.59    5.70
  -3  -7  12   79.89    9.10
  -3   7  12   91.19    7.20
  -3   7  12  100.09    6.40
   3   7 -12  107.89    6.70
  -1  -7  12  298.67   12.90
  -1   7  12  264.07   13.20
  -1   7  12  258.27   13.60
 -12  -8  12   42.90    3.30
 -12  -8  12   32.50    4.30
 -12   8  12   39.00    2.80
 -12   8  12   50.09    3.90
 -10  -8  12   55.29    4.40
 -10  -8  12   48.00    5.30
 -10   8  12   47.20    3.20
 -10   8  12   55.99    6.80
  -8  -8  12    7.30    2.10
  -8   8  12    4.50    1.40
  -6  -8  12   47.70    4.90
  -6  -8  12   51.49    3.50
   6   8 -12   42.50    6.40
  -6   8  12   43.10    4.00
  -4  -8  12    3.90    1.70
  -4  -8  12    1.40    3.10
   4   8 -12    4.30    2.20
  -4   8  12    1.20    1.80
  24   0 -13   -1.10    1.40
 -24   0  13   -0.90    1.40
 -24   0  13    2.50    1.40
 -24   0  13    0.90    1.50
 -22   0  13   -1.70    1.30
 -22   0  13    0.50    1.50
  22   0 -13    1.20    1.40
 -22   0  13   -0.70    1.50
 -20   0  13    1.00    1.50
 -20   0  13    0.90    1.40
 -20   0  13    1.20    1.60
 -18   0  13    2.60    1.40
 -18   0  13    5.30    1.70
 -18   0  13   -0.30    1.40
 -16   0  13    1.80    1.50
 -16   0  13    1.10    1.30
 -16   0  13   -1.80    2.30
 -16   0  13   -0.40    1.40
 -16   0  13   -1.50    1.30
 -14   0  13   -0.10    1.20
 -14   0  13    1.30    1.10
 -14   0  13    0.60    2.10
 -14   0  13   -0.10    1.30
 -14   0  13    0.90    1.20
 -12   0  13    0.30    1.10
 -12   0  13   -0.80    1.00
 -12   0  13    0.80    1.30
 -12   0  13   -0.50    1.60
 -12   0  13    0.00    1.20
 -12   0  13    1.60    2.10
 -10   0  13   -1.10    1.50
 -10   0  13    1.00    1.10
 -10   0  13    2.30    1.10
 -10   0  13    0.20    2.10
 -10   0  13   -0.10    1.50
 -10   0  13    0.10    2.10
 -10   0  13    0.40    1.20
  -8   0  13   -0.20    2.20
  -8   0  13    0.50    1.70
  -8   0  13    0.90    1.10
  -8   0  13    2.10    1.40
  -8   0  13   -1.60    2.10
  -8   0  13   -0.30    1.10
  -8   0  13    2.00    1.60
  -6   0  13    1.50    2.70
  -6   0  13    0.80    2.30
  -6   0  13   -1.20    1.90
  -6   0  13    0.00    1.60
  -6   0  13    0.20    1.10
  -6   0  13    1.50    1.70
  -4   0  13   -0.20    2.20
  -4   0  13   -0.60    1.80
  -4   0  13    0.80    2.50
  -4   0  13    0.60    1.20
  -4   0  13    1.70    1.40
  -4   0  13    0.60    2.80
  -2   0  13    0.30    1.50
  -2   0  13    0.70    3.10
  -2   0  13   -0.60    2.40
  -2   0  13    1.30    1.10
  -2   0  13    0.20    2.00
  -2   0  13    0.10    2.60
   0   0  13    0.40    1.20
   0   0  13    0.90    2.20
   0   0  13   -0.70    2.80
   0   0  13   -0.70    2.60
   0   0  13    0.40    1.60
   0   0  13    0.10    3.30
   2   0  13    2.40    2.20
   2   0  13    1.20    2.70
   2   0  13   -0.10    1.70
   2   0  13   -1.00    3.40
   2   0  13    0.30    1.10
   4   0  13   -1.20    1.10
   4   0  13    1.40    1.90
 -23  -1  13   43.40    3.10
 -23  -1  13   41.60    3.20
 -23  -1  13   53.69    3.20
  23   1 -13   43.80    3.20
 -23   1  13   44.10    3.10
 -23   1  13   43.10    3.20
 -23   1  13   53.89    3.30
 -21  -1  13  444.56   21.20
 -21  -1  13  482.85   21.20
 -21  -1  13  454.85   21.10
  21   1 -13  438.66   21.50
 -21   1  13  429.36   21.10
 -21   1  13  469.55   21.20
 -21   1  13  440.66   21.20
 -19  -1  13  125.69    6.50
 -19  -1  13  126.09    6.60
 -19  -1  13  133.09    6.50
 -19   1  13  127.69    6.50
  19   1 -13  118.49    6.30
 -19   1  13  121.39    6.40
 -19   1  13  117.59    6.60
 -17  -1  13   68.79    4.20
 -17  -1  13   57.19    5.10
 -17  -1  13   59.79    3.90
 -17   1  13   58.69    3.60
 -17   1  13   58.79    5.80
  17   1 -13   57.69    3.50
 -15  -1  13  156.08    8.00
 -15  -1  13  156.18    7.80
 -15  -1  13  164.98    8.00
 -15  -1  13  158.38    7.90
 -15  -1  13  150.98    8.80
 -15   1  13  147.79    8.80
 -15   1  13  164.18    7.90
 -15   1  13  157.58    8.00
 -15   1  13  166.38    8.00
 -15   1  13  163.38    7.90
 -13  -1  13   66.59    3.90
 -13  -1  13   61.79    3.60
 -13  -1  13   68.59    3.90
 -13  -1  13   63.69    3.70
 -13  -1  13   63.99    5.00
 -13   1  13   65.69    3.70
 -13   1  13   65.59    3.80
 -13   1  13   63.29    5.00
 -13   1  13   60.39    4.70
 -13   1  13   58.59    3.60
 -11  -1  13  229.08   10.90
 -11  -1  13  228.18   10.80
 -11  -1  13  228.98   11.90
 -11  -1  13  236.38   11.00
 -11  -1  13  227.98   11.00
 -11   1  13  204.98   11.20
 -11   1  13  224.28   10.90
 -11   1  13  240.48   10.90
 -11   1  13  224.18   10.80
 -11   1  13  224.88   11.90
 -11   1  13  223.68   10.90
 -11   1  13  234.08   11.60
  -9  -1  13   16.40    2.80
  -9  -1  13   18.40    2.80
  -9  -1  13   17.20    2.00
  -9  -1  13   19.60    2.00
  -9  -1  13   17.10    3.90
  -9  -1  13   15.60    2.80
  -9   1  13   17.20    3.20
  -9   1  13   18.90    2.10
  -9   1  13   17.10    2.90
  -9   1  13   15.90    3.60
  -9   1  13   14.10    2.60
  -9   1  13   18.20    1.60
  -9   1  13   19.10    1.80
  -7  -1  13  114.99    6.30
  -7  -1  13  112.89    6.40
  -7  -1  13  100.69    7.50
  -7  -1  13  105.69    5.50
  -7  -1  13   99.49    6.90
  -7  -1  13  105.39    5.50
  -7  -1  13  110.09    6.00
  -7   1  13  108.09    5.60
  -7   1  13  117.99    6.60
  -7   1  13  109.49    6.40
  -7   1  13  100.59    7.00
  -7   1  13  116.89    5.70
  -7   1  13   98.29    7.30
  -5  -1  13 1702.93   78.39
  -5  -1  13 1692.43   77.99
  -5  -1  13 1690.03   77.69
  -5  -1  13 1553.14   77.39
  -5  -1  13 1705.53   78.99
  -5  -1  13 1728.03   77.39
  -5  -1  13 1778.52   78.19
  -5   1  13 1710.53   77.39
  -5   1  13 1687.73   78.19
  -5   1  13 1598.14   77.39
  -3  -1  13  335.67   15.60
  -3  -1  13  349.87   16.40
  -3  -1  13  322.97   16.90
  -3  -1  13  344.87   16.70
  -3  -1  13  320.07   15.70
  -3  -1  13  321.77   17.60
  -3   1  13  318.67   15.80
  -3   1  13  330.17   15.60
  -3   1  13  329.17   16.90
  -3   1  13  333.97   16.60
  -1  -1  13  549.54   27.50
  -1  -1  13  520.65   26.40
  -1  -1  13  523.65   25.20
  -1  -1  13  565.74   26.30
  -1  -1  13  536.55   26.00
  -1  -1  13  532.45   25.40
  -1   1  13  548.65   25.20
  -1   1  13  566.74   26.30
  -1   1  13  536.75   25.50
  -1   1  13  535.45   26.50
   1  -1  13  370.56   17.20
   1  -1  13  373.66   17.40
   1  -1  13  344.17   18.70
   1  -1  13  345.87   19.30
   1  -1  13  378.46   18.30
   1   1  13  343.67   18.50
   1   1  13  362.86   17.50
   1   1  13  391.06   18.40
   1   1  13  370.86   17.10
   3  -1  13  131.49    6.40
   3  -1  13  122.49    6.80
   3   1  13  122.79    6.40
   3   1  13  138.19    7.80
   3   1  13  126.09    6.90
   5  -1  13   20.90    2.20
   5  -1  13   14.40    1.50
   5   1  13   18.80    2.30
 -22  -2  13   29.40    2.80
 -22  -2  13   33.30    2.70
 -22  -2  13   29.70    2.70
 -22   2  13   32.10    2.80
 -22   2  13   33.30    2.80
 -22   2  13   30.70    2.60
  22   2 -13   30.10    2.70
 -20  -2  13  159.58    8.00
 -20  -2  13  157.88    7.90
 -20  -2  13  155.28    7.90
  20   2 -13  153.68    7.80
 -20   2  13  163.08    8.00
 -20   2  13  158.88    8.00
 -20   2  13  152.28    7.80
 -18  -2  13   31.40    2.70
 -18  -2  13   35.50    3.10
 -18  -2  13   34.50    2.80
 -18   2  13   37.50    3.00
 -18   2  13   30.70    2.60
 -18   2  13   27.80    2.80
  18   2 -13   34.20    2.60
 -16  -2  13    2.30    1.60
 -16  -2  13    0.40    2.20
 -16  -2  13    2.60    1.80
 -16  -2  13    3.20    1.40
 -16  -2  13    0.30    1.30
 -16   2  13   -0.40    1.70
 -16   2  13    2.00    1.20
 -16   2  13    1.50    2.10
 -16   2  13    0.70    1.50
 -16   2  13    1.60    1.60
 -14  -2  13  320.87   14.80
 -14  -2  13  299.87   14.90
 -14  -2  13  320.97   14.70
 -14  -2  13  316.07   14.90
 -14  -2  13  305.97   15.70
 -14   2  13  300.37   14.80
 -14   2  13  321.17   14.90
 -14   2  13  288.57   15.60
 -14   2  13  320.67   14.80
 -14   2  13  309.77   14.70
 -14   2  13  332.17   15.50
 -12  -2  13  581.34   28.10
 -12  -2  13  565.34   27.10
 -12  -2  13  598.54   27.20
 -12  -2  13  599.34   27.30
 -12  -2  13  590.64   27.30
 -12   2  13  594.74   27.20
 -12   2  13  561.44   28.00
 -12   2  13  601.84   27.90
 -12   2  13  580.94   27.10
 -12   2  13  577.14   27.20
 -10  -2  13  211.08   10.20
 -10  -2  13  208.78   10.30
 -10  -2  13  215.28   10.10
 -10  -2  13  219.58   11.30
 -10   2  13  221.98   10.10
 -10   2  13  187.68   10.60
 -10   2  13  213.58   10.10
 -10   2  13  215.48   10.10
 -10   2  13  216.78   11.10
 -10   2  13  216.28   10.20
 -10   2  13  196.18   11.20
 -10   2  13  212.68   11.30
  -8  -2  13   67.89    4.40
  -8  -2  13   55.09    5.10
  -8  -2  13   53.99    3.40
  -8  -2  13   57.29    3.80
  -8  -2  13   54.79    3.30
  -8  -2  13   54.39    4.00
  -8  -2  13   54.19    5.50
  -8   2  13   51.69    4.00
  -8   2  13   59.49    3.50
  -8   2  13   56.49    5.00
  -8   2  13   57.09    4.70
  -8   2  13   47.70    5.00
  -6  -2  13   27.30    3.10
  -6  -2  13   34.00    4.40
  -6  -2  13   33.20    2.50
  -6  -2  13   37.10    5.00
  -6  -2  13   32.40    2.40
  -6  -2  13   29.10    3.00
  -6  -2  13   27.60    3.50
  -6   2  13   27.40    4.00
  -6   2  13   34.00    4.60
  -6   2  13   33.20    2.50
  -4  -2  13  219.28   11.10
  -4  -2  13  208.08   12.40
  -4  -2  13  217.38   10.40
  -4  -2  13  205.28   10.50
  -4  -2  13  227.58   11.40
  -4  -2  13  207.78   11.80
  -4   2  13  206.28   11.90
  -4   2  13  224.68   10.40
  -4   2  13  231.68   11.70
   4   2 -13  221.68   11.20
  -4   2  13  208.58   10.60
  -2  -2  13  345.67   20.40
  -2  -2  13  363.26   18.50
  -2  -2  13  364.66   16.80
  -2   2  13  353.06   16.80
  -2   2  13  360.46   18.20
  -2   2  13  356.66   18.10
   0  -2  13  388.36   18.80
   0  -2  13  375.66   19.90
   0  -2  13  398.76   17.90
   0  -2  13  381.56   18.00
   0  -2  13  368.66   19.30
   0   2 -13  366.56   18.40
   0   2  13  394.86   19.20
   0   2  13  371.36   17.80
   0   2  13  374.86   18.20
   2  -2  13   97.69    6.50
   2  -2  13  102.99    5.60
   2  -2  13   89.79    7.80
   2  -2  13  103.09    5.20
   2   2  13  105.39    7.00
   2   2  13   95.19    5.80
   2   2  13   94.59    5.10
   4  -2  13  267.57   12.30
   4  -2  13  260.07   12.50
   4   2  13  251.27   12.70
 -23  -3  13  170.38    8.60
 -23   3  13  179.28    8.50
 -21  -3  13   23.60    2.50
 -21  -3  13   27.70    2.70
 -21  -3  13   26.90    2.50
  21   3 -13   23.40    2.50
 -21   3  13   22.90    2.40
 -21   3  13   26.60    2.70
 -19  -3  13    5.60    1.40
 -19  -3  13    8.40    1.60
 -19  -3  13    8.60    1.80
 -19   3  13    4.60    1.60
 -19   3  13    4.80    1.40
 -19   3  13    5.10    1.70
  19   3 -13    5.70    1.40
 -17  -3  13  227.48   12.60
 -17  -3  13  257.47   11.70
 -17  -3  13  248.28   11.90
 -17  -3  13  244.88   11.80
 -17   3  13  227.78   11.60
 -17   3  13  246.78   11.80
 -17   3  13  250.17   11.80
 -17   3  13  251.87   12.50
 -15  -3  13  405.36   19.00
 -15  -3  13  470.15   20.30
 -15   3  13  364.26   18.80
 -15   3  13  389.66   19.40
 -13  -3  13   38.90    3.00
 -13  -3  13   39.70    4.50
 -13  -3  13   37.80    3.00
 -13  -3  13   36.90    2.80
 -13  -3  13   39.60    3.20
 -13   3  13   42.80    2.90
 -13   3  13   42.00    3.20
 -13   3  13   43.10    4.60
 -13   3  13   41.60    2.90
 -13   3  13   40.30    4.20
 -11  -3  13   53.29    3.40
 -11  -3  13   49.50    3.10
 -11   3  13   41.70    4.70
 -11   3  13   47.20    3.10
 -11   3  13   42.40    3.10
 -11   3  13   53.19    3.30
 -11   3  13   51.39    4.60
  -9  -3  13  136.89    7.00
  -9  -3  13  130.69    6.80
  -9  -3  13  138.29    6.60
  -9  -3  13  124.59    8.10
  -9   3  13  136.19    6.70
  -9   3  13  128.99    8.10
  -9   3  13  122.49    6.60
  -9   3  13  137.29    7.90
  -9   3  13  135.29    6.80
  -7  -3  13  318.47   15.10
  -7  -3  13  312.97   14.90
  -7  -3  13  324.27   16.20
  -7  -3  13  307.57   15.30
  -7   3  13  311.77   15.00
  -7   3  13  319.67   16.20
  -7   3  13  327.47   16.20
  -5  -3  13   31.80    4.70
  -5  -3  13   36.30    3.80
  -5  -3  13   35.90    2.60
  -5  -3  13   32.70    2.70
  -5  -3  13   33.40    5.10
  -5   3  13   29.80    3.00
  -5   3  13   29.20    4.70
   5   3 -13   35.10    4.10
  -5   3  13   32.40    4.50
  -5   3  13   33.00    2.60
  -3  -3  13  131.09    7.40
  -3  -3  13  121.69    6.10
  -3  -3  13  126.69    9.30
  -3  -3  13  116.19    7.90
  -3  -3  13  116.59    6.30
  -3   3  13  114.19    6.10
  -3   3  13  116.79    8.00
  -3   3  13  115.59    6.70
  -3   3  13  111.79    7.90
   3   3 -13  126.29    7.30
  -1  -3  13  210.68   12.70
  -1  -3  13  218.38   10.80
  -1  -3  13  232.38   11.70
  -1  -3  13  211.48   12.40
  -1  -3  13  225.38   10.70
  -1   3  13  215.38   11.00
   1   3 -13  230.88   11.60
  -1   3  13  227.78   12.30
  -1   3  13  215.38   10.50
   1  -3  13  248.38   11.60
   1  -3  13  254.37   11.40
   1  -3  13  219.98   13.30
   1  -3  13  222.68   12.20
  -1   3 -13  240.68   12.20
   1   3  13  234.78   12.80
   1   3  13  235.68   11.70
   3  -3  13   50.29    3.60
   3  -3  13   49.30    3.20
  -3   3 -13   50.69    4.40
   3   3  13   48.20    3.90
   3   3  13   46.60    4.80
 -22  -4  13    2.60    1.60
 -22   4  13    6.00    1.40
 -20  -4  13   18.80    2.00
 -20  -4  13   14.40    1.80
 -20   4  13   15.50    1.90
 -18  -4  13    6.70    1.80
 -18  -4  13    6.80    1.50
 -18  -4  13    2.80    2.50
 -18   4  13    6.80    2.30
 -18   4  13    7.50    1.70
 -16  -4  13  408.26   20.70
 -16  -4  13  411.56   19.90
 -16  -4  13  422.36   20.10
 -16   4  13  417.06   19.80
 -16   4  13  447.96   20.60
 -16   4  13  431.56   19.90
 -14  -4  13  433.26   20.30
 -14  -4  13  417.26   21.10
 -14  -4  13  419.56   20.20
 -14   4  13  451.75   21.00
 -14   4  13  412.56   20.10
 -14   4  13  441.76   20.10
 -12  -4  13   54.09    5.60
 -12  -4  13   61.59    3.90
 -12  -4  13   60.69    7.20
 -12   4  13   55.09    3.90
 -12   4  13   63.19    4.20
 -10  -4  13  405.56   18.00
 -10  -4  13  378.76   18.30
 -10  -4  13  368.96   18.20
 -10  -4  13  373.96   19.30
 -10   4  13  389.16   19.10
 -10   4  13  375.26   19.10
 -10   4  13  388.46   18.10
 -10   4  13  398.16   18.20
  -8  -4  13   85.49    6.60
  -8  -4  13   75.69    4.40
  -8  -4  13   85.59    4.80
  -8  -4  13   75.29    4.80
  -8   4  13   89.89    6.30
  -8   4  13   81.19    4.60
  -8   4  13   80.29    6.60
  -6  -4  13    7.20    1.30
  -6  -4  13    4.20    2.90
  -6  -4  13    7.00    2.10
  -6   4  13    7.40    2.90
  -6   4  13    7.50    1.40
  -4  -4  13    3.60    3.00
  -4  -4  13    4.40    1.20
  -4  -4  13    2.50    1.50
  -4   4  13    2.20    2.70
   4   4 -13    4.40    2.60
  -4   4  13    3.60    1.80
  -4   4  13    3.50    1.30
  -2  -4  13   79.69    6.40
  -2  -4  13   76.29    4.10
  -2   4  13   72.09    4.70
  -2   4  13   67.59    4.00
  -2   4  13   66.69    6.20
   2   4 -13   67.69    5.70
   0  -4  13   65.19    3.80
   0   4  13   61.99    4.40
   0   4 -13   61.49    5.40
   0   4  13   57.99    5.70
   2  -4  13  122.49    5.90
   2   4  13  109.19    7.30
  -2   4 -13  111.79    9.00
   2   4  13  112.89    6.30
 -19  -5  13    2.10    2.60
 -19  -5  13    1.90    1.40
 -19  -5  13    2.20    1.60
 -19   5  13    2.30    1.40
 -19   5  13    1.80    2.20
 -17  -5  13   58.59    5.30
 -17  -5  13   69.19    4.10
  17  -5 -13   56.69    5.80
 -17  -5  13   70.99    4.40
 -17   5  13   73.29    4.10
 -17   5  13   80.89    5.20
 -15  -5  13  212.98   12.70
 -15  -5  13  233.68   11.70
 -15  -5  13  237.78   11.90
 -15   5  13  275.77   12.70
 -15   5  13  250.37   11.70
 -13  -5  13   37.80    3.10
 -13  -5  13   39.90    5.00
 -13  -5  13   40.50    3.40
 -13   5  13   39.30    4.50
 -13   5  13   37.80    3.00
 -11  -5  13  128.89    8.10
 -11  -5  13  125.49    6.80
 -11  -5  13  120.39    6.50
 -11   5  13  121.69    6.30
 -11   5  13  118.69    6.60
 -11   5  13  125.69    7.70
  -9  -5  13  270.07   13.80
  -9  -5  13  294.27   15.10
  -9  -5  13  286.87   13.90
  -9   5  13  296.97   14.80
  -9   5  13  283.17   13.50
  -9   5  13  283.87   13.70
  -7  -5  13    9.10    1.80
  -7  -5  13    4.50    2.80
  -7  -5  13    7.60    1.40
  -7   5  13    7.00    1.50
  -7   5  13    5.90    2.70
  -5  -5  13   33.70    3.20
  -5  -5  13   38.30    5.10
  -5  -5  13   41.00    2.70
  -5   5  13   35.10    4.80
  -5   5  13   36.00    2.90
   5   5 -13   45.80    4.80
  -3  -5  13    5.40    1.30
  -3  -5  13    7.30    2.00
  -3  -5  13    4.60    3.20
  -3   5  13    1.30    2.70
  -3   5  13    2.60    1.90
   3   5 -13    5.50    2.80
  -1  -5  13    8.60    1.40
  -1   5  13    7.90    2.80
   1   5 -13   11.20    2.90
  -1   5  13    8.60    2.00
   1  -5  13    6.00    1.30
   1   5  13    6.70    2.30
 -18  -6  13   48.20    4.60
 -18  -6  13   54.69    3.70
 -18   6  13   61.59    4.40
 -18   6  13   59.69    4.00
 -16  -6  13  227.48   11.10
  16  -6 -13  210.68   12.00
 -16  -6  13  221.88   11.90
 -16  -6  13  216.38   10.90
 -16   6  13  251.57   11.70
 -16   6  13  233.08   10.90
 -14  -6  13   32.40    4.70
 -14  -6  13   36.80    3.30
 -14  -6  13   36.00    3.10
 -14   6  13   44.20    4.30
 -14   6  13   40.20    2.90
 -12  -6  13   22.20    2.40
[truncated: 53,126 more chars]
