# Supplementary material for: Crystal structure of bis­(N,N,N′,N′-tetra­methyl­guanidinium) tetra­chlorido­cuprate(II)
Source: Acta Crystallogr E Crystallogr Commun. 2016 Jun 24;72(Pt 7):1047–9. doi: 10.1107/S2056989016010161 (PMC4992935; doi:10.1107/S2056989016010161)
Supplement: Supplementary file 2 [file e-72-01047-Isup2.hkl]

data_I                                                                          
_shelx_title ' mn143_a.res in C2/c'                                             
_shelx_refln_list_code          4                                               
_shelx_F_calc_maximum      261.74                                               
_exptl_crystal_F_000       908.00                                               
_reflns_d_resolution_high  0.7693                                               
                                                                                
loop_                                                                           
 _space_group_symop_operation_xyz                                               
 'x, y, z'                                                                      
 '-x, y, -z+1/2'                                                                
 'x+1/2, y+1/2, z'                                                              
 '-x+1/2, y+1/2, -z+1/2'                                                        
 '-x, -y, -z'                                                                   
 'x, -y, z-1/2'                                                                 
 '-x+1/2, -y+1/2, -z'                                                           
 'x+1/2, -y+1/2, z-1/2'                                                         
                                                                                
_cell_length_a    18.9274                                                       
_cell_length_b     8.2441                                                       
_cell_length_c    14.8654                                                       
_cell_angle_alpha  90.000                                                       
_cell_angle_beta  124.165                                                       
_cell_angle_gamma  90.000                                                       
                                                                                
_shelx_F_squared_multiplier     1.000                                           
                                                                                
loop_                                                                           
 _refln_index_h                                                                 
 _refln_index_k                                                                 
 _refln_index_l                                                                 
 _refln_F_squared_calc                                                          
 _refln_F_squared_meas                                                          
 _refln_F_squared_sigma                                                         
 _refln_observed_status                                                         
   2   0   0        889.08       1162.77        25.39 o                         
   4   0   0        849.67       1083.88        48.78 o                         
   6   0   0       2531.74       2429.04       106.71 o                         
   8   0   0       5313.25       4997.81       122.47 o                         
  10   0   0        140.34        138.58         5.79 o                         
  12   0   0       1416.70       1539.24        67.52 o                         
  14   0   0       1306.12       1392.95        40.46 o                         
  16   0   0       6407.28       6278.95       146.92 o                         
  18   0   0        813.11        848.62        29.70 o                         
  20   0   0         96.66        105.65        15.38 o                         
   1   1   0        715.49        743.83        19.67 o                         
   3   1   0       1649.38       1841.91        33.50 o                         
   5   1   0       3194.46       3569.24        54.66 o                         
   7   1   0       3664.03       3669.74        57.82 o                         
   9   1   0       5527.32       5804.79        89.39 o                         
  11   1   0          6.80         16.05         2.90 o                         
  13   1   0         19.71         24.24         3.70 o                         
  15   1   0        854.74        849.36        16.08 o                         
  17   1   0        320.60        312.99        10.07 o                         
  19   1   0        522.38        483.35        16.85 o                         
   0   2   0      31631.40      35917.36      1177.42 o                         
   2   2   0      16003.45      17679.09       416.07 o                         
   4   2   0       1743.09       1710.99        27.45 o                         
   6   2   0      25501.22      28726.82       849.67 o                         
   8   2   0       1583.12       1899.92        28.35 o                         
  10   2   0       1114.45       1076.29        18.98 o                         
  12   2   0       1153.88       1132.47        19.35 o                         
  14   2   0        531.76        515.40        12.66 o                         
  16   2   0        475.29        482.96        13.18 o                         
  18   2   0       1735.82       1777.08        37.55 o                         
  20   2   0        142.09        200.47        20.42 o                         
   1   3   0       2796.75       2834.66        48.35 o                         
   3   3   0         33.36         67.68         8.70 o                         
   5   3   0        232.65        336.21        13.88 o                         
   7   3   0       9502.97       9666.92       148.09 o                         
   9   3   0       7962.55       7820.39       114.38 o                         
  11   3   0        561.01        534.65        11.44 o                         
  13   3   0       1539.45       1493.81        29.42 o                         
  15   3   0       1983.96       2123.56        46.93 o                         
  17   3   0        349.89        383.90        13.26 o                         
  19   3   0        285.80        273.90        17.88 o                         
   0   4   0      10110.33      12727.78       349.58 o                         
   2   4   0        455.68        429.53        11.16 o                         
   4   4   0      18844.59      18882.72       433.39 o                         
   6   4   0       1766.76       1499.42        29.92 o                         
   8   4   0         51.94         47.46         3.70 o                         
  10   4   0       1629.58       1497.81        31.04 o                         
  12   4   0       4016.23       4114.46        73.82 o                         
  14   4   0        850.21        737.22        18.08 o                         
  16   4   0         26.57         28.75         6.97 o                         
  18   4   0        135.94        168.05        16.83 o                         
   1   5   0       1961.37       1948.86        35.63 o                         
   3   5   0       3915.96       4127.19        79.10 o                         
   5   5   0       6419.60       6502.29       113.88 o                         
   7   5   0       2330.97       2146.49        52.64 o                         
   9   5   0       1230.59       1246.03        31.87 o                         
  11   5   0       4464.19       4605.90        98.48 o                         
  13   5   0       2893.74       3003.76        65.38 o                         
  15   5   0        120.81        127.70         8.34 o                         
  17   5   0         51.78         39.59         6.98 o                         
   0   6   0       3629.01       3901.28       199.46 o                         
   2   6   0         12.22         12.52         4.58 o                         
   4   6   0         34.65         27.70         6.10 o                         
   6   6   0         99.81        124.03         9.59 o                         
   8   6   0       3934.83       3773.99       104.25 o                         
  10   6   0       4083.04       3881.14        82.93 o                         
  12   6   0         68.85         85.27         7.51 o                         
  14   6   0        832.59        817.71        22.09 o                         
  16   6   0        181.29        184.84        10.46 o                         
   1   7   0       3638.27       3569.12        94.18 o                         
   3   7   0       2379.90       2462.60        60.34 o                         
   5   7   0       1070.08       1051.24        25.20 o                         
   7   7   0        543.70        511.33        17.59 o                         
   9   7   0        896.37        892.18        26.92 o                         
  11   7   0       1486.68       1656.98        39.61 o                         
  13   7   0        595.35        667.86        17.96 o                         
  15   7   0         68.37         72.97        11.67 o                         
   0   8   0         86.53         60.06        12.81 o                         
   2   8   0       1441.98       1463.69        43.21 o                         
   4   8   0        181.84        169.86         9.82 o                         
   6   8   0        112.48         93.94         8.65 o                         
   8   8   0       3073.89       3262.66       101.67 o                         
  10   8   0         72.64         60.07         9.47 o                         
  12   8   0          0.83          1.73         9.06 o                         
   1   9   0       6039.68       5939.04       159.36 o                         
   3   9   0       1371.53       1360.81        28.99 o                         
   5   9   0        195.61        211.04        13.26 o                         
   7   9   0        394.86        438.21        16.53 o                         
   9   9   0        232.11        206.27        20.57 o                         
  11   9   0        172.58        198.84        12.46 o                         
   0  10   0        148.37         99.85         7.97 o                         
   2  10   0         45.94         49.42         6.14 o                         
   4  10   0        230.96        254.31        19.62 o                         
   6  10   0        351.77        303.78        13.61 o                         
 -19   1   1        347.88        341.49        11.22 o                         
 -17   1   1       1606.03       1640.11        31.89 o                         
 -15   1   1       1165.94       1103.20        22.37 o                         
 -13   1   1        578.59        605.35        14.79 o                         
 -11   1   1        139.00        141.31         4.73 o                         
  -9   1   1      10443.35      10612.04       172.25 o                         
  -7   1   1      23081.84      23497.47       592.79 o                         
  -5   1   1      15377.82      16496.83       606.82 o                         
  -3   1   1      33303.52      37463.99      1221.30 o                         
  -1   1   1      10465.41      11089.28       299.09 o                         
   3   1   1       2767.82       2615.34        43.10 o                         
   5   1   1       1879.75       2025.82        32.86 o                         
   7   1   1       7804.62       8505.12       152.85 o                         
   9   1   1        981.95       1037.64        37.46 o                         
  11   1   1       2605.66       2660.87        44.85 o                         
  13   1   1       5996.55       6146.38        95.71 o                         
  15   1   1       5228.68       5147.09        76.87 o                         
  17   1   1       1158.61       1256.76        45.76 o                         
  19   1   1        414.51        415.60        16.92 o                         
 -20   2   1        209.78        160.67        10.24 o                         
 -18   2   1        180.77        214.17        10.93 o                         
 -16   2   1       5838.68       5693.94       109.71 o                         
 -14   2   1        119.50        146.50         6.55 o                         
 -12   2   1         97.43        105.05         3.73 o                         
 -10   2   1       7030.81       7449.83       114.67 o                         
  -8   2   1       8397.84       8139.67       122.21 o                         
  -6   2   1       4546.05       4691.12        82.70 o                         
  -4   2   1      31842.88      36633.33      1256.35 o                         
  -2   2   1       3914.87       4406.24        81.16 o                         
   0   2   1      34359.71      36667.91       848.07 o                         
   2   2   1         44.47         45.17         5.63 o                         
   4   2   1         47.96         56.79         3.63 o                         
   6   2   1      10710.24      11216.17       130.28 o                         
   8   2   1      12354.75      12923.67       171.54 o                         
  10   2   1       1063.08       1076.46        20.89 o                         
  12   2   1        119.97        115.00         5.57 o                         
  14   2   1         28.75         37.35         4.35 o                         
  16   2   1       1262.16       1332.02        26.84 o                         
  18   2   1        178.98        179.16        17.49 o                         
 -19   3   1        790.64        736.43        20.53 o                         
 -17   3   1        151.42        141.67         8.36 o                         
 -15   3   1        188.25        154.61         8.36 o                         
 -13   3   1       5608.04       5501.85        85.76 o                         
 -11   3   1       1935.50       1733.76        29.81 o                         
  -9   3   1         65.66         73.67         2.94 o                         
  -7   3   1        226.86        152.53         3.79 o                         
  -5   3   1      12319.52      12852.11       242.79 o                         
  -3   3   1      28361.75      27865.30      1126.98 o                         
  -1   3   1       1944.57       1962.37        34.91 o                         
   1   3   1        212.47        313.77        10.01 o                         
   3   3   1      13751.54      14584.17       216.60 o                         
   5   3   1       1655.41       1348.08        24.58 o                         
   7   3   1        364.32        442.18         8.32 o                         
   9   3   1       1030.35        915.72        17.59 o                         
  11   3   1       4947.35       4861.33        86.33 o                         
  13   3   1       1297.27       1271.86        23.66 o                         
  15   3   1         46.70         48.03         6.02 o                         
  17   3   1         43.20         51.44         8.02 o                         
 -18   4   1         52.48         81.58        10.08 o                         
 -16   4   1       1541.66       1676.76        38.80 o                         
 -14   4   1       1904.04       2007.13        38.08 o                         
 -12   4   1       5831.38       5775.70       101.74 o                         
 -10   4   1       3752.58       3792.51        63.60 o                         
  -8   4   1        359.69        400.73        10.31 o                         
  -6   4   1        469.17        530.99        16.29 o                         
  -4   4   1         76.91        130.83         6.88 o                         
  -2   4   1       1354.52       1525.44        28.73 o                         
   0   4   1       1669.44       1826.53        41.10 o                         
   2   4   1        626.13        696.60        28.20 o                         
   4   4   1       5446.84       5375.01       143.48 o                         
   6   4   1      13746.10      14435.63       390.82 o                         
   8   4   1       3658.30       3515.85        59.10 o                         
  10   4   1       4459.45       4651.52        82.78 o                         
  12   4   1       1839.84       1790.39        37.27 o                         
  14   4   1        186.17        190.16         9.18 o                         
  16   4   1        110.66         99.42         7.93 o                         
  18   4   1         78.97         77.49         8.93 o                         
 -17   5   1         36.92         26.76         6.58 o                         
 -15   5   1        131.56        102.02        10.38 o                         
 -13   5   1       2876.08       2710.70        59.29 o                         
 -11   5   1       1413.97       1372.80        45.60 o                         
  -9   5   1       1429.45       1318.82        36.46 o                         
  -7   5   1         24.59         31.58         3.96 o                         
  -5   5   1        557.46        675.10        14.34 o                         
  -3   5   1        109.40        142.95         6.33 o                         
  -1   5   1        649.46        641.15        12.80 o                         
   1   5   1       1326.29       1566.07        34.17 o                         
   3   5   1       8154.32       8048.53       166.87 o                         
   5   5   1       4781.10       4440.66        85.02 o                         
   7   5   1        233.61        180.37        13.29 o                         
   9   5   1       3232.90       3094.16        74.91 o                         
  11   5   1       4911.02       4714.96       100.37 o                         
  13   5   1        224.10        205.28        11.83 o                         
  15   5   1         11.23          6.60         6.80 o                         
  17   5   1         15.66         20.82         7.85 o                         
 -16   6   1         43.70         67.22         7.09 o                         
 -14   6   1       1346.05       1307.46        31.36 o                         
 -12   6   1       3488.10       3745.70        98.08 o                         
 -10   6   1       1782.43       1989.80        44.87 o                         
  -8   6   1        566.49        631.97        17.73 o                         
  -6   6   1       5192.29       4923.80        93.65 o                         
  -4   6   1       4813.26       4790.14        96.28 o                         
  -2   6   1        260.35        318.82        11.14 o                         
   0   6   1         89.11        115.98         6.98 o                         
   2   6   1       4527.09       4516.54        95.37 o                         
   4   6   1       4954.69       4634.26        88.93 o                         
   6   6   1       3714.82       3520.10        83.63 o                         
   8   6   1        133.10        139.54        10.36 o                         
  10   6   1       1515.42       1661.27        47.34 o                         
  12   6   1       2571.73       2662.97        58.49 o                         
  14   6   1        147.98        110.06         7.95 o                         
  16   6   1        117.85        167.26        15.08 o                         
 -15   7   1        996.43       1149.89        77.75 o                         
 -13   7   1         32.34         47.79         6.62 o                         
 -11   7   1        149.53        121.90         7.03 o                         
  -9   7   1       1174.99       1067.63        24.96 o                         
  -7   7   1        852.02        878.41        22.90 o                         
  -5   7   1       8912.95       8887.65       205.95 o                         
  -3   7   1       2051.28       2040.30        57.56 o                         
  -1   7   1         45.27         71.05         7.93 o                         
   1   7   1         90.49         95.31        10.01 o                         
   3   7   1          2.57         17.63        12.65 o                         
   5   7   1       3421.93       3458.40        94.00 o                         
   7   7   1        608.32        586.31        19.56 o                         
   9   7   1       3949.35       3617.93        77.78 o                         
  11   7   1         50.31         90.13         7.76 o                         
  13   7   1        238.30        234.72        15.88 o                         
 -14   8   1        122.40        104.26         9.82 o                         
 -12   8   1        133.54        139.72        12.02 o                         
 -10   8   1        285.61        292.24        13.81 o                         
  -8   8   1       3309.94       3239.52        78.66 o                         
  -6   8   1       2165.58       2250.28        64.07 o                         
  -4   8   1       3067.84       3147.76        67.16 o                         
  -2   8   1       1564.37       1519.32        44.76 o                         
   0   8   1       4178.64       4187.63       115.86 o                         
   2   8   1       1639.79       1571.17        39.88 o                         
   4   8   1        291.29        348.36        14.04 o                         
   6   8   1        126.14        136.52         9.09 o                         
   8   8   1        376.14        358.40        15.62 o                         
  10   8   1        106.05        126.67         9.59 o                         
  12   8   1        214.31        260.97        21.16 o                         
 -11   9   1         77.62         91.34         8.43 o                         
  -9   9   1         30.77         27.67         8.42 o                         
  -7   9   1         82.76         72.90         8.87 o                         
  -5   9   1        152.22        170.04         9.45 o                         
  -3   9   1        368.06        407.51        13.88 o                         
  -1   9   1         90.30         59.72         8.16 o                         
   1   9   1        500.85        462.67        16.47 o                         
   3   9   1          4.12         13.84         6.71 o                         
   5   9   1          3.53          5.30         7.77 o                         
   7   9   1        500.73        565.33        26.98 o                         
   9   9   1          4.00         10.30         9.64 o                         
  -6  10   1       1131.30       1146.43        30.63 o                         
  -4  10   1       1883.17       1766.51        50.87 o                         
  -2  10   1       3560.98       3509.32        62.96 o                         
   0  10   1       2158.94       2171.01        39.71 o                         
   2  10   1        133.99        140.41         9.10 o                         
   4  10   1        104.09        116.49         7.56 o                         
   6  10   1         71.91         74.53         7.61 o                         
 -20   0   2       1091.66       1098.96        43.00 o                         
 -18   0   2       1017.47       1051.74        38.37 o                         
 -16   0   2       5537.12       5690.08       154.24 o                         
 -14   0   2       1238.84       1236.34        31.41 o                         
 -12   0   2        113.07        109.89         6.30 o                         
 -10   0   2      33913.09      34839.65      1594.25 o                         
  -8   0   2      14837.06      13827.44       289.58 o                         
  -6   0   2      37761.85      42440.33      1387.22 o                         
  -4   0   2      12178.66      12627.46       530.10 o                         
   0   0   2      17077.08      19105.47       623.96 o                         
   2   0   2         76.97        120.03         5.06 o                         
   4   0   2      32332.35      34775.18      1146.27 o                         
   6   0   2      10793.23      11311.32       310.54 o                         
   8   0   2      10927.31      11650.51       419.65 o                         
  10   0   2       2655.95       2933.92       124.92 o                         
  12   0   2        120.34        149.65         8.04 o                         
  14   0   2       8503.44       8429.94       195.88 o                         
  16   0   2       4245.05       4358.87       132.82 o                         
  18   0   2        358.72        392.07        19.38 o                         
 -21   1   2        753.75        719.74        20.90 o                         
 -19   1   2        226.55        234.32         9.36 o                         
 -17   1   2       1186.73       1157.44        27.82 o                         
 -15   1   2       3966.61       3868.07        64.63 o                         
 -13   1   2       3021.48       2978.83        49.88 o                         
 -11   1   2        562.00        483.98        11.43 o                         
  -9   1   2        866.73        939.28        25.61 o                         
  -7   1   2       4699.57       4822.29        90.80 o                         
  -5   1   2      15455.33      17555.90       543.41 o                         
  -3   1   2       4169.76       4321.63        92.48 o                         
  -1   1   2       1114.73        946.48        15.25 o                         
   1   1   2       6306.76       7193.59       127.73 o                         
   3   1   2        846.55        905.95        15.14 o                         
   5   1   2       8131.94       8174.18       122.72 o                         
   7   1   2       5661.46       5730.82        80.05 o                         
   9   1   2        848.50        933.04        17.29 o                         
  11   1   2       5932.84       5886.82       103.55 o                         
  13   1   2        110.88        108.18         6.05 o                         
  15   1   2        257.38        245.02         9.58 o                         
  17   1   2        328.40        315.98        15.58 o                         
 -20   2   2        259.46        230.89        10.47 o                         
 -18   2   2         71.20         84.71         6.05 o                         
 -16   2   2        937.90        956.04        20.14 o                         
 -14   2   2         92.85        106.51         4.69 o                         
 -12   2   2       5109.88       5151.85        79.78 o                         
 -10   2   2       7418.27       7499.05       109.19 o                         
  -8   2   2       4560.95       4217.51        69.18 o                         
  -6   2   2       8754.52       8968.41       133.52 o                         
  -4   2   2      33949.12      37555.47      1004.28 o                         
  -2   2   2        182.35        156.57         8.07 o                         
   0   2   2      22023.33      23220.13       541.60 o                         
   2   2   2        228.96        208.17         4.66 o                         
   4   2   2        357.90        390.51         9.75 o                         
   6   2   2        167.21        148.05         3.97 o                         
   8   2   2       3120.19       3178.00        45.15 o                         
  10   2   2       2484.73       2367.48        40.21 o                         
  12   2   2       5465.14       5640.50        93.44 o                         
  14   2   2        993.90       1077.10        24.69 o                         
  16   2   2        880.60        940.36        20.61 o                         
  18   2   2        143.94        140.82        12.56 o                         
 -19   3   2        277.18        301.04        17.92 o                         
 -17   3   2       1712.47       1827.04        39.84 o                         
 -15   3   2       5647.70       5616.80        99.55 o                         
 -13   3   2         42.92         67.72         5.91 o                         
 -11   3   2       1300.62       1385.53        20.50 o                         
  -9   3   2       3983.61       4447.47        81.86 o                         
  -7   3   2        752.12        799.74        15.38 o                         
  -5   3   2       5485.19       5746.42        96.79 o                         
  -3   3   2       1128.32       1366.09        29.29 o                         
  -1   3   2       3979.18       3680.15        57.49 o                         
   1   3   2       8168.81       8318.12       137.35 o                         
   3   3   2      15093.17      16217.15       236.15 o                         
   5   3   2       5383.82       4818.85        70.92 o                         
   7   3   2      13515.84      13775.11       182.81 o                         
   9   3   2        179.81        191.78         7.27 o                         
  11   3   2       1747.61       1622.60        31.06 o                         
  13   3   2        132.04        153.74        11.43 o                         
  15   3   2        271.77        317.66        18.54 o                         
  17   3   2         67.06         77.68        11.10 o                         
 -20   4   2       1026.99       1053.71        46.79 o                         
 -18   4   2        151.32        128.59        12.25 o                         
 -16   4   2        205.21        241.11        12.20 o                         
 -14   4   2       4123.31       3765.80        67.65 o                         
 -12   4   2       2647.62       2567.00        46.34 o                         
 -10   4   2         51.38         53.30         3.55 o                         
  -8   4   2       1460.91       1570.73        26.60 o                         
  -6   4   2       4969.69       4683.70        72.33 o                         
  -4   4   2       3546.75       3176.30        55.92 o                         
  -2   4   2       1008.51       1064.50        19.35 o                         
   0   4   2         87.97         94.66         6.30 o                         
   2   4   2      11825.92      12274.34       412.71 o                         
   4   4   2      11829.24      11907.93       182.67 o                         
   6   4   2       2083.80       1913.88        31.44 o                         
   8   4   2        891.31        863.69        17.91 o                         
  10   4   2       2198.84       2176.40        40.58 o                         
  12   4   2       3698.53       3615.84        71.11 o                         
  14   4   2        143.42        132.71         7.84 o                         
  16   4   2        195.37        180.17        10.88 o                         
 -19   5   2        528.09        609.97        19.60 o                         
 -17   5   2         55.96         53.48         7.87 o                         
 -15   5   2       1112.55       1121.17        30.89 o                         
 -13   5   2       5216.70       5160.32       107.36 o                         
 -11   5   2       1005.12       1048.56        24.16 o                         
  -9   5   2         42.36         91.13         5.67 o                         
  -7   5   2        971.89        980.40        17.04 o                         
  -5   5   2       1316.26       1280.91        24.19 o                         
  -3   5   2       4397.95       4532.89        80.19 o                         
  -1   5   2        191.47        206.92         7.99 o                         
   1   5   2       5924.88       5729.69       139.95 o                         
   3   5   2      23446.85      23930.52       448.94 o                         
   5   5   2       2893.13       2494.75        49.34 o                         
   7   5   2        465.18        455.97        21.38 o                         
   9   5   2        588.26        577.48        23.58 o                         
  11   5   2       1344.38       1317.25        33.47 o                         
  13   5   2        628.17        591.40        18.25 o                         
  15   5   2        280.49        329.03        17.68 o                         
 -18   6   2        680.18        628.34        46.86 o                         
 -16   6   2       1368.73       1366.70        41.79 o                         
 -14   6   2        450.68        430.53        14.22 o                         
 -12   6   2         15.99         19.28         5.59 o                         
 -10   6   2       1092.16       1144.44        25.25 o                         
  -8   6   2        194.22        168.53         7.58 o                         
  -6   6   2        940.26        929.01        21.76 o                         
  -4   6   2        630.01        674.47        20.05 o                         
  -2   6   2         68.18         54.24         6.99 o                         
   0   6   2       3293.00       3093.09        66.47 o                         
   2   6   2       1150.01       1021.38        29.03 o                         
   4   6   2       5671.21       5536.14       105.67 o                         
   6   6   2       5321.12       4964.54       104.34 o                         
   8   6   2        427.58        358.10        31.89 o                         
  10   6   2        278.53        318.01        15.41 o                         
  12   6   2         94.39        102.27         8.95 o                         
  14   6   2        479.15        474.37        17.20 o                         
 -15   7   2         74.03         96.49        10.90 o                         
 -13   7   2       1146.25       1168.25        36.96 o                         
 -11   7   2       1588.20       1578.64        37.61 o                         
  -9   7   2       1213.24       1183.44        41.35 o                         
  -7   7   2       1250.42       1172.75        30.95 o                         
  -5   7   2       4192.49       4271.37       135.07 o                         
  -3   7   2       1764.95       1713.26        49.06 o                         
  -1   7   2       1309.65       1280.22        37.64 o                         
   1   7   2        578.15        562.27        18.42 o                         
   3   7   2       2676.29       2628.63        51.99 o                         
   5   7   2        285.62        288.47        13.40 o                         
   7   7   2        568.03        557.64        24.27 o                         
   9   7   2       1244.62       1284.22        35.61 o                         
  11   7   2        984.28        954.00        47.74 o                         
  13   7   2         90.08         93.15        10.70 o                         
 -14   8   2         65.05         73.13         9.21 o                         
 -12   8   2        208.48        267.04        15.06 o                         
 -10   8   2         10.14         20.43         7.17 o                         
  -8   8   2        168.84        172.83        11.86 o                         
  -6   8   2       1176.38       1137.54        30.41 o                         
  -4   8   2       2864.98       2860.76        61.35 o                         
  -2   8   2        180.41        150.31        11.76 o                         
   0   8   2       1286.27       1198.12        36.46 o                         
   2   8   2        357.25        328.60        11.50 o                         
   4   8   2          1.04          8.25         6.74 o                         
   6   8   2       1761.87       1832.84        51.57 o                         
   8   8   2         25.05         33.36         8.19 o                         
  10   8   2        137.83        213.51        17.19 o                         
 -11   9   2       1511.82       1268.79        35.01 o                         
  -9   9   2       1416.23       1368.07        56.41 o                         
  -7   9   2       5767.79       6033.12       141.31 o                         
  -5   9   2        697.09        767.68        22.45 o                         
  -3   9   2       1694.40       1695.67        37.86 o                         
  -1   9   2       1477.78       1390.32        35.79 o                         
   1   9   2        203.75        189.91        10.09 o                         
   3   9   2       1292.29       1323.71        39.86 o                         
   5   9   2        117.02        154.49        11.94 o                         
   7   9   2         87.58        103.18        10.16 o                         
   9   9   2       1742.73       1572.90        39.53 o                         
  -8  10   2        431.81        385.76        13.42 o                         
  -6  10   2        131.16        156.62         9.79 o                         
  -4  10   2         27.57         22.93         7.61 o                         
  -2  10   2        437.97        382.75        11.71 o                         
   0  10   2         22.63         28.17         5.56 o                         
   2  10   2         48.45         59.14         7.37 o                         
   4  10   2         98.17        141.74        15.22 o                         
 -21   1   3        281.96        292.76        12.30 o                         
 -19   1   3        190.19        223.10         9.95 o                         
 -17   1   3       1086.25       1128.42        19.95 o                         
 -15   1   3       6648.06       6607.95       108.60 o                         
 -13   1   3        448.85        429.84        14.18 o                         
 -11   1   3       3094.18       2623.88        42.44 o                         
  -9   1   3      47663.28      48974.64      1975.39 o                         
  -7   1   3      15407.37      15737.96       300.63 o                         
  -5   1   3       1390.86       1699.57        32.71 o                         
  -3   1   3      34479.84      36864.91      1199.78 o                         
  -1   1   3       1388.63       1612.43        26.85 o                         
   1   1   3       4723.13       5190.49        81.82 o                         
   3   1   3       2356.47       2579.00        56.27 o                         
   5   1   3       1081.46        851.64        21.15 o                         
   7   1   3      14086.91      14699.90       203.72 o                         
   9   1   3      12936.12      13272.00       285.00 o                         
  11   1   3        291.48        283.74        11.19 o                         
  13   1   3       3117.56       3180.67        54.11 o                         
  15   1   3       4568.61       4521.49        71.15 o                         
  17   1   3         64.94         72.58         8.06 o                         
 -20   2   3         55.90         61.71         6.35 o                         
 -18   2   3       1808.84       1827.98        34.86 o                         
 -16   2   3       1213.16       1137.41        19.92 o                         
 -14   2   3        168.74        179.50         7.59 o                         
 -12   2   3       1353.94       1178.12        44.48 o                         
 -10   2   3        269.39        412.56        14.21 o                         
  -8   2   3         91.79         92.24         5.42 o                         
  -6   2   3       2159.18       2270.07        36.97 o                         
  -4   2   3       2698.61       2932.64        47.97 o                         
  -2   2   3      68508.67      80072.83      3687.32 o                         
   0   2   3      44948.82      53013.14      1659.38 o                         
   2   2   3        359.85        358.98         6.70 o                         
   4   2   3        617.90        593.98         9.95 o                         
   6   2   3       5069.69       4957.06        69.53 o                         
   8   2   3        732.87        692.81        12.26 o                         
  10   2   3        232.52        213.37        10.29 o                         
  12   2   3       3402.00       3308.36        60.07 o                         
  14   2   3        418.56        386.19        12.53 o                         
  16   2   3        481.41        484.58        12.47 o                         
 -21   3   3       1884.02       1821.78        45.44 o                         
 -19   3   3        638.31        607.05        19.67 o                         
 -17   3   3        158.41        179.47         8.73 o                         
 -15   3   3        136.05        147.41         8.74 o                         
 -13   3   3       7344.14       7305.50       112.73 o                         
 -11   3   3       1279.71       1166.90        16.66 o                         
  -9   3   3       1414.46       1377.54        17.67 o                         
  -7   3   3       4892.98       4739.12        63.15 o                         
  -5   3   3      11330.80      11586.14       161.88 o                         
  -3   3   3        449.96        394.77        12.19 o                         
  -1   3   3        215.57        203.31         5.17 o                         
   1   3   3        849.10        768.40        11.60 o                         
   3   3   3      22760.95      23711.95       386.17 o                         
   5   3   3       2279.30       2135.33        31.66 o                         
   7   3   3        116.96        141.20         4.77 o                         
   9   3   3       1727.50       1804.44        33.76 o                         
  11   3   3       4499.05       4383.21        85.09 o                         
  13   3   3        835.59        862.98        19.57 o                         
  15   3   3         55.62         70.98         7.88 o                         
  17   3   3         65.20         80.34         7.71 o                         
 -20   4   3       1122.71       1199.28        31.82 o                         
 -18   4   3        482.64        520.85        17.06 o                         
 -16   4   3        147.22        165.95        11.34 o                         
 -14   4   3        402.99        362.57        24.00 o                         
 -12   4   3        220.51        250.57        12.17 o                         
 -10   4   3        353.52        378.57         8.28 o                         
  -8   4   3         37.98         49.18         3.16 o                         
  -6   4   3       1665.91       1614.84        24.36 o                         
  -4   4   3       2228.72       2104.24        39.16 o                         
  -2   4   3      11472.30      11857.03       211.56 o                         
   0   4   3      13247.62      13260.06       351.64 o                         
   2   4   3      10120.66       9801.62       256.53 o                         
   4   4   3       8851.85       9181.86       150.16 o                         
   6   4   3        230.68        214.21         7.09 o                         
   8   4   3        490.68        455.50        11.78 o                         
  10   4   3         50.65         54.87         5.49 o                         
  12   4   3         91.00        100.26         8.49 o                         
  14   4   3         95.64        104.81        10.02 o                         
  16   4   3        167.77        219.91        19.53 o                         
 -19   5   3        755.45        734.09        23.85 o                         
 -17   5   3         76.35         40.72         6.93 o                         
 -15   5   3        442.13        424.14        13.84 o                         
 -13   5   3       2118.33       2064.03        41.60 o                         
 -11   5   3        151.23        138.11         9.01 o                         
  -9   5   3       3592.55       3493.37        89.70 o                         
  -7   5   3        878.50        731.85        12.65 o                         
  -5   5   3       2206.66       2073.23        33.15 o                         
  -3   5   3        858.08        678.63        13.69 o                         
  -1   5   3      10659.60      11007.41       262.93 o                         
   1   5   3       5460.28       5360.13       116.60 o                         
   3   5   3       1663.72       1421.47        38.43 o                         
   5   5   3       1808.93       1630.98        71.32 o                         
   7   5   3         63.42         59.92         6.67 o                         
   9   5   3         88.69        113.64         9.00 o                         
  11   5   3        328.09        359.08        17.65 o                         
  13   5   3        282.09        299.78        14.20 o                         
  15   5   3        211.06        217.85        14.59 o                         
 -18   6   3         51.12         50.33         7.57 o                         
 -16   6   3        530.22        491.08        20.23 o                         
 -14   6   3       1113.73       1093.05        24.84 o                         
 -12   6   3       2409.90       2458.28        49.59 o                         
 -10   6   3         92.23        103.16         6.98 o                         
  -8   6   3        356.36        300.37        11.96 o                         
  -6   6   3       2037.13       1940.11        42.17 o                         
  -4   6   3      10417.67      10482.25       243.26 o                         
  -2   6   3        113.21        141.29        11.56 o                         
   0   6   3       1969.30       1841.27        60.68 o                         
   2   6   3       6266.91       6026.32       125.91 o                         
   4   6   3       7082.91       6871.38       159.75 o                         
   6   6   3        131.61        165.26        11.56 o                         
   8   6   3        217.91        240.08        14.91 o                         
  10   6   3        684.31        730.06        36.99 o                         
  12   6   3       1605.44       1457.64        36.32 o                         
  14   6   3         54.08         73.84         8.83 o                         
 -17   7   3        868.33        854.46        62.31 o                         
 -15   7   3         54.12         39.74         8.97 o                         
 -13   7   3        407.36        465.79        18.92 o                         
 -11   7   3         89.54        167.66        11.42 o                         
  -9   7   3       1596.50       1625.65        41.06 o                         
  -7   7   3          8.49         16.44         5.43 o                         
  -5   7   3        509.90        530.88        17.15 o                         
  -3   7   3        524.57        539.02        26.84 o                         
  -1   7   3      11458.25      11259.26       300.16 o                         
   1   7   3       2416.91       2235.52        49.59 o                         
   3   7   3        313.97        328.78        12.29 o                         
   5   7   3        523.29        560.18        19.68 o                         
   7   7   3        170.71        158.11        11.08 o                         
   9   7   3        460.88        546.15        21.06 o                         
  11   7   3        872.07        897.78        30.05 o                         
 -14   8   3        806.56        890.97        27.15 o                         
 -12   8   3        321.31        321.50        13.07 o                         
 -10   8   3       4662.53       4475.51        95.07 o                         
  -8   8   3        908.20        867.16        25.02 o                         
  -6   8   3       1485.35       1635.58        41.72 o                         
  -4   8   3       1026.27       1037.56        25.05 o                         
  -2   8   3        458.15        429.96        15.49 o                         
   0   8   3         99.12        131.09         9.15 o                         
   2   8   3        468.33        482.06        22.27 o                         
   4   8   3        283.43        250.38        16.85 o                         
   6   8   3       2375.36       2410.27        59.95 o                         
   8   8   3       1978.34       1925.83        49.11 o                         
  10   8   3       1208.17       1243.37        39.10 o                         
 -11   9   3        324.80        352.68        13.00 o                         
  -9   9   3         70.48         73.75         7.28 o                         
  -7   9   3         42.84         60.47         7.20 o                         
  -5   9   3        192.60        247.93        10.74 o                         
  -3   9   3          4.27          5.41         5.76 o                         
  -1   9   3          8.08         10.58         6.32 o                         
   1   9   3         62.50         58.26         6.07 o                         
   3   9   3        125.63         89.40         7.94 o                         
   5   9   3         11.09         14.64         8.06 o                         
   7   9   3        458.87        396.08        13.60 o                         
  -8  10   3       1777.19       1891.70        41.83 o                         
  -6  10   3        602.57        617.41        22.93 o                         
  -4  10   3        130.14        135.25         8.68 o                         
  -2  10   3        259.42        251.85        10.09 o                         
   0  10   3         46.58         63.39         6.84 o                         
   2  10   3         68.61         89.91         7.39 o                         
   4  10   3        114.43        112.94         7.51 o                         
 -22   0   4         47.17         54.54         7.60 o                         
 -20   0   4         45.84         66.41         7.86 o                         
 -18   0   4       3504.23       3531.53        84.13 o                         
 -16   0   4       2891.94       2914.68        97.66 o                         
 -14   0   4       2343.05       2298.09        62.70 o                         
 -12   0   4       7524.12       7575.60       155.93 o                         
 -10   0   4      34808.79      34603.97       707.81 o                         
  -8   0   4       7953.97       7229.28       175.42 o                         
  -6   0   4      18363.17      21208.15       779.31 o                         
   0   0   4      10307.32      10290.13       278.95 o                         
   2   0   4        661.76        756.28        18.22 o                         
   4   0   4       5714.09       5784.74       107.29 o                         
   6   0   4      24174.89      24759.45       788.94 o                         
   8   0   4      10297.80      10781.15       287.53 o                         
  10   0   4       6378.39       6410.20       168.99 o                         
  12   0   4        105.97        127.67        11.33 o                         
  14   0   4       1009.82       1025.26        28.66 o                         
  16   0   4        728.75        752.27        26.95 o                         
 -21   1   4        177.91        191.77         8.50 o                         
 -19   1   4        118.49        126.66         6.07 o                         
 -17   1   4        955.77        963.05        18.57 o                         
 -15   1   4        615.19        674.90        14.03 o                         
 -13   1   4        955.83        814.76        16.91 o                         
 -11   1   4        320.75        348.15         6.50 o                         
  -9   1   4      11844.52      12612.92       192.58 o                         
  -7   1   4        818.42        871.35        17.41 o                         
  -5   1   4        446.58        417.34         8.88 o                         
  -3   1   4        260.37        331.79         6.43 o                         
  -1   1   4      35662.76      39867.66       918.25 o                         
   1   1   4          7.65          8.13         1.38 o                         
   3   1   4        365.92        306.08         6.32 o                         
   5   1   4       1753.17       1943.53        32.23 o                         
   7   1   4       2184.82       2200.51        48.89 o                         
   9   1   4       1735.67       1628.54        30.70 o                         
  11   1   4         53.35         49.48         5.52 o                         
  13   1   4        134.36        132.03         8.29 o                         
  15   1   4       1713.67       1645.98        32.32 o                         
 -22   2   4        308.72        285.79        12.11 o                         
 -20   2   4        341.08        349.66        11.98 o                         
 -18   2   4        395.08        405.25        10.13 o                         
 -16   2   4       2067.65       2190.02        35.45 o                         
 -14   2   4       4632.86       4466.13        65.88 o                         
 -12   2   4       4960.96       4902.63        75.89 o                         
 -10   2   4       3267.42       2765.67        40.77 o                         
  -8   2   4       3142.04       3054.58        53.44 o                         
  -6   2   4       3446.73       3581.73        58.01 o                         
  -4   2   4       1246.95       1138.74        23.29 o                         
  -2   2   4        742.99        696.86        14.08 o                         
   0   2   4        595.83        504.15        14.93 o                         
   2   2   4       2934.43       2670.25        35.31 o                         
   4   2   4      12521.07      13728.83       199.35 o                         
   6   2   4       7199.31       6906.77       107.09 o                         
   8   2   4       2851.86       2754.59        39.96 o                         
  10   2   4       3858.27       3819.13        81.27 o                         
  12   2   4        989.94        954.07        35.27 o                         
  14   2   4        122.65        122.34         6.63 o                         
  16   2   4        276.04        295.34        10.01 o                         
 -21   3   4        212.32        218.51        14.22 o                         
 -19   3   4       1308.85       1369.72        36.10 o                         
 -17   3   4        202.74        236.53        14.64 o                         
 -15   3   4        107.34         95.48         8.44 o                         
 -13   3   4       2155.64       2006.06        34.57 o                         
 -11   3   4        198.90        213.83         5.71 o                         
  -9   3   4       2151.22       2029.16        30.05 o                         
  -7   3   4      10362.10      10377.71       137.31 o                         
  -5   3   4       1879.59       1750.86        28.93 o                         
  -3   3   4      23987.27      24253.93       563.09 o                         
  -1   3   4      10271.07       9983.57       133.85 o                         
   1   3   4       6233.45       6238.89        83.23 o                         
   3   3   4        367.28        367.46         7.61 o                         
   5   3   4        217.57        230.48         6.81 o                         
   7   3   4         55.01         57.21         4.20 o                         
   9   3   4        882.57        807.78        20.59 o                         
  11   3   4        604.97        625.08        17.26 o                         
  13   3   4       2430.52       2469.25        46.11 o                         
  15   3   4       1225.34       1285.12        26.09 o                         
 -20   4   4       1070.39       1026.68        28.47 o                         
 -18   4   4        321.85        312.22        13.18 o                         
 -16   4   4        558.55        479.15        16.77 o                         
 -14   4   4        944.92        952.48        19.50 o                         
 -12   4   4       1566.34       1575.06        27.26 o                         
 -10   4   4        602.46        636.17        11.83 o                         
  -8   4   4        461.03        391.62         7.12 o                         
  -6   4   4      12882.61      12946.23       179.13 o                         
  -4   4   4      24126.95      26405.75       498.73 o                         
  -2   4   4       4920.06       5679.74       136.20 o                         
   0   4   4       3534.68       3558.77        76.09 o                         
   2   4   4       9119.11       8631.84       133.38 o                         
   4   4   4       2054.38       1971.40        32.29 o                         
   6   4   4        129.77        167.47         7.92 o                         
   8   4   4        102.27        116.05         7.14 o                         
  10   4   4        153.54        216.96         9.80 o                         
  12   4   4       2511.37       2422.28        61.82 o                         
  14   4   4         74.66         95.21        10.49 o                         
 -19   5   4        339.91        403.50        16.01 o                         
 -17   5   4         51.89         76.74         6.89 o                         
 -15   5   4        235.28        192.63        12.12 o                         
 -13   5   4       2589.95       2557.42        51.16 o                         
 -11   5   4        807.17        784.00        19.10 o                         
  -9   5   4        113.88        110.35         4.97 o                         
  -7   5   4       5311.01       5200.55        80.72 o                         
  -5   5   4      16396.69      16912.40       274.53 o                         
  -3   5   4       5914.04       5846.69       102.80 o                         
  -1   5   4       2081.82       1976.13        39.77 o                         
   1   5   4       1383.59       1210.61        24.00 o                         
   3   5   4       7173.32       6946.43       161.95 o                         
   5   5   4         75.44         78.50         6.61 o                         
   7   5   4        477.29        453.41        18.01 o                         
   9   5   4        160.63        192.52        14.56 o                         
  11   5   4       1524.12       1418.30        42.07 o                         
  13   5   4        191.80        194.84        13.81 o                         
 -18   6   4        171.61        121.50        12.60 o                         
 -16   6   4          6.07         14.35         7.66 o                         
 -14   6   4        787.37        752.56        19.05 o                         
 -12   6   4        842.26        910.75        21.34 o                         
 -10   6   4       1789.13       1625.25        40.91 o                         
  -8   6   4         91.40        123.90         8.63 o                         
  -6   6   4       1999.04       1970.69        42.77 o                         
  -4   6   4       5196.76       5109.73       119.00 o                         
  -2   6   4       2250.76       2153.99        59.88 o                         
   0   6   4       5473.29       5228.61       122.30 o                         
   2   6   4       2590.83       2439.57        53.31 o                         
   4   6   4       5641.36       5766.91       135.22 o                         
   6   6   4         15.38         11.82         8.55 o                         
   8   6   4         72.05         84.84        12.35 o                         
  10   6   4       1298.61       1174.55        68.49 o                         
  12   6   4        305.65        328.98        19.77 o                         
 -17   7   4         58.64         66.99         9.60 o                         
 -15   7   4        699.44        642.04        29.36 o                         
 -13   7   4       1623.28       1682.25        39.61 o                         
 -11   7   4       2150.86       2176.38        49.09 o                         
  -9   7   4        390.55        386.26        14.79 o                         
  -7   7   4       1506.89       1417.43        32.21 o                         
  -5   7   4        168.55        196.30         9.39 o                         
  -3   7   4       1880.57       1782.92        50.91 o                         
  -1   7   4       1404.34       1262.78        33.75 o                         
   1   7   4       1458.78       1445.09        37.78 o                         
   3   7   4       1310.38       1303.26        47.97 o                         
   5   7   4       1001.32        983.75        28.95 o                         
   7   7   4        151.87        162.20        12.64 o                         
   9   7   4       4125.81       4285.34       102.45 o                         
  11   7   4       1043.94       1134.31        41.02 o                         
 -14   8   4       1008.89       1110.89        27.75 o                         
 -12   8   4       1398.32       1626.55        34.88 o                         
 -10   8   4        371.45        336.43        25.78 o                         
  -8   8   4         36.48         31.90         7.10 o                         
  -6   8   4         20.50         11.35         5.84 o                         
  -4   8   4       1061.40        930.78        26.64 o                         
  -2   8   4       1298.03       1335.76        39.87 o                         
   0   8   4        641.74        565.87        22.06 o                         
   2   8   4         30.97         38.19         7.09 o                         
   4   8   4       2099.44       2008.38        58.04 o                         
   6   8   4         42.49         55.35         9.63 o                         
   8   8   4        212.25        230.05        11.27 o                         
  10   8   4       1196.35       1255.51        68.07 o                         
 -13   9   4        889.41        896.86        22.98 o                         
 -11   9   4       1606.22       1513.27        40.51 o                         
  -9   9   4       1880.60       1933.84        50.05 o                         
  -7   9   4         69.82         95.75         7.89 o                         
  -5   9   4        382.63        368.86        12.96 o                         
  -3   9   4        132.53        146.63         7.53 o                         
  -1   9   4       1128.70       1052.94        21.33 o                         
   1   9   4        117.46        137.09         7.96 o                         
   3   9   4        847.26        878.20        24.45 o                         
   5   9   4       1648.04       1823.60        45.92 o                         
   7   9   4       3105.58       3139.24        66.94 o                         
  -8  10   4         78.45         77.33         6.69 o                         
  -6  10   4        151.91        216.05        10.47 o                         
  -4  10   4         13.76         26.40         7.06 o                         
  -2  10   4        216.47        184.09         9.36 o                         
   0  10   4        290.74        276.81        16.30 o                         
   2  10   4        275.77        330.40        12.83 o                         
 -23   1   5         92.87        106.22        13.47 o                         
 -21   1   5         44.58         54.36         6.50 o                         
 -19   1   5       4253.40       4533.53        71.10 o                         
 -17   1   5       6249.34       6064.72        94.10 o                         
 -15   1   5       1533.71       1385.55        21.74 o                         
 -13   1   5       1438.88       1423.12        21.01 o                         
 -11   1   5        991.52        825.86        16.91 o                         
  -9   1   5       8590.68       8635.78       178.77 o                         
  -7   1   5       1274.94       1190.75        18.43 o                         
  -5   1   5       4843.70       5192.74        76.36 o                         
  -3   1   5        192.83        203.38         4.69 o                         
  -1   1   5      32963.95      35121.28       812.14 o                         
   1   1   5       3899.23       3860.75        49.87 o                         
   3   1   5      13146.31      13028.42       168.56 o                         
   5   1   5      23807.56      24123.03       333.46 o                         
   7   1   5       7658.54       7923.24       138.97 o                         
   9   1   5        163.84        177.47         7.50 o                         
  11   1   5        516.66        471.46        11.96 o                         
  13   1   5        351.41        360.43        10.83 o                         
  15   1   5        611.42        594.43        18.78 o                         
 -22   2   5        102.91         96.46         7.34 o                         
 -20   2   5        350.12        342.49        11.87 o                         
 -18   2   5       3458.44       3428.19        74.64 o                         
 -16   2   5        606.11        515.03        12.22 o                         
 -14   2   5       4032.40       3939.15        55.74 o                         
 -12   2   5       1108.01       1263.91        18.96 o                         
 -10   2   5      13496.79      13429.14       185.72 o                         
  -8   2   5       5066.10       4880.83        67.84 o                         
  -6   2   5       2407.90       2364.93        44.94 o                         
  -4   2   5         61.87         52.74         3.83 o                         
  -2   2   5      23251.51      24207.45       492.05 o                         
   0   2   5       1084.55       1032.47        13.88 o                         
   2   2   5      10781.42      11842.04       151.29 o                         
   4   2   5       1316.15       1185.66        18.84 o                         
   6   2   5       1557.90       1488.88        30.76 o                         
   8   2   5         42.99         60.43         5.83 o                         
  10   2   5         68.79         85.87         8.62 o                         
  12   2   5        184.03        190.24         8.46 o                         
  14   2   5       3267.50       3172.29        53.90 o                         
 -21   3   5        677.00        675.82        20.58 o                         
 -19   3   5         74.22         98.45         6.30 o                         
 -17   3   5         75.44         80.58         4.93 o                         
 -15   3   5       3112.33       3029.38        48.30 o                         
 -13   3   5       8725.01       8912.11       118.73 o                         
 -11   3   5        792.13        700.44        11.67 o                         
  -9   3   5       1418.69       1588.07        22.76 o                         
  -7   3   5       7317.61       7063.93        98.02 o                         
  -5   3   5       7038.91       6964.17        92.44 o                         
  -3   3   5       3173.66       3069.44        47.85 o                         
  -1   3   5        359.83        337.06         7.04 o                         
   1   3   5       5355.35       5018.33        67.57 o                         
   3   3   5       5836.91       5456.70        73.56 o                         
   5   3   5       1935.54       1985.27        30.99 o                         
   7   3   5         67.97         85.32         4.42 o                         
   9   3   5       4724.47       4710.50        84.39 o                         
  11   3   5       1406.00       1417.44        31.28 o                         
  13   3   5         50.17         64.21         6.66 o                         
  15   3   5        141.17        167.19        10.15 o                         
 -20   4   5         47.02         55.43         7.26 o                         
 -18   4   5         25.04         32.36         5.80 o                         
 -16   4   5         55.71         60.48         6.61 o                         
 -14   4   5        138.71        149.52         8.58 o                         
 -12   4   5       4957.14       5035.15        82.94 o                         
 -10   4   5        198.76        182.82         5.72 o                         
  -8   4   5       5468.46       5113.28        75.00 o                         
  -6   4   5      15363.43      15975.04       244.01 o                         
  -4   4   5      10815.11      10258.51       223.00 o                         
  -2   4   5       3303.44       3007.85        49.59 o                         
   0   4   5        786.32        688.98        14.00 o                         
   2   4   5       1762.61       1778.86        27.88 o                         
   4   4   5         68.62         69.82         5.08 o                         
   6   4   5        146.81        111.32         6.07 o                         
   8   4   5        323.26        326.27        14.34 o                         
  10   4   5       2314.63       2391.71        54.02 o                         
  12   4   5       1420.78       1433.94        31.44 o                         
  14   4   5        286.88        339.60        18.42 o                         
 -19   5   5         13.71         17.68         7.99 o                         
 -17   5   5        181.99        179.56        10.09 o                         
 -15   5   5         50.41         62.67         6.17 o                         
 -13   5   5        639.60        590.43        19.36 o                         
 -11   5   5       2223.84       2052.76        40.28 o                         
  -9   5   5        432.09        376.70         9.59 o                         
  -7   5   5       6369.00       6193.61        95.78 o                         
  -5   5   5       5424.58       5235.42        81.22 o                         
  -3   5   5       2539.50       2574.76        47.41 o                         
  -1   5   5         61.98         67.79         5.96 o                         
   1   5   5        232.31        207.43        10.25 o                         
   3   5   5         53.67         48.70         5.69 o                         
   5   5   5       1291.74       1235.61        34.43 o                         
   7   5   5        232.10        207.96        12.51 o                         
   9   5   5       2961.24       2876.52       155.06 o                         
  11   5   5        160.02        192.51        20.78 o                         
  13   5   5        133.67        121.86         9.48 o                         
 -18   6   5         87.47        105.93         8.25 o                         
 -16   6   5        220.88        144.79         7.85 o                         
 -14   6   5       2357.09       2285.38        47.57 o                         
 -12   6   5       1046.64       1120.49        26.20 o                         
 -10   6   5         73.76         88.74         7.54 o                         
  -8   6   5       1856.47       1662.45        41.04 o                         
  -6   6   5       8924.63       8679.78       163.45 o                         
  -4   6   5       3476.23       3564.55        75.38 o                         
  -2   6   5        159.71        162.36        12.48 o                         
   0   6   5        778.61        765.00        24.85 o                         
   2   6   5       3622.94       3663.25        87.94 o                         
   4   6   5        727.07        698.30        22.25 o                         
   6   6   5         71.84         89.00        14.56 o                         
   8   6   5        319.45        347.93        16.17 o                         
  10   6   5       2787.26       2910.86       156.21 o                         
  12   6   5        934.92        952.20        26.08 o                         
 -17   7   5        261.00        284.68        16.93 o                         
 -15   7   5       1712.48       1613.34        37.79 o                         
 -13   7   5        321.55        378.04        16.27 o                         
 -11   7   5        369.56        303.97        30.98 o                         
  -9   7   5       4668.07       4649.85       131.23 o                         
  -7   7   5        596.10        656.04        16.64 o                         
  -5   7   5        777.69        729.23        19.10 o                         
  -3   7   5       1032.64       1018.01        24.88 o                         
  -1   7   5       1079.20       1045.62        48.27 o                         
   1   7   5       2572.07       2489.55        60.64 o                         
   3   7   5        767.90        691.35        40.85 o                         
   5   7   5       1435.24       1336.00        41.54 o                         
   7   7   5         72.71         65.16         9.90 o                         
   9   7   5          3.72          5.42         8.70 o                         
 -16   8   5       1179.35       1151.85        42.05 o                         
 -14   8   5        449.13        494.56        16.40 o                         
 -12   8   5         94.01        122.37         8.65 o                         
 -10   8   5       1581.82       1530.37        35.83 o                         
  -8   8   5        766.28        803.60        21.73 o                         
  -6   8   5        279.02        292.04        11.75 o                         
  -4   8   5        322.25        314.86        11.75 o                         
  -2   8   5        338.73        308.80        11.62 o                         
   0   8   5       2188.00       2123.23        46.81 o                         
   2   8   5       3249.33       3422.87        73.44 o                         
   4   8   5       2003.95       2151.38        47.00 o                         
   6   8   5       2324.56       2319.74        50.09 o                         
   8   8   5       1010.41       1011.85        28.41 o                         
 -13   9   5         78.22        104.01         8.16 o                         
 -11   9   5        137.35        154.80         9.08 o                         
  -9   9   5          4.98         -0.46         6.47 o                         
  -7   9   5        119.27        100.69        10.75 o                         
  -5   9   5          2.06         -0.12         5.90 o                         
  -3   9   5        310.28        346.18        12.33 o                         
  -1   9   5         51.65         38.34         6.00 o                         
   1   9   5       1016.19       1062.21        28.75 o                         
   3   9   5        351.86        366.35        13.11 o                         
   5   9   5         22.47          7.90         8.33 o                         
  -8  10   5        290.71        282.27        12.06 o                         
  -6  10   5        691.85        692.36        26.15 o                         
  -4  10   5        154.96        170.50        10.55 o                         
  -2  10   5        543.69        588.19        15.35 o                         
   0  10   5        536.51        542.63        16.81 o                         
 -22   0   6        201.57        202.61        14.91 o                         
 -20   0   6       1265.18       1289.74        49.98 o                         
 -18   0   6      10259.15       9892.86       239.27 o                         
 -16   0   6       2390.33       2308.11        49.47 o                         
 -14   0   6       1338.97       1322.91        28.91 o                         
 -12   0   6       3175.42       3710.48       130.44 o                         
 -10   0   6        675.54        512.98        23.52 o                         
  -8   0   6        110.64        137.52         4.91 o                         
  -6   0   6        724.26        895.26        28.75 o                         
  -4   0   6      14221.80      14657.26       474.75 o                         
  -2   0   6      40540.60      40102.37      1306.81 o                         
   0   0   6      38245.21      46492.70      2131.51 o                         
   2   0   6        196.25        188.19         6.06 o                         
   4   0   6      11947.16      12074.89       226.64 o                         
   6   0   6      12709.74      12894.08       265.34 o                         
   8   0   6        704.74        698.65        20.39 o                         
  10   0   6       4591.62       4511.09       106.58 o                         
  12   0   6        396.76        382.60        15.79 o                         
  14   0   6        666.81        612.72        24.22 o                         
 -23   1   6        401.85        421.39        13.17 o                         
 -21   1   6        684.41        658.10        14.18 o                         
 -19   1   6        296.30        336.40        10.44 o                         
 -17   1   6       2264.74       2115.39        32.53 o                         
 -15   1   6         95.08         99.74         6.19 o                         
 -13   1   6       1776.12       1705.25        31.57 o                         
 -11   1   6       4884.91       4719.00        76.16 o                         
  -9   1   6       5721.88       5706.35        82.86 o                         
  -7   1   6        152.76        100.10         2.84 o                         
  -5   1   6         30.30         53.63         2.51 o                         
  -3   1   6       1316.29       1245.15        18.81 o                         
  -1   1   6       1284.84       1354.53        18.24 o                         
   1   1   6       1483.08       1345.42        16.64 o                         
   3   1   6       2139.06       2208.75        30.65 o                         
   5   1   6       2416.44       2293.41        33.51 o                         
   7   1   6       2230.05       2262.49        36.52 o                         
   9   1   6        151.94        138.76         7.21 o                         
  11   1   6         64.77         80.33         6.37 o                         
  13   1   6       1404.10       1327.04        26.68 o                         
 -22   2   6        999.74        997.38        29.67 o                         
 -20   2   6        623.43        600.81        13.96 o                         
 -18   2   6       1100.93       1154.03        21.36 o                         
 -16   2   6        777.50        745.48        13.39 o                         
 -14   2   6       2028.26       1881.25        28.73 o                         
 -12   2   6       1549.29       1461.00        25.19 o                         
 -10   2   6        702.73        622.15        10.28 o                         
  -8   2   6        125.53        131.63         3.24 o                         
  -6   2   6       3827.99       3570.70        51.21 o                         
  -4   2   6       5128.07       4874.63        77.45 o                         
  -2   2   6      12359.37      12059.57       153.50 o                         
   0   2   6      13261.56      13020.74       145.13 o                         
   2   2   6      11382.72      11520.65       147.21 o                         
   4   2   6       1398.36       1235.87        23.96 o                         
   6   2   6       2537.45       2605.64        42.16 o                         
   8   2   6        159.35        160.77         7.74 o                         
  10   2   6        460.75        453.61        13.23 o                         
  12   2   6        413.39        389.03        11.44 o                         
  14   2   6        189.09        177.11         8.91 o                         
 -21   3   6         88.06         87.26         7.21 o                         
 -19   3   6         75.56         60.97         5.08 o                         
 -17   3   6       3070.38       3070.97        51.86 o                         
 -15   3   6         66.90         67.08         3.70 o                         
 -13   3   6        175.62        175.46         5.24 o                         
 -11   3   6       8892.16       8888.48       129.42 o                         
  -9   3   6      19660.86      20226.52       256.98 o                         
  -7   3   6         62.99         82.29         3.04 o                         
  -5   3   6       8678.88       9399.25       144.30 o                         
  -3   3   6       1057.83       1310.48        16.51 o                         
  -1   3   6        135.08        182.01         5.63 o                         
   1   3   6       1881.02       1843.41        25.02 o                         
   3   3   6        234.23        238.36         6.54 o                         
   5   3   6        443.28        400.93        11.37 o                         
   7   3   6       5467.77       5419.51        90.31 o                         
   9   3   6         49.27         57.50         9.68 o                         
  11   3   6       2708.75       2645.72        53.23 o                         
  13   3   6       1793.13       1938.27        36.76 o                         
 -22   4   6       1154.51       1228.28        60.86 o                         
 -20   4   6        304.36        315.74        14.62 o                         
 -18   4   6       1253.52       1144.52        23.19 o                         
 -16   4   6       1364.01       1273.99        23.64 o                         
 -14   4   6       4871.46       4654.47        72.93 o                         
 -12   4   6        482.24        473.43        14.51 o                         
 -10   4   6        699.87        679.28        11.13 o                         
  -8   4   6       3203.63       2944.67        46.18 o                         
  -6   4   6       5559.99       5329.58        78.36 o                         
  -4   4   6       4162.90       3903.05        54.94 o                         
  -2   4   6       2431.12       2622.10        43.89 o                         
   0   4   6        259.96        230.23         9.37 o                         
   2   4   6       9465.45       9070.20       140.13 o                         
   4   4   6         64.37         79.95         5.71 o                         
   6   4   6        417.25        385.60        11.35 o                         
   8   4   6       1269.32       1244.92        36.08 o                         
  10   4   6       3015.04       2941.84        58.85 o                         
  12   4   6        772.13        780.26        24.00 o                         
 -21   5   6        178.71        178.85        16.25 o                         
 -19   5   6         30.80         50.29         6.73 o                         
 -17   5   6        474.93        491.47        15.48 o                         
 -15   5   6       2785.97       2662.01        49.10 o                         
 -13   5   6       2207.07       2199.98        40.89 o                         
 -11   5   6       5837.90       6034.40       106.13 o                         
  -9   5   6        189.79        177.24         7.22 o                         
  -7   5   6      11702.58      11688.48       179.55 o                         
  -5   5   6       3447.94       3411.41        57.13 o                         
  -3   5   6         61.85         94.29         5.61 o                         
  -1   5   6       1313.43       1270.19        32.82 o                         
   1   5   6       4391.40       4380.47       103.67 o                         
   3   5   6        141.25        141.80         9.01 o                         
   5   5   6        425.30        383.33        21.33 o                         
   7   5   6         75.12         96.01        13.85 o                         
   9   5   6       4583.38       4621.91       179.46 o                         
  11   5   6       2920.09       3014.98       124.82 o                         
 -18   6   6         26.83         34.96         7.53 o                         
 -16   6   6        691.06        674.86        29.16 o                         
 -14   6   6        160.74        133.10        11.90 o                         
 -12   6   6         80.54         97.75         8.78 o                         
 -10   6   6       7756.01       7757.47       161.43 o                         
  -8   6   6       3216.10       3223.89        62.60 o                         
  -6   6   6         89.78        104.12         7.38 o                         
  -4   6   6       1038.99       1019.33        22.16 o                         
  -2   6   6       1011.41        981.96        21.31 o                         
   0   6   6       2930.66       2751.80        59.59 o                         
   2   6   6        100.92         79.23         8.06 o                         
   4   6   6        186.73        169.77        11.42 o                         
   6   6   6        550.01        543.90        23.73 o                         
   8   6   6       1715.35       1733.22        78.42 o                         
  10   6   6        143.33        175.77        13.94 o                         
 -17   7   6        263.87        272.76        13.72 o                         
 -15   7   6        162.87        204.21        14.73 o                         
 -13   7   6       2280.28       2405.35        48.91 o                         
 -11   7   6         81.70         90.62         7.29 o                         
  -9   7   6        247.66        249.45        11.97 o                         
  -7   7   6       2738.29       2727.11        54.03 o                         
  -5   7   6       1684.96       1557.11        32.45 o                         
  -3   7   6        500.72        530.25        16.11 o                         
  -1   7   6       4096.38       4039.41        95.83 o                         
   1   7   6        846.05        936.80        20.14 o                         
   3   7   6       1715.73       1750.23        39.20 o                         
   5   7   6        960.57        943.20        23.43 o                         
   7   7   6        884.84        951.54        30.59 o                         
   9   7   6        740.93        848.22        48.05 o                         
 -16   8   6          1.06          8.74         7.77 o                         
 -14   8   6        110.62        132.29         8.43 o                         
 -12   8   6         75.21         74.13        10.27 o                         
 -10   8   6       2521.39       2598.80        87.97 o                         
  -8   8   6        582.57        643.48        18.81 o                         
  -6   8   6        706.08        651.17        20.29 o                         
  -4   8   6         87.91         91.01         6.71 o                         
  -2   8   6        113.01         85.27         9.09 o                         
   0   8   6        958.30        925.17        20.31 o                         
   2   8   6       1727.62       1690.56        38.10 o                         
   4   8   6         77.18         49.92         5.86 o                         
   6   8   6        114.94        168.94        10.88 o                         
 -13   9   6        273.37        250.30        12.03 o                         
 -11   9   6        101.09        166.74         8.85 o                         
  -9   9   6         79.95        104.35         7.81 o                         
  -7   9   6        121.39        159.60         8.51 o                         
  -5   9   6         89.46        102.79         8.25 o                         
  -3   9   6       2905.84       2884.26        56.84 o                         
  -1   9   6       6723.44       6661.21       126.51 o                         
   1   9   6        510.63        524.97        15.56 o                         
   3   9   6       1492.10       1608.10        40.79 o                         
  -6  10   6         11.12          7.87         8.48 o                         
  -4  10   6        253.95        227.51         9.71 o                         
  -2  10   6         37.53         32.58         6.35 o                         
 -23   1   7         76.94         74.99         6.35 o                         
 -21   1   7        184.57        196.07         8.50 o                         
 -19   1   7       1746.28       1819.54        32.27 o                         
 -17   1   7       4405.08       4169.70        65.12 o                         
 -15   1   7        737.87        813.25        14.67 o                         
 -13   1   7        564.56        590.60        12.13 o                         
 -11   1   7       6483.59       6505.25       104.97 o                         
  -9   1   7       2724.60       2536.74        30.55 o                         
  -7   1   7       1256.29        962.51        14.16 o                         
  -5   1   7      29665.80      31430.86       544.14 o                         
  -3   1   7      16405.33      15452.66       183.03 o                         
  -1   1   7      19579.83      19515.16       222.09 o                         
   1   1   7       5153.45       5222.50        67.45 o                         
   3   1   7        126.42        136.76         4.67 o                         
   5   1   7       2195.92       2044.11        30.09 o                         
   7   1   7        794.19        802.59        16.86 o                         
   9   1   7       1234.08       1198.63        27.30 o                         
  11   1   7        263.42        243.05         9.69 o                         
  13   1   7       2525.19       2497.42        50.27 o                         
 -22   2   7        623.42        547.70        14.28 o                         
 -20   2   7         28.36         47.24         5.03 o                         
 -18   2   7       1243.80       1203.61        20.60 o                         
 -16   2   7       1129.85       1116.18        33.77 o                         
 -14   2   7         21.25         32.69         3.49 o                         
 -12   2   7       8802.60       9208.91       160.13 o                         
 -10   2   7       7801.38       7480.27       103.89 o                         
  -8   2   7        145.31        117.22         3.65 o                         
  -6   2   7      18097.65      19122.85       225.73 o                         
  -4   2   7       1235.60       1082.09        13.82 o                         
  -2   2   7       2219.85       2158.54        24.93 o                         
   0   2   7       1509.81       1473.16        17.62 o                         
   2   2   7       3784.47       3867.82        48.96 o                         
   4   2   7       3916.04       3912.15        58.55 o                         
   6   2   7       5796.08       5803.24        86.06 o                         
   8   2   7       4652.39       4493.45        71.37 o                         
  10   2   7         82.53         94.76         7.44 o                         
  12   2   7        208.12        205.65         9.05 o                         
 -23   3   7       1925.96       1904.00       108.47 o                         
 -21   3   7        879.33        871.81        21.96 o                         
 -19   3   7         95.84         77.45         5.21 o                         
 -17   3   7         53.90         57.10         4.20 o                         
 -15   3   7       2527.85       2410.86        36.58 o                         
 -13   3   7       1749.05       1648.55        26.63 o                         
 -11   3   7        262.74        218.30         5.15 o                         
  -9   3   7        138.71        114.06         3.63 o                         
  -7   3   7      15198.12      15832.27       201.34 o                         
  -5   3   7       3763.68       3357.32        40.46 o                         
  -3   3   7        112.55         95.88         3.15 o                         
  -1   3   7       1217.71       1071.88        14.53 o                         
   1   3   7       8350.50       8197.27       101.66 o                         
   3   3   7       4176.24       4262.41        67.60 o                         
   5   3   7        108.02        111.35         6.59 o                         
   7   3   7        162.27        146.17         7.38 o                         
   9   3   7       2008.71       1944.73        40.46 o                         
  11   3   7       1405.44       1409.28        33.17 o                         
  13   3   7         41.01         45.49         9.59 o                         
 -22   4   7        460.23        496.94        19.19 o                         
 -20   4   7         29.25         31.17         6.85 o                         
 -18   4   7        127.65        165.54         8.47 o                         
 -16   4   7       1621.48       1645.93        27.60 o                         
 -14   4   7       3936.89       3960.05        62.22 o                         
 -12   4   7       2939.93       2860.16        45.03 o                         
 -10   4   7       4477.86       4417.93        62.23 o                         
  -8   4   7       1022.24       1011.02        16.42 o                         
  -6   4   7        170.68        158.79         5.33 o                         
  -4   4   7        232.85        255.71         6.48 o                         
  -2   4   7        509.03        513.19        10.28 o                         
   0   4   7        607.52        634.84        16.20 o                         
   2   4   7       4102.11       3923.58        65.90 o                         
   4   4   7       3002.30       2851.60        48.88 o                         
   6   4   7       2016.89       1970.46        37.77 o                         
   8   4   7       2648.82       2551.82        51.70 o                         
  10   4   7       1950.50       1959.21        44.77 o                         
  12   4   7        238.86        228.07        13.01 o                         
 -21   5   7        116.64        161.42        15.64 o                         
 -19   5   7         13.98         19.38         6.82 o                         
 -17   5   7         46.04         42.57         6.27 o                         
 -15   5   7       1640.82       1442.35        47.28 o                         
 -13   5   7       6518.42       6441.79       122.41 o                         
 -11   5   7         69.96         82.32         5.09 o                         
  -9   5   7        507.49        468.61        11.96 o                         
  -7   5   7       1729.86       1705.88        31.66 o                         
  -5   5   7        823.83        952.82        17.39 o                         
  -3   5   7        213.11        201.43         6.96 o                         
  -1   5   7        454.60        455.54        20.34 o                         
   1   5   7        578.02        545.35        16.78 o                         
   3   5   7       1657.21       1581.34        36.36 o                         
   5   5   7        891.64        861.53        31.00 o                         
   7   5   7        796.91        845.17        41.62 o                         
   9   5   7       4678.19       4843.64       236.86 o                         
  11   5   7        371.33        383.79        24.37 o                         
 -20   6   7         62.21         69.59        11.34 o                         
 -18   6   7         36.91         43.21         7.51 o                         
 -16   6   7        913.88        913.89        24.25 o                         
 -14   6   7       3793.02       4036.01        78.83 o                         
 -12   6   7        381.07        432.69        15.45 o                         
 -10   6   7        594.81        591.17        22.44 o                         
  -8   6   7       1693.57       1613.55        33.04 o                         
  -6   6   7       4770.72       4795.17        85.02 o                         
  -4   6   7        288.14        303.68        14.19 o                         
  -2   6   7        236.49        258.72         8.89 o                         
   0   6   7       1190.42       1234.33        29.38 o                         
   2   6   7       6623.34       6682.98       127.31 o                         
   4   6   7        287.54        245.77        10.93 o                         
   6   6   7        509.00        536.27        22.81 o                         
   8   6   7       1347.37       1538.91        51.74 o                         
  10   6   7       1131.55       1236.89        73.14 o                         
 -17   7   7        170.79        248.61        17.33 o                         
 -15   7   7         25.73         50.82         7.13 o                         
 -13   7   7       1623.68       1515.05        64.70 o                         
 -11   7   7       1178.88       1126.89        45.42 o                         
  -9   7   7        379.71        453.10        16.07 o                         
  -7   7   7        118.43        103.21        13.07 o                         
  -5   7   7       4456.49       4168.63        80.65 o                         
  -3   7   7          9.01          8.94         6.10 o                         
  -1   7   7          0.24          0.25         5.85 o                         
   1   7   7       3691.77       3515.10        60.54 o                         
   3   7   7         38.50         76.54         6.25 o                         
   5   7   7       3615.57       3903.97        92.76 o                         
   7   7   7        557.52        574.62        39.14 o                         
 -16   8   7        201.83        278.19        14.30 o                         
 -14   8   7         48.17         63.84         7.34 o                         
 -12   8   7        172.17        153.64        14.48 o                         
 -10   8   7        464.77        464.60        15.58 o                         
  -8   8   7        830.02        887.46        23.31 o                         
  -6   8   7       1178.13       1268.05        30.44 o                         
  -4   8   7       3978.54       3870.95        75.37 o                         
  -2   8   7       2569.40       2579.09        51.32 o                         
   0   8   7       3144.24       3181.68        57.90 o                         
   2   8   7        308.28        369.01        13.29 o                         
   4   8   7         83.05        127.62        11.60 o                         
   6   8   7        566.19        590.37        21.56 o                         
 -13   9   7         56.54         77.12         8.23 o                         
 -11   9   7          5.83         15.91         6.20 o                         
  -9   9   7         33.62         34.26         6.93 o                         
  -7   9   7          8.11         15.73         7.02 o                         
  -5   9   7        293.46        235.74        12.11 o                         
  -3   9   7        942.17        800.17        17.88 o                         
  -1   9   7        168.23        161.37         9.49 o                         
   1   9   7        201.19        224.72        10.88 o                         
   3   9   7        220.51        237.72        14.24 o                         
 -24   0   8        379.81        290.62        23.77 o                         
 -22   0   8         36.32         46.09         8.13 o                         
 -20   0   8       1451.16       1362.65        34.41 o                         
 -18   0   8        850.11        853.19        28.67 o                         
 -16   0   8        678.94        656.71        18.27 o                         
 -14   0   8        277.57        277.84         9.83 o                         
 -12   0   8       6011.11       6015.61       124.27 o                         
 -10   0   8      31586.53      32724.71       669.64 o                         
  -8   0   8       4440.13       4377.08        67.68 o                         
  -6   0   8        223.04        198.53         5.62 o                         
  -4   0   8      42820.38      44840.79      3012.72 o                         
  -2   0   8      30472.98      32071.79       599.52 o                         
   0   0   8        814.85        994.53        25.73 o                         
   2   0   8        114.48        136.14         6.99 o                         
   4   0   8        403.01        484.29        13.31 o                         
   6   0   8        547.14        565.43        16.28 o                         
   8   0   8       1406.28       1348.80        46.70 o                         
  10   0   8         87.26         95.84         7.80 o                         
  12   0   8       1487.44       1448.02        66.52 o                         
 -23   1   8        599.09        567.24        21.34 o                         
 -21   1   8        160.52        198.58         8.96 o                         
 -19   1   8       1133.37       1145.23        24.53 o                         
 -17   1   8        474.74        419.79         9.47 o                         
 -15   1   8        154.02        177.99         7.57 o                         
 -13   1   8         29.85         40.85         2.72 o                         
 -11   1   8       3402.55       3485.47        46.90 o                         
  -9   1   8        835.96        751.16         9.56 o                         
  -7   1   8       7976.89       8514.32        94.94 o                         
  -5   1   8       1226.11       1155.59        17.34 o                         
  -3   1   8       2010.64       1984.90        26.24 o                         
  -1   1   8        737.12        656.26         9.91 o                         
   1   1   8         17.09         32.11         3.00 o                         
   3   1   8        369.26        300.14         8.46 o                         
   5   1   8       2967.48       3022.10        48.24 o                         
   7   1   8        234.92        238.90         8.46 o                         
   9   1   8        200.32        189.54         9.15 o                         
  11   1   8         23.63         18.79         5.51 o                         
 -22   2   8        246.76        238.85         9.16 o                         
 -20   2   8        516.23        467.56        11.21 o                         
 -18   2   8         57.57         70.21         4.43 o                         
 -16   2   8       1319.90       1337.59        27.70 o                         
 -14   2   8        971.41        917.41        18.54 o                         
 -12   2   8        785.64        673.91        11.53 o                         
 -10   2   8       2107.59       2063.15        26.16 o                         
  -8   2   8      12451.13      12336.93       141.41 o                         
  -6   2   8       4599.40       4069.40        45.87 o                         
  -4   2   8      19857.60      20541.77       251.23 o                         
  -2   2   8       1502.61       1315.68        17.54 o                         
   0   2   8        473.82        417.46        11.62 o                         
   2   2   8       1525.01       1471.33        20.29 o                         
   4   2   8        356.37        367.96         9.02 o                         
   6   2   8        147.31        146.92         8.95 o                         
   8   2   8       2587.43       2573.75        48.43 o                         
  10   2   8        228.36        246.26        16.30 o                         
  12   2   8        945.51        899.11        20.97 o                         
 -23   3   8        313.11        278.07        13.00 o                         
 -21   3   8        501.95        528.72        15.12 o                         
 -19   3   8       1657.48       1690.24        31.55 o                         
 -17   3   8       1868.78       1810.04        29.65 o                         
 -15   3   8       2271.99       2293.32        34.89 o                         
 -13   3   8         75.83         89.31         3.73 o                         
 -11   3   8       3432.25       3321.42        48.16 o                         
  -9   3   8        152.28        159.56         4.42 o                         
  -7   3   8       3371.10       3348.99        40.47 o                         
  -5   3   8       1089.38       1062.07        14.91 o                         
  -3   3   8       1071.58        965.97        13.38 o                         
  -1   3   8        115.82         96.55         5.56 o                         
   1   3   8       3182.98       3067.49        42.45 o                         
   3   3   8       5196.95       5118.68        80.54 o                         
   5   3   8       8919.28       8740.11       135.78 o                         
   7   3   8        560.22        564.32        19.64 o                         
   9   3   8         23.46         38.27         6.79 o                         
  11   3   8         87.61         81.71         7.01 o                         
 -22   4   8       1339.72       1263.74        32.47 o                         
 -20   4   8         29.98         23.17         5.70 o                         
 -18   4   8         73.93         50.22         4.76 o                         
 -16   4   8       1718.91       1591.65        26.56 o                         
 -14   4   8       7757.43       7798.04       127.82 o                         
 -12   4   8       1368.75       1331.08        22.08 o                         
 -10   4   8         58.90         69.13         3.11 o                         
  -8   4   8       1140.13       1049.86        17.08 o                         
  -6   4   8       7072.69       7079.03        98.87 o                         
  -4   4   8        932.43        972.61        17.28 o                         
  -2   4   8         37.64         50.12         3.77 o                         
   0   4   8       1542.69       1472.28        24.48 o                         
   2   4   8      10200.61      10468.45       161.81 o                         
   4   4   8         97.24        101.15         6.72 o                         
   6   4   8        927.79        920.80        22.35 o                         
   8   4   8        439.61        534.77        17.44 o                         
  10   4   8       1747.88       1718.70        61.23 o                         
 -21   5   8        894.99       1049.92        32.86 o                         
 -19   5   8         90.63         93.67         7.55 o                         
 -17   5   8       1671.03       1615.31        38.74 o                         
 -15   5   8       4947.71       5028.49        83.62 o                         
 -13   5   8       1837.42       1894.02        38.16 o                         
 -11   5   8        204.88        268.63         9.33 o                         
  -9   5   8        352.41        323.06         9.85 o                         
  -7   5   8        572.66        581.69        12.10 o                         
  -5   5   8       1712.76       1648.17        26.96 o                         
  -3   5   8       1288.92       1290.57        23.12 o                         
  -1   5   8       1009.91        942.65        19.15 o                         
   1   5   8       5181.34       4925.28        87.78 o                         
   3   5   8       6752.28       6495.35       136.06 o                         
   5   5   8        622.15        540.26        20.32 o                         
   7   5   8       1470.72       1556.05        83.18 o                         
   9   5   8        688.66        704.29        53.87 o                         
 -20   6   8       1139.79       1070.68        34.47 o                         
 -18   6   8        184.24        204.69        20.69 o                         
 -16   6   8        865.75        873.04        34.24 o                         
 -14   6   8         93.37         94.30         7.99 o                         
 -12   6   8        984.54        913.20        20.71 o                         
 -10   6   8         21.10         31.85         4.88 o                         
  -8   6   8        135.16        119.25         6.40 o                         
  -6   6   8       3752.76       3678.60        88.03 o                         
  -4   6   8        420.14        388.58        12.66 o                         
  -2   6   8         19.39         27.48         4.73 o                         
   0   6   8       3964.72       4121.95        69.11 o                         
   2   6   8        252.20        304.30        13.67 o                         
   4   6   8       2489.36       2605.86        57.38 o                         
   6   6   8       1803.26       1853.77        54.57 o                         
   8   6   8        141.02        172.52        14.26 o                         
 -17   7   8        159.12        203.89        11.66 o                         
 -15   7   8        281.02        331.42        23.56 o                         
 -13   7   8       1428.79       1465.07        34.27 o                         
 -11   7   8       1607.06       1548.00        35.97 o                         
  -9   7   8        426.03        440.51        15.02 o                         
  -7   7   8       2439.83       2572.81        99.77 o                         
  -5   7   8       1063.38       1036.82        25.19 o                         
  -3   7   8        927.24        878.61        23.46 o                         
  -1   7   8       2396.41       2380.66        44.09 o                         
   1   7   8       1445.47       1452.39        28.37 o                         
   3   7   8         92.40        116.79         9.00 o                         
   5   7   8        111.53        133.77        19.26 o                         
   7   7   8        471.85        553.00        20.84 o                         
 -16   8   8         43.79         89.21         9.71 o                         
 -14   8   8         14.83         18.97         6.71 o                         
 -12   8   8        234.87        261.78        12.29 o                         
 -10   8   8         18.84         28.48         7.01 o                         
  -8   8   8       1404.23       1337.64        35.26 o                         
  -6   8   8       1422.66       1413.65        33.61 o                         
  -4   8   8        120.75         98.02         7.12 o                         
  -2   8   8          1.76          7.74         5.76 o                         
   0   8   8         16.53          8.84         6.01 o                         
   2   8   8         38.23         63.76        10.40 o                         
   4   8   8        914.66       1059.60        29.84 o                         
 -11   9   8       1617.04       1531.97        72.41 o                         
  -9   9   8        703.54        808.54        23.89 o                         
  -7   9   8       2271.19       2371.64        51.93 o                         
  -5   9   8       1868.55       1945.54        43.32 o                         
  -3   9   8       2327.60       2338.18        48.89 o                         
  -1   9   8       1222.88       1283.28        33.02 o                         
   1   9   8        213.26        223.54        14.70 o                         
 -23   1   9         72.41         91.43         5.93 o                         
 -21   1   9        211.90        253.24         8.78 o                         
 -19   1   9       1634.14       1637.81        36.42 o                         
 -17   1   9        796.01        745.10        15.38 o                         
 -15   1   9         74.36         97.08         4.53 o                         
 -13   1   9        772.44        723.56        11.63 o                         
 -11   1   9      25349.22      25792.80       356.18 o                         
  -9   1   9      11436.24      11166.98       121.00 o                         
  -7   1   9       4683.78       4601.53        51.81 o                         
  -5   1   9       4034.64       3813.48        45.95 o                         
  -3   1   9       3368.55       3074.59        43.47 o                         
  -1   1   9        184.63        219.07         6.74 o                         
   1   1   9        400.95        418.38         8.37 o                         
   3   1   9        256.78        250.32         7.37 o                         
   5   1   9       4560.87       4455.62        79.45 o                         
   7   1   9        226.90        270.78         9.47 o                         
   9   1   9       1218.02       1207.52        27.10 o                         
  11   1   9       2560.67       2538.75        50.37 o                         
 -24   2   9         21.35         27.51         6.74 o                         
 -22   2   9        414.12        365.18        11.45 o                         
 -20   2   9       5420.09       5268.28        81.85 o                         
 -18   2   9       1838.69       1810.19        31.18 o                         
 -16   2   9       1093.19       1132.11        19.23 o                         
 -14   2   9         20.94         25.66         3.32 o                         
 -12   2   9        844.53        907.11        13.86 o                         
 -10   2   9         87.76        102.75         4.25 o                         
  -8   2   9        676.95        648.43         9.21 o                         
  -6   2   9       4911.49       5454.10        83.47 o                         
  -4   2   9       3842.68       3609.63        45.35 o                         
  -2   2   9      15554.88      16281.87       207.78 o                         
   0   2   9        116.39        115.15         4.46 o                         
   2   2   9        904.44        824.86        13.35 o                         
   4   2   9       6499.27       6353.66        94.28 o                         
   6   2   9        642.81        663.02        16.46 o                         
   8   2   9        703.41        735.89        18.83 o                         
  10   2   9        757.52        729.84        16.99 o                         
 -23   3   9       1355.47       1256.97        35.91 o                         
 -21   3   9        248.58        242.34        11.28 o                         
 -19   3   9        844.66        872.05        18.05 o                         
 -17   3   9       1072.47       1065.03        18.64 o                         
 -15   3   9       2832.15       2816.41        42.39 o                         
 -13   3   9       4318.17       4432.98        68.86 o                         
 -11   3   9        134.45        184.12         5.30 o                         
  -9   3   9       1532.40       1392.62        18.28 o                         
  -7   3   9       6470.34       6277.57        88.22 o                         
  -5   3   9       5207.87       5297.52        66.01 o                         
  -3   3   9        557.84        559.58         9.85 o                         
  -1   3   9       3797.26       3866.92        57.93 o                         
   1   3   9       1241.23       1224.92        21.79 o                         
   3   3   9        888.66        926.55        19.19 o                         
   5   3   9         55.41         65.71         6.64 o                         
   7   3   9       1488.59       1537.49        30.70 o                         
   9   3   9       1940.99       2009.35        52.57 o                         
 -22   4   9        224.50        251.43        11.88 o                         
 -20   4   9        828.72        816.02        25.20 o                         
 -18   4   9        384.83        389.56        10.18 o                         
 -16   4   9        463.81        452.27        10.33 o                         
 -14   4   9       4853.33       4913.98       109.85 o                         
 -12   4   9        464.28        478.39         9.78 o                         
 -10   4   9       2219.75       2269.80        36.21 o                         
  -8   4   9        280.46        270.84         7.51 o                         
  -6   4   9         69.38         72.00         3.61 o                         
  -4   4   9       2147.33       1903.16        29.31 o                         
  -2   4   9       8626.93       8174.03       119.92 o                         
   0   4   9       2531.87       2335.08        36.30 o                         
   2   4   9       5676.77       5390.15        96.31 o                         
   4   4   9       2333.63       2213.77        42.50 o                         
   6   4   9         43.96         41.58         7.42 o                         
   8   4   9        333.09        282.22        14.08 o                         
 -21   5   9        122.61        114.75        17.42 o                         
 -19   5   9        269.80        258.64        25.86 o                         
 -17   5   9        332.54        289.88         9.31 o                         
 -15   5   9        242.00        259.26        11.06 o                         
 -13   5   9        549.24        596.83        15.09 o                         
 -11   5   9        488.18        469.47        18.01 o                         
  -9   5   9        776.88        734.78        17.26 o                         
  -7   5   9       1344.51       1236.45        24.17 o                         
  -5   5   9         46.91         67.98         3.90 o                         
  -3   5   9        187.22        244.72         7.91 o                         
  -1   5   9       6131.97       6332.87       120.72 o                         
   1   5   9       3514.99       3454.53        68.47 o                         
   3   5   9        448.07        462.37        19.01 o                         
   5   5   9        633.15        673.05        22.86 o                         
   7   5   9        292.36        313.79        23.00 o                         
 -20   6   9        110.75        148.79         9.36 o                         
 -18   6   9         53.83         66.67         7.61 o                         
 -16   6   9       2435.15       2336.38        47.15 o                         
 -14   6   9       2265.17       2298.09        45.83 o                         
 -12   6   9        201.95        205.81        13.30 o                         
 -10   6   9        100.14        101.28         6.21 o                         
  -8   6   9       3029.77       2798.49        60.87 o                         
  -6   6   9       1236.78       1297.58        27.91 o                         
  -4   6   9        522.50        461.80        12.30 o                         
  -2   6   9        508.06        498.32        12.91 o                         
   0   6   9       3230.33       3224.62        64.01 o                         
   2   6   9       3711.10       3621.36        77.95 o                         
   4   6   9        144.34        149.59        11.56 o                         
   6   6   9         73.73         81.35         9.84 o                         
 -17   7   9        210.15        271.59        13.68 o                         
 -15   7   9        618.33        610.41        22.84 o                         
 -13   7   9         27.99         50.31         7.12 o                         
 -11   7   9         13.60         15.39         6.75 o                         
  -9   7   9       1720.98       1558.50        41.00 o                         
  -7   7   9        669.46        654.82        19.22 o                         
  -5   7   9         86.07         72.76         6.70 o                         
  -3   7   9       1486.92       1451.65        31.00 o                         
  -1   7   9       2041.14       2057.55        36.28 o                         
   1   7   9        677.96        712.34        20.01 o                         
   3   7   9        375.37        490.19        17.76 o                         
   5   7   9       1514.99       1625.28        50.92 o                         
 -16   8   9        416.23        478.94        17.51 o                         
 -14   8   9         72.44         82.63         7.21 o                         
 -12   8   9       1172.46       1154.34        33.62 o                         
 -10   8   9       5461.27       5650.58       133.10 o                         
  -8   8   9       1212.22       1415.69        37.79 o                         
  -6   8   9        698.69        737.03        20.54 o                         
  -4   8   9        808.59        808.78        21.75 o                         
  -2   8   9         91.88        113.17         6.84 o                         
   0   8   9         82.27        109.33        11.99 o                         
   2   8   9        184.55        238.62        18.57 o                         
 -11   9   9         16.47         25.55        11.34 o                         
  -9   9   9        839.29        853.10        28.41 o                         
  -7   9   9        227.80        248.70        14.69 o                         
  -5   9   9         10.61         13.77         7.47 o                         
  -3   9   9         67.57        115.49         8.27 o                         
  -1   9   9         10.46         13.12         8.25 o                         
 -24   0  10        181.57        196.20        11.54 o                         
 -22   0  10        888.45        808.36        25.27 o                         
 -20   0  10       4477.39       4576.77       123.14 o                         
 -18   0  10       1816.56       1738.47        48.85 o                         
 -16   0  10        157.62        179.74        21.60 o                         
 -14   0  10       8477.29       8928.14       252.78 o                         
 -12   0  10      12754.42      12930.97       265.62 o                         
 -10   0  10       5651.78       5322.45        90.41 o                         
  -8   0  10       3553.52       3525.91        62.59 o                         
  -6   0  10       2847.33       3121.34        73.26 o                         
  -4   0  10       4444.81       4226.19        74.81 o                         
  -2   0  10       1953.28       2007.01        39.63 o                         
   0   0  10       7994.31       8685.31       180.10 o                         
   2   0  10        521.08        513.22        15.53 o                         
   4   0  10      13547.01      13954.56       263.08 o                         
   6   0  10       4749.34       4760.85       129.12 o                         
   8   0  10       2040.52       1935.11        55.21 o                         
  10   0  10        547.28        621.35        37.64 o                         
 -23   1  10        496.43        475.93        13.17 o                         
 -21   1  10         38.07         47.55         4.90 o                         
 -19   1  10       2777.39       2740.83        58.30 o                         
 -17   1  10          4.82          9.47         4.27 o                         
 -15   1  10       1967.73       1957.86        31.49 o                         
 -13   1  10        188.94        190.46         5.72 o                         
 -11   1  10       1228.16       1249.63        19.46 o                         
  -9   1  10        599.80        655.25        10.33 o                         
  -7   1  10         12.98         16.07         2.14 o                         
  -5   1  10       2664.38       2638.46        32.54 o                         
  -3   1  10       3035.90       2909.65        35.81 o                         
  -1   1  10        607.47        555.80        10.15 o                         
   1   1  10        223.22        258.40         7.37 o                         
   3   1  10        138.73        122.68         7.14 o                         
   5   1  10       1321.53       1231.70        21.19 o                         
   7   1  10        422.12        396.93        10.92 o                         
   9   1  10       1263.93       1238.29        26.97 o                         
 -24   2  10        221.58        201.15        15.70 o                         
 -22   2  10        147.67        150.78         6.54 o                         
 -20   2  10        366.11        362.02         9.99 o                         
 -18   2  10        380.98        441.92        10.58 o                         
 -16   2  10        676.36        737.46        13.97 o                         
 -14   2  10       9673.48      10009.27       138.96 o                         
 -12   2  10       1392.19       1262.51        19.48 o                         
 -10   2  10       3957.47       3864.43        52.23 o                         
  -8   2  10       3512.35       3583.13        48.98 o                         
  -6   2  10        388.43        331.63         5.78 o                         
  -4   2  10        116.03        114.27         3.88 o                         
  -2   2  10       1746.55       1722.51        24.19 o                         
   0   2  10        180.15        199.78         6.86 o                         
   2   2  10       3401.62       3340.20        48.79 o                         
   4   2  10       1290.87       1342.89        26.90 o                         
   6   2  10       1227.03       1234.54        22.81 o                         
   8   2  10       2063.69       2149.95        43.91 o                         
 -23   3  10         12.34         11.74         5.78 o                         
 -21   3  10        275.48        298.30         9.78 o                         
 -19   3  10       3065.69       2944.06        49.38 o                         
 -17   3  10         22.41         29.44         4.00 o                         
 -15   3  10       1904.92       1835.50        32.30 o                         
 -13   3  10         94.53        109.34         7.88 o                         
 -11   3  10       1042.68        900.12        13.75 o                         
  -9   3  10        697.28        690.43        14.04 o                         
  -7   3  10       2039.49       2123.38        34.38 o                         
  -5   3  10       5781.51       5417.96        73.14 o                         
  -3   3  10       6043.29       5720.23        80.71 o                         
  -1   3  10       5646.95       5420.71        76.93 o                         
   1   3  10       1280.42       1204.75        21.95 o                         
   3   3  10         66.49         57.42         6.71 o                         
   5   3  10        832.62        743.75        18.18 o                         
   7   3  10       1864.31       1863.33        46.48 o                         
   9   3  10        666.08        751.57        22.51 o                         
 -22   4  10        397.70        327.23        21.02 o                         
 -20   4  10         21.83         36.84         5.33 o                         
 -18   4  10        142.51        170.96         6.85 o                         
 -16   4  10       3079.91       2993.33        45.29 o                         
 -14   4  10        145.32        182.17         6.37 o                         
 -12   4  10         52.55         55.07         4.29 o                         
 -10   4  10         82.60         78.01         4.68 o                         
  -8   4  10       6792.85       6656.62       103.11 o                         
  -6   4  10       1590.23       1576.00        26.21 o                         
  -4   4  10        854.22        916.40        22.60 o                         
  -2   4  10         68.20         81.52         4.70 o                         
   0   4  10      10331.29      10689.41       156.79 o                         
   2   4  10       1230.47       1192.52        35.08 o                         
   4   4  10         93.30         75.18         7.97 o                         
   6   4  10        368.21        334.96        13.77 o                         
   8   4  10       1736.51       1889.54        70.06 o                         
 -21   5  10        546.27        597.78        21.74 o                         
 -19   5  10        147.92        144.36         7.33 o                         
 -17   5  10        675.70        581.26        14.36 o                         
 -15   5  10        322.00        329.74        11.29 o                         
 -13   5  10        393.98        389.80        11.81 o                         
 -11   5  10        547.83        579.80        16.73 o                         
  -9   5  10        723.37        623.09        21.45 o                         
  -7   5  10       4449.80       4330.85        83.54 o                         
  -5   5  10       3014.21       2754.00        46.72 o                         
  -3   5  10        269.21        231.92         8.79 o                         
  -1   5  10       8768.45       8639.28       164.46 o                         
   1   5  10       3490.97       3292.97        71.33 o                         
   3   5  10        124.58        114.24        10.08 o                         
   5   5  10        419.10        420.77        18.82 o                         
   7   5  10         51.52         61.04         9.21 o                         
 -20   6  10        149.24        137.59        11.67 o                         
 -18   6  10        672.92        651.86        16.98 o                         
 -16   6  10         86.96         79.82         7.28 o                         
 -14   6  10       1067.28       1089.74        24.05 o                         
 -12   6  10        600.91        574.47        15.77 o                         
 -10   6  10        404.82        391.35        16.75 o                         
  -8   6  10        285.96        237.29        11.54 o                         
  -6   6  10       2612.28       2549.86        56.05 o                         
  -4   6  10       2544.44       2619.42        65.46 o                         
  -2   6  10       2504.45       2578.57        56.89 o                         
   0   6  10        951.35       1040.91        24.71 o                         
   2   6  10        544.73        639.77        21.80 o                         
   4   6  10        460.98        454.44        19.62 o                         
   6   6  10        259.70        261.86        28.83 o                         
 -17   7  10        860.85        844.30        22.79 o                         
 -15   7  10       1385.23       1347.64        43.10 o                         
 -13   7  10        498.85        527.47        19.30 o                         
 -11   7  10        399.09        404.28        17.02 o                         
  -9   7  10       1170.91       1255.27        34.48 o                         
  -7   7  10       1017.93       1034.47        29.72 o                         
  -5   7  10        410.49        393.94        14.75 o                         
  -3   7  10        509.85        495.71        16.29 o                         
  -1   7  10        597.31        634.46        17.39 o                         
   1   7  10        245.67        279.70        12.58 o                         
   3   7  10        236.45        257.03        17.31 o                         
 -14   8  10        750.73        812.96        38.38 o                         
 -12   8  10          1.83          0.62         7.25 o                         
 -10   8  10          2.38          3.01         7.28 o                         
  -8   8  10        661.59        623.94        20.76 o                         
  -6   8  10          6.70         11.15         6.88 o                         
  -4   8  10       2435.62       2483.62        59.15 o                         
  -2   8  10        613.18        619.11        21.12 o                         
   0   8  10         25.52         26.69         9.69 o                         
  -9   9  10        462.78        538.53        20.34 o                         
  -7   9  10         60.57         82.01         7.78 o                         
  -5   9  10         53.83         78.37         7.10 o                         
 -23   1  11         29.12         39.06         5.18 o                         
 -21   1  11        924.25       1029.83        20.15 o                         
 -19   1  11       3362.13       3399.33        65.28 o                         
 -17   1  11       2970.49       2975.95        57.27 o                         
 -15   1  11        359.95        378.76         8.75 o                         
 -13   1  11       5882.53       6120.39        85.62 o                         
 -11   1  11       7685.35       7618.65        97.41 o                         
  -9   1  11        902.80       1006.65        14.23 o                         
  -7   1  11        119.62        123.39         4.42 o                         
  -5   1  11        765.60        744.60        12.11 o                         
  -3   1  11        146.48        151.94         5.59 o                         
  -1   1  11       3356.10       3397.95        49.29 o                         
   1   1  11       1338.34       1285.30        19.33 o                         
   3   1  11       4236.75       4094.98        69.26 o                         
   5   1  11      10016.33       9992.39       146.58 o                         
   7   1  11        464.55        483.87        16.62 o                         
 -24   2  11          5.94         13.42         5.39 o                         
 -22   2  11         62.54         64.08         5.19 o                         
 -20   2  11        329.30        319.21         9.42 o                         
 -18   2  11        411.47        399.96        14.31 o                         
 -16   2  11       5282.40       5348.58        82.98 o                         
 -14   2  11        153.61        181.60         5.83 o                         
 -12   2  11       3471.06       3358.31        47.68 o                         
 -10   2  11       1419.15       1405.23        19.26 o                         
  -8   2  11        659.47        763.74        11.64 o                         
  -6   2  11       5665.15       5716.02        77.04 o                         
  -4   2  11      10492.27      10720.78       149.53 o                         
  -2   2  11       3711.58       3570.28        51.65 o                         
   0   2  11       3446.29       3582.58        52.08 o                         
   2   2  11        397.42        406.12        11.34 o                         
   4   2  11         73.85         74.77         5.77 o                         
   6   2  11        143.72        113.66         8.26 o                         
   8   2  11        359.27        391.25        14.26 o                         
 -23   3  11       1432.08       1369.70        33.52 o                         
 -21   3  11         82.60         81.87         6.59 o                         
 -19   3  11         82.24         74.36         5.75 o                         
 -17   3  11       2380.99       2466.27        45.10 o                         
 -15   3  11       2029.63       2051.44        33.04 o                         
 -13   3  11        213.51        214.02         6.11 o                         
 -11   3  11        387.67        346.21         7.67 o                         
  -9   3  11       1884.52       1947.60        29.85 o                         
  -7   3  11       4630.99       4667.07        72.79 o                         
  -5   3  11        234.36        230.24         6.80 o                         
  -3   3  11        480.33        494.46        10.64 o                         
  -1   3  11       2888.01       2937.00        45.45 o                         
   1   3  11       5181.94       5251.34        82.83 o                         
   3   3  11        213.68        222.76        10.79 o                         
   5   3  11        321.04        366.65        14.05 o                         
   7   3  11        428.03        476.26        21.41 o                         
 -22   4  11         28.77         36.84        10.41 o                         
 -20   4  11        117.73        102.36         5.99 o                         
 -18   4  11         24.48         26.63         4.27 o                         
 -16   4  11         60.98         60.31         4.22 o                         
 -14   4  11         42.06         46.61         4.42 o                         
 -12   4  11        501.46        457.33        10.79 o                         
 -10   4  11        281.97        288.83        13.29 o                         
  -8   4  11       8037.03       7851.65       128.98 o                         
  -6   4  11       6272.74       6080.12        94.62 o                         
  -4   4  11       4060.09       3733.55        72.47 o                         
  -2   4  11        398.56        328.09        12.32 o                         
   0   4  11        552.09        557.73        19.88 o                         
   2   4  11         45.48         52.87         9.37 o                         
   4   4  11        279.93        303.46        13.49 o                         
   6   4  11        458.58        492.61        44.04 o                         
 -21   5  11         27.59         34.69        10.01 o                         
 -19   5  11        304.58        263.54        10.85 o                         
 -17   5  11         79.42         81.14         5.83 o                         
 -15   5  11        214.76        234.80         9.98 o                         
 -13   5  11         20.38         21.62         9.61 o                         
 -11   5  11        137.00        146.82         8.02 o                         
  -9   5  11       2056.80       2039.14        41.29 o                         
  -7   5  11       2030.56       2016.20        37.51 o                         
  -5   5  11       2803.70       2955.84        53.67 o                         
  -3   5  11       1780.00       1813.56        37.72 o                         
  -1   5  11        480.80        527.43        16.04 o                         
   1   5  11         60.94         72.91        10.07 o                         
   3   5  11        578.19        539.48        19.74 o                         
   5   5  11        464.94        397.52        42.40 o                         
 -20   6  11         51.45         41.88         9.33 o                         
 -18   6  11         97.64         75.66         6.68 o                         
 -16   6  11       1372.99       1290.53        25.76 o                         
 -14   6  11        521.15        529.53        16.24 o                         
 -12   6  11        122.78        111.18         7.87 o                         
 -10   6  11        495.96        504.48        16.03 o                         
  -8   6  11       6288.23       6049.14       126.81 o                         
  -6   6  11       1306.18       1224.06        29.75 o                         
  -4   6  11        148.46        157.93         8.22 o                         
  -2   6  11        695.30        677.49        18.15 o                         
   0   6  11       1944.51       1953.79        44.20 o                         
   2   6  11        333.27        313.47        15.21 o                         
   4   6  11         49.86         77.70         9.81 o                         
 -17   7  11        539.64        423.88        28.37 o                         
 -15   7  11        361.96        393.33        16.95 o                         
 -13   7  11         30.28         56.11        10.75 o                         
 -11   7  11        575.26        633.16        28.95 o                         
  -9   7  11        220.75        231.59        13.77 o                         
  -7   7  11        126.78        159.12        10.22 o                         
  -5   7  11       3210.18       3174.23        68.47 o                         
  -3   7  11       3143.98       3300.85        71.73 o                         
  -1   7  11        293.40        280.30        12.32 o                         
   1   7  11        915.97        829.91        25.89 o                         
 -14   8  11        903.76        880.21        27.97 o                         
 -12   8  11        362.33        395.00        15.59 o                         
 -10   8  11        611.55        716.72        22.09 o                         
  -8   8  11         56.84         89.91         8.21 o                         
  -6   8  11        260.06        279.55        13.69 o                         
  -4   8  11        233.61        231.61        14.91 o                         
  -2   8  11       1072.48       1027.61        28.34 o                         
 -24   0  12         71.10         58.49         7.05 o                         
 -22   0  12        920.21       1013.46        28.52 o                         
 -20   0  12       5758.17       5806.27       155.50 o                         
 -18   0  12       1943.52       1943.45        75.12 o                         
 -16   0  12       1188.72       1297.80        32.43 o                         
 -14   0  12       5881.84       5892.80       136.93 o                         
 -12   0  12       2760.49       2713.32        57.63 o                         
 -10   0  12         91.93        100.92         4.85 o                         
  -8   0  12       5014.66       5383.80        95.23 o                         
  -6   0  12        365.77        362.92        17.87 o                         
  -4   0  12       8703.25       8985.85       185.89 o                         
  -2   0  12       9629.39      10008.67       231.98 o                         
   0   0  12        891.48        903.79        26.05 o                         
   2   0  12       7580.40       7424.23       155.05 o                         
   4   0  12       3767.66       3746.13       113.35 o                         
   6   0  12       1113.48       1018.20        75.68 o                         
 -23   1  12          7.29         11.31         4.29 o                         
 -21   1  12        206.40        258.04         9.44 o                         
 -19   1  12        146.86        149.23         8.05 o                         
 -17   1  12        251.67        269.81         9.29 o                         
 -15   1  12        981.91       1014.94        16.84 o                         
 -13   1  12       1056.50       1126.15        17.39 o                         
 -11   1  12       6720.66       6575.61        84.47 o                         
  -9   1  12         13.51         25.76         2.70 o                         
  -7   1  12         63.32         73.11         3.59 o                         
  -5   1  12       1483.28       1393.83        19.80 o                         
  -3   1  12        206.14        207.91         7.48 o                         
  -1   1  12        568.33        585.32        12.62 o                         
   1   1  12        318.27        337.88        10.80 o                         
   3   1  12         16.57         15.42         5.20 o                         
   5   1  12         84.07         78.42         6.41 o                         
   7   1  12        100.41         78.91         7.47 o                         
 -24   2  12        571.45        662.52        25.48 o                         
 -22   2  12         97.69        106.38         5.24 o                         
 -20   2  12       1302.79       1352.98        25.46 o                         
 -18   2  12        952.90        998.46        19.58 o                         
 -16   2  12       2043.88       2105.86        33.87 o                         
 -14   2  12       1376.50       1377.08        21.00 o                         
 -12   2  12        140.75        153.42         5.63 o                         
 -10   2  12        236.18        255.53         5.89 o                         
  -8   2  12       1524.31       1563.88        21.70 o                         
  -6   2  12        438.69        447.25         9.97 o                         
  -4   2  12       2482.47       2378.40        33.77 o                         
  -2   2  12       1846.35       1848.42        28.40 o                         
   0   2  12       3263.44       3168.95        52.12 o                         
   2   2  12       3321.00       3263.67        55.87 o                         
   4   2  12       1505.77       1527.10        30.61 o                         
   6   2  12        251.83        264.70        18.01 o                         
 -23   3  12         22.90          7.39         5.70 o                         
 -21   3  12        136.18        148.29         6.75 o                         
 -19   3  12        104.73         99.27         5.27 o                         
 -17   3  12        506.61        491.30        10.69 o                         
 -15   3  12       1099.76       1061.21        19.51 o                         
 -13   3  12       2223.77       2074.02        31.96 o                         
 -11   3  12       9080.77       8993.05       131.47 o                         
  -9   3  12       2074.24       2056.99        33.50 o                         
  -7   3  12        845.84        801.19        17.41 o                         
  -5   3  12       6957.94       6710.75        99.42 o                         
  -3   3  12        859.44        880.64        18.82 o                         
  -1   3  12        359.44        356.46        12.15 o                         
   1   3  12        728.25        743.78        15.86 o                         
   3   3  12         24.68         22.00         6.01 o                         
   5   3  12         31.39         32.21         6.86 o                         
 -22   4  12         27.00         55.64         7.69 o                         
 -20   4  12        218.68        211.16         9.42 o                         
 -18   4  12        304.62        295.35         9.26 o                         
 -16   4  12       2981.46       2896.54        46.24 o                         
 -14   4  12        256.65        271.64         9.18 o                         
 -12   4  12        244.24        224.73         8.75 o                         
 -10   4  12       2096.17       2037.31        33.34 o                         
  -8   4  12       7474.74       7738.85       127.25 o                         
  -6   4  12        623.30        685.31        17.31 o                         
  -4   4  12        187.69        182.97         8.91 o                         
  -2   4  12        343.82        369.01        12.75 o                         
   0   4  12        811.49        847.39        31.89 o                         
   2   4  12        206.24        218.54        12.92 o                         
   4   4  12        159.05        165.56        11.26 o                         
 -21   5  12        393.17        374.68        31.63 o                         
 -19   5  12        101.69        119.46         6.57 o                         
 -17   5  12       1236.78       1233.90        35.44 o                         
 -15   5  12       1410.11       1449.78        33.55 o                         
 -13   5  12         76.17         75.05         7.04 o                         
 -11   5  12       2555.19       2323.73        51.26 o                         
  -9   5  12       2084.65       2108.95        71.63 o                         
  -7   5  12       7765.14       7473.18       156.88 o                         
  -5   5  12        350.91        312.70        11.22 o                         
  -3   5  12        131.60        136.30         7.93 o                         
  -1   5  12         67.88         74.36         8.19 o                         
   1   5  12        925.07        894.77        26.60 o                         
   3   5  12       1017.41       1087.73        30.83 o                         
 -18   6  12         81.87         64.41         7.99 o                         
 -16   6  12        181.52        189.56         9.07 o                         
 -14   6  12         56.34         59.66         6.80 o                         
 -12   6  12       2143.95       2231.16        57.13 o                         
 -10   6  12       3228.13       3307.55        71.12 o                         
  -8   6  12       1319.28       1360.88        36.45 o                         
  -6   6  12         29.72         46.44         8.18 o                         
  -4   6  12        214.89        261.20        11.47 o                         
  -2   6  12         27.23         46.99         6.70 o                         
   0   6  12       1008.77        923.90        26.66 o                         
   2   6  12        731.53        632.94        20.01 o                         
 -17   7  12        272.55        274.85        19.77 o                         
 -15   7  12        509.68        573.01        24.08 o                         
 -13   7  12        572.17        568.74        21.04 o                         
 -11   7  12        158.99        205.56        12.94 o                         
  -9   7  12        686.69        699.58        22.06 o                         
  -7   7  12        248.96        280.15        14.25 o                         
  -5   7  12        207.53        231.65        15.45 o                         
  -3   7  12        728.96        807.74        36.18 o                         
  -1   7  12       2181.06       2206.57        97.91 o                         
 -12   8  12        296.46        335.52        24.84 o                         
 -10   8  12        362.98        405.06        18.59 o                         
  -8   8  12         38.23         45.43        11.21 o                         
  -6   8  12        309.21        380.49        17.47 o                         
  -4   8  12         11.25         22.37         8.15 o                         
 -23   1  13        360.94        373.25        14.67 o                         
 -21   1  13       3596.93       3621.27        64.21 o                         
 -19   1  13       1000.40        996.63        19.62 o                         
 -17   1  13        446.75        483.67        13.55 o                         
 -15   1  13       1241.36       1274.35        20.48 o                         
 -13   1  13        506.37        512.37        10.12 o                         
 -11   1  13       1899.40       1822.61        25.73 o                         
  -9   1  13        141.96        142.99         5.26 o                         
  -7   1  13        899.00        869.85        13.91 o                         
  -5   1  13      13266.00      13506.17       197.26 o                         
  -3   1  13       2652.71       2650.61        41.38 o                         
  -1   1  13       4259.48       4338.68        65.85 o                         
   1   1  13       2999.50       2929.41        48.05 o                         
   3   1  13       1084.20       1024.50        24.38 o                         
   5   1  13        121.00        139.84        14.79 o                         
 -22   2  13        242.23        250.54         8.25 o                         
 -20   2  13       1224.44       1259.25        23.95 o                         
 -18   2  13        256.34        265.58         8.70 o                         
 -16   2  13          4.02         11.67         3.95 o                         
 -14   2  13       2574.70       2506.48        36.25 o                         
 -12   2  13       4735.22       4688.60        69.47 o                         
 -10   2  13       1664.36       1696.74        24.31 o                         
  -8   2  13        374.45        450.86         9.55 o                         
  -6   2  13        214.12        253.37         8.04 o                         
  -4   2  13       1861.20       1735.04        26.95 o                         
  -2   2  13       2883.30       2865.66        58.90 o                         
   0   2  13       3062.03       3046.67        49.58 o                         
   2   2  13        860.56        792.39        18.02 o                         
   4   2  13       2093.22       2081.95        57.78 o                         
 -23   3  13       1394.61       1401.38        48.41 o                         
 -21   3  13        212.53        201.80         8.31 o                         
 -19   3  13         43.20         50.57         4.74 o                         
 -17   3  13       1974.70       1960.96        33.83 o                         
 -15   3  13       3249.75       3274.47       148.71 o                         
 -13   3  13        303.87        321.74         8.28 o                         
 -11   3  13        381.83        391.51        12.69 o                         
  -9   3  13       1032.21       1062.89        18.96 o                         
  -7   3  13       2568.94       2540.33        46.99 o                         
  -5   3  13        258.34        266.80         8.68 o                         
  -3   3  13        940.72        957.54        18.02 o                         
  -1   3  13       1755.74       1771.18        30.55 o                         
   1   3  13       1902.66       1907.05        36.70 o                         
   3   3  13        396.24        394.09        13.82 o                         
 -22   4  13         29.06         37.71        13.61 o                         
 -20   4  13        111.61        130.45         9.80 o                         
 -18   4  13         41.37         51.95         6.65 o                         
 -16   4  13       3239.74       3390.95        65.90 o                         
 -14   4  13       3584.96       3440.98        66.87 o                         
 -12   4  13        547.03        475.22        16.37 o                         
 -10   4  13       3053.46       3086.74        52.43 o                         
  -8   4  13        674.49        650.96        15.80 o                         
  -6   4  13         43.86         56.25         6.40 o                         
  -4   4  13         20.89         28.43         5.13 o                         
  -2   4  13        581.68        575.64        16.07 o                         
   0   4  13        480.11        500.73        18.57 o                         
   2   4  13        980.46        924.22        27.46 o                         
 -19   5  13         16.83         16.61         6.03 o                         
 -17   5  13        589.65        560.98        24.29 o                         
 -15   5  13       1964.67       1951.01        68.33 o                         
 -13   5  13        284.35        311.00        12.81 o                         
 -11   5  13        891.11        985.43        22.60 o                         
  -9   5  13       2291.30       2287.18        46.09 o                         
  -7   5  13         40.04         58.95         6.48 o                         
  -5   5  13        373.01        306.81        12.13 o                         
  -3   5  13         35.44         38.17         6.58 o                         
  -1   5  13         77.35         71.30         7.98 o                         
   1   5  13         48.08         49.55         9.06 o                         
 -18   6  13        488.45        453.65        21.26 o                         
 -16   6  13       1760.70       1822.97        37.91 o                         
 -14   6  13        245.11        307.14        14.06 o                         
 -12   6  13        159.92        187.16         9.96 o                         
 -10   6  13       1422.35       1346.56        31.86 o                         
  -8   6  13       2752.97       2772.03        67.86 o                         
  -6   6  13         91.84         97.75        11.86 o                         
  -4   6  13        116.11        120.77         7.92 o                         
  -2   6  13        491.52        541.99        22.65 o                         
   0   6  13       1180.10       1200.58        32.03 o                         
 -15   7  13         59.33         59.75         7.40 o                         
 -13   7  13       1895.21       1908.20        55.60 o                         
 -11   7  13        847.60        939.99        26.71 o                         
  -9   7  13        206.86        262.40        17.45 o                         
  -7   7  13        360.30        319.50        18.28 o                         
  -5   7  13          5.80          5.16         8.51 o                         
  -3   7  13        625.84        577.67        38.03 o                         
 -24   0  14         34.93         30.00         7.27 o                         
 -22   0  14        374.93        404.43        13.51 o                         
 -20   0  14       3187.31       3145.01        74.07 o                         
 -18   0  14        508.68        565.00        19.57 o                         
 -16   0  14        385.07        344.32        17.40 o                         
 -14   0  14       1085.20       1080.18        25.16 o                         
 -12   0  14       1837.07       1878.39        37.52 o                         
 -10   0  14        336.22        347.25        13.29 o                         
  -8   0  14       2790.19       2698.89        49.77 o                         
  -6   0  14       9031.39       9350.23       195.19 o                         
  -4   0  14      18361.85      18759.99       354.54 o                         
  -2   0  14        218.64        229.64        11.62 o                         
   0   0  14        729.71        715.35        19.30 o                         
   2   0  14        592.65        593.21        32.03 o                         
   4   0  14        427.27        437.96        29.63 o                         
 -23   1  14        336.02        289.81         8.38 o                         
 -21   1  14       1919.30       1946.77        35.32 o                         
 -19   1  14        101.01         87.90         5.64 o                         
 -17   1  14         20.37         23.67         4.99 o                         
 -15   1  14          6.19          9.52         3.72 o                         
 -13   1  14       2317.08       2392.73        34.78 o                         
 -11   1  14         41.46         53.03         4.76 o                         
  -9   1  14        139.25        144.57         5.19 o                         
  -7   1  14        774.39        754.63        13.63 o                         
  -5   1  14        437.78        429.41        11.59 o                         
  -3   1  14        169.71        178.45         7.25 o                         
  -1   1  14        116.52        125.70         6.13 o                         
   1   1  14         56.18         56.55         5.78 o                         
   3   1  14       2786.47       2593.59        61.25 o                         
 -22   2  14        179.44        179.02         7.51 o                         
 -20   2  14        273.78        259.84         9.28 o                         
 -18   2  14         87.77        110.39         5.72 o                         
 -16   2  14        156.34        177.36         6.45 o                         
 -14   2  14        707.67        661.70        11.98 o                         
 -12   2  14        149.68        166.25         6.84 o                         
 -10   2  14       1521.64       1605.28        28.81 o                         
  -8   2  14       3864.55       3849.28        53.32 o                         
  -6   2  14       2200.56       2199.28        37.61 o                         
  -4   2  14       2860.45       2736.96        42.58 o                         
  -2   2  14       1707.93       1679.78        29.26 o                         
   0   2  14        279.59        288.64         9.94 o                         
   2   2  14        352.20        345.00        13.74 o                         
 -21   3  14       1568.63       1529.59        46.71 o                         
 -19   3  14        537.19        563.85        19.82 o                         
 -17   3  14        122.16        141.16         8.25 o                         
 -15   3  14       2161.00       2094.05        34.29 o                         
 -13   3  14       1872.88       1822.81        32.22 o                         
 -11   3  14        539.00        490.27        16.17 o                         
  -9   3  14        397.42        355.98        15.10 o                         
  -7   3  14        350.34        345.27        11.21 o                         
  -5   3  14        759.77        822.57        18.43 o                         
  -3   3  14         15.94         21.19         5.18 o                         
  -1   3  14         60.67         59.31         5.43 o                         
   1   3  14       1215.75       1189.84        31.13 o                         
 -20   4  14         78.60         75.78         7.54 o                         
 -18   4  14       1859.67       1733.30        38.69 o                         
 -16   4  14       1040.56       1037.20        25.33 o                         
 -14   4  14        295.97        321.75        11.53 o                         
 -12   4  14         53.26         53.34         5.90 o                         
 -10   4  14       1351.95       1300.83        25.59 o                         
  -8   4  14       1516.34       1520.21        31.82 o                         
  -6   4  14        176.38        161.99         8.40 o                         
  -4   4  14       1578.36       1451.41        31.74 o                         
  -2   4  14       2796.86       2902.64        63.57 o                         
   0   4  14        984.70       1044.97        33.66 o                         
 -19   5  14         48.04         64.87         9.29 o                         
 -17   5  14       2220.97       2240.43        68.62 o                         
 -15   5  14       2118.31       2246.76        49.79 o                         
 -13   5  14        166.14        188.98        10.83 o                         
 -11   5  14        349.10        336.66        11.74 o                         
  -9   5  14       1312.98       1272.69        30.49 o                         
  -7   5  14        118.91        124.51         7.34 o                         
  -5   5  14        744.46        761.74        18.85 o                         
  -3   5  14         47.22         62.41         8.18 o                         
  -1   5  14       2133.07       1993.14        70.43 o                         
 -18   6  14        952.43        977.98        41.03 o                         
 -16   6  14        101.20         90.54         7.48 o                         
 -14   6  14        442.46        523.91        15.67 o                         
 -12   6  14       1152.28       1182.10        28.15 o                         
 -10   6  14        300.84        221.02        12.49 o                         
  -8   6  14        138.58        130.09        11.72 o                         
  -6   6  14        577.98        539.25        20.31 o                         
  -4   6  14        609.94        597.04        21.28 o                         
  -2   6  14         36.99         36.28         7.67 o                         
 -13   7  14         55.22         62.60         7.22 o                         
 -11   7  14        928.44        897.05        35.62 o                         
  -9   7  14        465.75        548.95        34.09 o                         
  -7   7  14        671.47        697.12        32.83 o                         
 -23   1  15        223.62        233.54        13.13 o                         
 -21   1  15        796.99        782.29        17.10 o                         
 -19   1  15         46.17         58.27         5.15 o                         
 -17   1  15        218.74        234.99         7.61 o                         
 -15   1  15        564.96        591.00        11.34 o                         
 -13   1  15       3952.58       3921.65        65.90 o                         
 -11   1  15       4460.19       4428.46        81.41 o                         
  -9   1  15       1635.35       1660.42        36.70 o                         
  -7   1  15       3749.29       3672.02        56.46 o                         
  -5   1  15       3374.63       3365.07        52.14 o                         
  -3   1  15        437.83        465.08        10.63 o                         
  -1   1  15        573.99        575.90        15.15 o                         
   1   1  15         75.86         84.48         7.54 o                         
 -22   2  15        301.90        312.48        18.84 o                         
 -20   2  15       3219.04       3112.29        59.61 o                         
 -18   2  15        537.27        550.10        12.81 o                         
 -16   2  15         65.39         75.51         4.41 o                         
 -14   2  15       2802.39       2719.15        41.31 o                         
 -12   2  15         64.49         67.84         5.09 o                         
 -10   2  15       4736.55       4731.47        84.54 o                         
  -8   2  15        780.69        814.66        14.57 o                         
  -6   2  15         44.57         57.14         5.91 o                         
  -4   2  15       2421.25       2318.71        43.18 o                         
  -2   2  15         89.86         76.40         5.84 o                         
   0   2  15        202.85        190.77         9.59 o                         
 -21   3  15         17.05         27.30         6.62 o                         
 -19   3  15         87.90        110.99         6.63 o                         
 -17   3  15       1703.80       1782.93        33.28 o                         
 -15   3  15        325.10        354.42        10.24 o                         
 -13   3  15         94.13        110.04         5.33 o                         
 -11   3  15        705.16        767.19        17.49 o                         
  -9   3  15       4693.97       4824.78        86.31 o                         
  -7   3  15        495.32        471.52        12.21 o                         
  -5   3  15         79.35         87.96         7.55 o                         
  -3   3  15         74.39         98.88         8.90 o                         
  -1   3  15       1497.93       1577.02        55.77 o                         
 -20   4  15       1156.27       1091.36        40.66 o                         
 -18   4  15        627.51        687.72        20.08 o                         
 -16   4  15        806.80        851.56        24.72 o                         
 -14   4  15        741.05        658.16        16.65 o                         
 -12   4  15        921.88        875.52        20.33 o                         
 -10   4  15        149.74        146.56         7.77 o                         
  -8   4  15        132.35        134.52         7.08 o                         
  -6   4  15        102.13        120.07         7.74 o                         
  -4   4  15         48.58         55.15         6.64 o                         
  -2   4  15       1746.88       1781.74        53.16 o                         
 -19   5  15        262.64        252.46        20.81 o                         
 -17   5  15        857.82        841.93        21.13 o                         
 -15   5  15        599.81        639.62        17.65 o                         
 -13   5  15        321.68        263.29        11.70 o                         
 -11   5  15         16.66         19.17         7.58 o                         
  -9   5  15         67.76         79.41         9.59 o                         
  -7   5  15        369.28        348.46        11.88 o                         
  -5   5  15         92.90        128.60        10.70 o                         
  -3   5  15        652.76        705.82        24.51 o                         
 -16   6  15        507.96        552.55        17.45 o                         
 -14   6  15         68.82         99.15         7.32 o                         
 -12   6  15         64.09         68.06         8.49 o                         
 -10   6  15       1428.89       1419.80        43.43 o                         
  -8   6  15        451.54        451.28        18.52 o                         
  -6   6  15         58.77         69.08        11.35 o                         
 -22   0  16        434.97        472.81        19.82 o                         
 -20   0  16        820.38        867.57        26.19 o                         
 -18   0  16        596.92        552.95        16.89 o                         
 -16   0  16        813.88        857.65        28.68 o                         
 -14   0  16       7961.52       7933.19       183.87 o                         
 -12   0  16       7508.60       7852.92       163.36 o                         
 -10   0  16        181.72        201.87        11.21 o                         
  -8   0  16        913.99        870.90        24.27 o                         
  -6   0  16        674.73        708.25        23.66 o                         
  -4   0  16        193.30        213.38        14.19 o                         
  -2   0  16       1359.56       1350.03        50.57 o                         
 -21   1  16        489.13        473.24        11.76 o                         
 -19   1  16        250.68        246.17         8.70 o                         
 -17   1  16       1795.53       1772.46        27.48 o                         
 -15   1  16          2.98         15.61         4.09 o                         
 -13   1  16        511.42        513.52        11.42 o                         
 -11   1  16          1.97          1.42         4.53 o                         
  -9   1  16       1978.33       1927.72        31.47 o                         
  -7   1  16        852.53        847.45        16.89 o                         
  -5   1  16        221.41        244.99         9.55 o                         
  -3   1  16        795.08        788.44        21.26 o                         
  -1   1  16         53.21         43.10         6.18 o                         
 -22   2  16         32.05         40.81         5.08 o                         
 -20   2  16         50.09         56.06         4.99 o                         
 -18   2  16       1018.76       1057.46        20.64 o                         
 -16   2  16        738.41        774.41        15.49 o                         
 -14   2  16       1896.47       1861.75        32.77 o                         
 -12   2  16        865.03        924.37        18.55 o                         
 -10   2  16       1534.88       1603.70        31.10 o                         
  -8   2  16       1443.71       1422.08        36.01 o                         
  -6   2  16        562.36        576.66        14.18 o                         
  -4   2  16        270.95        269.06        12.03 o                         
  -2   2  16        143.08        157.03        13.41 o                         
 -21   3  16        794.26        739.71        35.07 o                         
 -19   3  16        683.26        726.84        18.11 o                         
 -17   3  16        361.33        339.84        15.08 o                         
 -15   3  16        276.58        280.34         9.63 o                         
 -13   3  16        523.18        484.07        11.91 o                         
 -11   3  16       1002.12       1021.59        21.50 o                         
  -9   3  16        551.82        515.35        14.56 o                         
  -7   3  16       2015.05       1919.84        43.61 o                         
  -5   3  16       1299.67       1271.48        34.78 o                         
  -3   3  16       1133.98       1139.72        39.29 o                         
 -18   4  16       2242.28       2103.73        74.61 o                         
 -16   4  16        103.96        144.76         8.00 o                         
 -14   4  16        462.17        380.18        12.03 o                         
 -12   4  16         33.42         41.21         6.63 o                         
 -10   4  16        509.68        524.57        14.69 o                         
  -8   4  16       1205.27       1264.57        30.96 o                         
  -6   4  16         28.86         28.46         8.40 o                         
  -4   4  16         90.08        106.18        10.29 o                         
 -17   5  16       1063.33       1027.66        25.10 o                         
 -15   5  16         39.41         35.84         6.14 o                         
 -13   5  16        260.16        272.86        13.79 o                         
 -11   5  16        130.37        117.74        10.95 o                         
  -9   5  16        899.73        939.15        23.93 o                         
  -7   5  16        688.78        695.46        24.85 o                         
 -12   6  16         43.50         68.87        21.62 o                         
 -21   1  17       1110.31       1144.75        29.98 o                         
 -19   1  17        551.66        572.69        17.32 o                         
 -17   1  17        206.44        242.51         7.78 o                         
 -15   1  17       2936.76       3028.56        51.20 o                         
 -13   1  17       3113.91       3150.09        53.32 o                         
 -11   1  17        487.69        513.57        16.43 o                         
  -9   1  17        106.22        107.14         7.00 o                         
  -7   1  17         98.79        104.11         7.16 o                         
  -5   1  17        141.34        150.32         8.57 o                         
  -3   1  17        110.85        112.75         7.43 o                         
 -20   2  17         16.06         23.54         5.69 o                         
 -18   2  17        515.49        479.91        16.16 o                         
 -16   2  17        497.13        488.36        12.33 o                         
 -14   2  17        154.63        147.29         6.35 o                         
 -12   2  17         93.21        104.33         6.28 o                         
 -10   2  17         68.04         73.91         7.03 o                         
  -8   2  17        266.42        254.50        11.88 o                         
  -6   2  17       7485.15       7478.89       155.91 o                         
  -4   2  17        717.99        758.17        21.93 o                         
 -19   3  17        204.15        246.65        14.10 o                         
 -17   3  17       2070.75       2046.18        49.59 o                         
 -15   3  17        332.06        371.15        13.12 o                         
 -13   3  17         35.70         37.17         5.46 o                         
 -11   3  17        542.80        577.51        14.19 o                         
  -9   3  17       1339.43       1404.39        36.39 o                         
  -7   3  17         86.23         96.94         8.11 o                         
  -5   3  17        133.94        148.72         8.76 o                         
 -18   4  17        159.02        190.08        10.54 o                         
 -16   4  17         34.70         37.01         8.12 o                         
 -14   4  17        335.85        362.30        15.28 o                         
 -12   4  17         81.92         81.52         7.92 o                         
 -10   4  17        288.85        325.50        14.75 o                         
  -8   4  17       1530.48       1478.42        38.21 o                         
 -13   5  17        257.06        225.54        14.74 o                         
 -11   5  17        389.72        374.80        17.84 o                         
 -20   0  18        236.82        241.04        20.02 o                         
 -18   0  18        747.64        733.55        21.64 o                         
 -16   0  18       1124.37       1129.00        29.18 o                         
 -14   0  18       2480.68       2501.96        69.73 o                         
 -12   0  18        316.10        256.71        19.22 o                         
 -10   0  18        932.71        923.86        30.46 o                         
  -8   0  18        661.31        651.24        24.41 o                         
  -6   0  18       3441.69       3370.83       126.13 o                         
 -19   1  18        160.76        168.10        10.92 o                         
 -17   1  18        196.90        219.94         8.80 o                         
 -15   1  18        116.21        119.52         6.00 o                         
 -13   1  18        419.97        418.89        13.84 o                         
 -11   1  18         33.47         32.55         6.61 o                         
  -9   1  18         16.63         23.10         8.32 o                         
  -7   1  18       1035.50       1031.27        25.81 o                         
 -18   2  18        814.84        871.55        23.47 o                         
 -16   2  18       1204.39       1167.41        31.92 o                         
 -14   2  18         58.80         71.12         6.41 o                         
 -12   2  18        438.75        482.78        15.67 o                         
 -10   2  18         88.83         85.10         6.91 o                         
  -8   2  18         96.47        110.78         7.15 o                         
 -17   3  18         97.22         97.62         8.70 o                         
 -15   3  18         98.84         97.20         8.04 o                         
 -13   3  18        822.92        801.34        25.05 o                         
 -11   3  18       1147.37       1179.94        31.82 o                         
  -9   3  18       1057.22       1063.11        28.21 o                         
 -15   1  19        722.65        742.51        21.49 o                         
 -13   1  19         70.23         85.03         9.94 o                         
 -11   1  19        873.65        840.93        21.27 o                         
                                                                                
